# Supplementary material for: m6A demethylase CpALKBH regulates CpZap1 mRNA stability to modulate the development and virulence of chestnut blight fungus
Source: mBio. 2024 Nov 29;16(1):e01844-24. doi: 10.1128/mbio.01844-24 (PMC11708048; doi:10.1128/mbio.01844-24)
Supplement: Tables S1 to S4 — Raw data, and results for differentially expressed genes. [file mbio.01844-24-s0002.xlsx]

## Sheet: Table S1
Table S1 The detailed information of raw data
		The detailed information of raw data
Sample	RawDatas	CleanData(%)	Adapter(%)	LowQuality(%)	polyA(%)	N(%)
KU80-1	38087126	37871310 (99.43%)	25614 (0.07%)	189824 (0.50%)	0 (0.00%)	378 (0.00%)
KU80-2	43825932	43570816 (99.42%)	25056 (0.06%)	229626 (0.52%)	0 (0.00%)	434 (0.00%)
KU80-3	37544670	37323624 (99.41%)	26756 (0.07%)	193914 (0.52%)	0 (0.00%)	376 (0.00%)
CpALKBH-1	48994970	48776260 (99.55%)	25150 (0.05%)	193176 (0.39%)	0 (0.00%)	384 (0.00%)
CpALKBH-2	48134222	47915738 (99.55%)	25492 (0.05%)	192574 (0.40%)	0 (0.00%)	418 (0.00%)
CpALKBH-3	43387098	43139566 (99.43%)	25738 (0.06%)	221344 (0.51%)	0 (0.00%)	450 (0.00%)
	Statistical analysis of reads mapped in ribosome
Sample	clean_reads	Mapped_Reads(%)	Unmapped_Reads(%)
KU80-1	37871310	78748 ( 0.21% )	37792562 ( 99.79% )
KU80-2	43570816	101640 ( 0.23% )	43469176 ( 99.77% )
KU80-3	37323624	58180 ( 0.16% )	37265444 ( 99.84% )
CpALKBH-1	48776260	91150 ( 0.19% )	48685110 ( 99.81% )
CpALKBH-2	47915738	113176 ( 0.24% )	47802562 ( 99.76% )
CpALKBH-3	43139566	91174 ( 0.21% )	43048392 ( 99.79% )
	Statistical analysis of reads mapped in reference genome
Sample	Total	Unmapped(%)	Unique_Mapped(%)	Multiple_Mapped(%)	Total_Mapped(%)
KU80-1	37792562	691377 (1.83%)	36656796 (96.99%)	444389 (1.18%)	37101185 (98.17%)
KU80-2	43469176	859432 (1.98%)	42152772 (96.97%)	456972 (1.05%)	42609744 (98.02%)
KU80-3	37265444	767472 (2.06%)	36135797 (96.97%)	362175 (0.97%)	36497972 (97.94%)
CpALKBH-1	48685110	806021 (1.66%)	47260370 (97.07%)	618719 (1.27%)	47879089 (98.34%)
CpALKBH-2	47802562	776601 (1.62%)	46322076 (96.90%)	703885 (1.47%)	47025961 (98.38%)
CpALKBH-3	43048392	885623 (2.06%)	41626107 (96.70%)	536662 (1.25%)	42162769 (97.94%)

## Sheet: Table S2
Table S2 Differentially expressed genes between KU80 and DCpALKBH
id	KU80-1_count	KU80-2_count	KU80-3_count	CpALKBH-1_count	CpALKBH-2_count	CpALKBH-3_count	KU80-1_fpkm	KU80-2_fpkm	KU80-3_fpkm	CpALKBH-1_fpkm	CpALKBH-2_fpkm	CpALKBH-3_fpkm	KU80_mean	CpALKBH_mean	log2(fc)	PValue	FDR	Symbol	Description	KEGG_A_class	KEGG_B_class	Pathway	K_ID	GO Component	GO Function	GO Process
Crypa1.fgenesh1_pg.C_scaffold_8000015	15	33	20	4564	3591	4514	2.41	4.78	3.34	572.42	458.22	654.38	3.51	561.673	7.32212	4.24704e-126	5.11259e-122	AgnL1	KAF3763000.1 hypothetical protein M406DRAFT_73658 [Cryphonectria parasitica EP155]	-	-	-	-	GO:0005575//cellular_component;GO:0016020//membrane;GO:0016021//integral component of membrane;GO:0031224//intrinsic component of membrane;GO:0044425//membrane part	GO:0003674//molecular_function;GO:0003824//catalytic activity;GO:0004497//monooxygenase activity;GO:0016491//oxidoreductase activity	GO:0006082//organic acid metabolic process;GO:0006725//cellular aromatic compound metabolic process;GO:0008150//biological_process;GO:0008152//metabolic process;GO:0009058//biosynthetic process;GO:0009987//cellular process;GO:0016053//organic acid biosynthetic process;GO:0018958//phenol-containing compound metabolic process;GO:0019438//aromatic compound biosynthetic process;GO:0019748//secondary …
estExt_Genewise1Plus.C_14475	598	643	485	10222	9382	7631	23.5	22.77	19.85	313.72	292.95	270.7	22.04	292.457	3.73003	2.91089e-115	1.75206e-111	ZEB1	KAF3771369.1 FAD-binding domain-containing protein [Cryphonectria parasitica EP155]	-	-	-	-	-	GO:0008891//glycolate oxidase activity;GO:0016491//oxidoreductase activity;GO:0050660//flavin adenine dinucleotide binding	GO:0005975//carbohydrate metabolic process;GO:0055114//oxidation-reduction process
estExt_fgenesh1_pg.C_60013	37	73	40	7794	5117	6330	1.64	2.91	1.84	269.14	179.77	252.65	2.13	233.853	6.77861	1.32357e-109	5.31104e-106	ascB	KAF3762997.1 hypothetical protein M406DRAFT_352154 [Cryphonectria parasitica EP155]	-	-	-	-	-	GO:0008756//o-succinylbenzoate-CoA ligase activity;GO:0030729//acetoacetate-CoA ligase activity	GO:0009234//menaquinone biosynthetic process;GO:0019287//isopentenyl diphosphate biosynthetic process, mevalonate pathway
e_gw1.6.1213.1	64	108	49	10865	7421	8484	2.99	4.55	2.39	396.7	275.66	358.04	3.31	343.467	6.6972	3.13742e-109	9.44207e-106	PDAT9	KAF3763002.1 cytochrome P450 [Cryphonectria parasitica EP155]	-	-	-	-	-	GO:0005506//iron ion binding;GO:0016705//oxidoreductase activity, acting on paired donors, with incorporation or reduction of molecular oxygen;GO:0020037//heme binding	GO:0055114//oxidation-reduction process
estExt_fgenesh1_kg.C_90054	38662	21396	48381	221	200	117	1696.39	846.13	2210.53	7.57	6.97	4.63	1584.35	6.39	-7.95386	1.41935e-108	3.41723e-105	pepA	KAF3760562.1 aspartyl proteinase [Cryphonectria parasitica EP155]	-	-	-	-	-	-	-
estExt_fgenesh1_pm.C_60011	88	186	78	16565	14321	15080	4.36	8.3	4.02	640.75	563.58	674.22	5.56	626.183	6.81536	1.4288e-105	2.86665e-102	ptaJ	KAF3763009.1 hypothetical protein M406DRAFT_346955 [Cryphonectria parasitica EP155]	-	-	-	-	-	GO:0003674//molecular_function;GO:0003824//catalytic activity;GO:0016491//oxidoreductase activity	GO:0006082//organic acid metabolic process;GO:0006725//cellular aromatic compound metabolic process;GO:0008150//biological_process;GO:0008152//metabolic process;GO:0009058//biosynthetic process;GO:0009987//cellular process;GO:0016053//organic acid biosynthetic process;GO:0018130//heterocycle biosynthetic process;GO:0018958//phenol-containing compound metabolic process;GO:0019438//aromatic compoun…
estExt_fgenesh1_pm.C_50134	2783	1980	2413	94	107	74	121.18	77.7	109.41	3.2	3.7	2.91	102.763	3.27	-4.97389	2.36502e-99	4.06717e-96	hpm1	KAF3764261.1 trichothecene C-15 hydroxylase [Cryphonectria parasitica EP155]	-	-	-	-	-	GO:0005506//iron ion binding;GO:0016705//oxidoreductase activity, acting on paired donors, with incorporation or reduction of molecular oxygen;GO:0020037//heme binding	GO:0055114//oxidation-reduction process
estExt_fgenesh1_pm.C_40942	16830	25486	20974	802	1166	861	727.7	993.19	944.34	27.08	40.06	33.6	888.41	33.58	-4.72555	3.91431e-99	5.89006e-96	CLAH10	KAF3766541.1 aldehyde dehydrogenase [Cryphonectria parasitica EP155]	Metabolism;Metabolism;Metabolism;Metabolism;Metabolism;Metabolism;Metabolism;Metabolism;Metabolism;Metabolism;Metabolism;Metabolism;Metabolism	Global and overview maps;Global and overview maps;Carbohydrate metabolism;Amino acid metabolism;Amino acid metabolism;Amino acid metabolism;Carbohydrate metabolism;Lipid metabolism;Lipid metabolism;Amino acid metabolism;Metabolism of other amino acids;Amino acid metabolism;Carbohydrate metabolism	ko01100//Metabolic pathways;ko01110//Biosynthesis of secondary metabolites;ko00010//Glycolysis / Gluconeogenesis;ko00330//Arginine and proline metabolism;ko00280//Valine, leucine and isoleucine degradation;ko00380//Tryptophan metabolism;ko00620//Pyruvate metabolism;ko00561//Glycerolipid metabolism;ko00071//Fatty acid degradation;ko00310//Lysine degradation;ko00410//beta-Alanine metabolism;ko00340…	K00128;K00128;K00128;K00128;K00128;K00128;K00128;K00128;K00128;K00128;K00128;K00128;K00128	GO:0005575//cellular_component;GO:0005576//extracellular region;GO:0005622//intracellular;GO:0005623//cell;GO:0005737//cytoplasm;GO:0005739//mitochondrion;GO:0005759//mitochondrial matrix;GO:0031974//membrane-enclosed lumen;GO:0043226//organelle;GO:0043227//membrane-bounded organelle;GO:0043229//intracellular organelle;GO:0043231//intracellular membrane-bounded organelle;GO:0043233//organelle lum…	GO:0003674//molecular_function;GO:0003824//catalytic activity;GO:0003842//1-pyrroline-5-carboxylate dehydrogenase activity;GO:0004029//aldehyde dehydrogenase (NAD) activity;GO:0004030//aldehyde dehydrogenase [NAD(P)+] activity;GO:0004491//methylmalonate-semialdehyde dehydrogenase (acylating) activity;GO:0004777//succinate-semialdehyde dehydrogenase (NAD+) activity;GO:0008802//betaine-aldehyde deh…	GO:0006066//alcohol metabolic process;GO:0006067//ethanol metabolic process;GO:0006068//ethanol catabolic process;GO:0006081//cellular aldehyde metabolic process;GO:0006082//organic acid metabolic process;GO:0006083//acetate metabolic process;GO:0006090//pyruvate metabolic process;GO:0006117//acetaldehyde metabolic process;GO:0006139//nucleobase-containing compound metabolic process;GO:0006355//r…
fgenesh1_pg.1_23	27	20	31	33092	8880	17662	1.12	0.75	1.34	1072.43	292.78	661.58	1.07	675.597	9.30241	1.15932e-90	1.55066e-87	patE	KAF3769431.1 alcohol oxidase [Cryphonectria parasitica EP155]	Metabolism;Metabolism	Global and overview maps;Amino acid metabolism	ko01100//Metabolic pathways;ko00260//Glycine, serine and threonine metabolism	K00108;K00108	-	GO:0004729//oxygen-dependent protoporphyrinogen oxidase activity;GO:0008734//L-aspartate oxidase activity;GO:0008767//UDP-galactopyranose mutase activity;GO:0008812//choline dehydrogenase activity;GO:0015036//disulfide oxidoreductase activity;GO:0016491//oxidoreductase activity;GO:0016614//oxidoreductase activity, acting on CH-OH group of donors;GO:0016701//oxidoreductase activity, acting on sing…	GO:0006744//ubiquinone biosynthetic process;GO:0006779//porphyrin-containing compound biosynthetic process;GO:0006790//sulfur compound metabolic process;GO:0009273//peptidoglycan-based cell wall biogenesis;GO:0019285//glycine betaine biosynthetic process from choline;GO:0019363//pyridine nucleotide biosynthetic process;GO:0055114//oxidation-reduction process
e_gw1.6.777.1	60	170	56	29774	21841	27393	0.84	2.13	0.81	323.81	241.66	344.34	1.26	303.27	7.91104	8.63649e-89	1.03966e-85	Agnpks1	KAF3762998.1 hypothetical protein M406DRAFT_261577 [Cryphonectria parasitica EP155]	-	-	-	-	-	GO:0003674//molecular_function;GO:0003824//catalytic activity;GO:0003985//acetyl-CoA C-acetyltransferase activity;GO:0004314//[acyl-carrier-protein] S-malonyltransferase activity;GO:0005488//binding;GO:0016740//transferase activity;GO:0016746//transferase activity, transferring acyl groups;GO:0016747//transferase activity, transferring acyl groups other than amino-acyl groups;GO:0019842//vitamin …	GO:0006082//organic acid metabolic process;GO:0006631//fatty acid metabolic process;GO:0006633//fatty acid biosynthetic process;GO:0006725//cellular aromatic compound metabolic process;GO:0006732//coenzyme metabolic process;GO:0008150//biological_process;GO:0008152//metabolic process;GO:0009058//biosynthetic process;GO:0009108//coenzyme biosynthetic process;GO:0009403//toxin biosynthetic process;…
Crypa1.fgenesh1_pg.C_scaffold_2000815	120	150	146	1502	1536	1366	10.2	11.49	12.92	99.69	103.72	104.8	11.5367	102.737	3.15465	2.45697e-87	2.68882e-84	--	KAF3766170.1 hypothetical protein M406DRAFT_68540 [Cryphonectria parasitica EP155]	-	-	-	-	-	-	-
estExt_fgenesh1_kg.C_30290	512	555	471	14155	10237	8320	33.41	32.64	32.01	721.37	530.77	490.09	32.6867	580.743	4.15113	1.45351e-86	1.45811e-83	mmsB	KAF3767363.1 NAD(P)-binding protein [Cryphonectria parasitica EP155]	-	-	-	-	GO:0005737//cytoplasm	GO:0004616//phosphogluconate dehydrogenase (decarboxylating) activity;GO:0004735//pyrroline-5-carboxylate reductase activity;GO:0004764//shikimate 3-dehydrogenase (NADP+) activity;GO:0008442//3-hydroxyisobutyrate dehydrogenase activity;GO:0008679//2-hydroxy-3-oxopropionate reductase activity;GO:0008883//glutamyl-tRNA reductase activity;GO:0009982//pseudouridine synthase activity;GO:0016491//oxido…	GO:0006098//pentose-phosphate shunt;GO:0006400//tRNA modification;GO:0006561//proline biosynthetic process;GO:0006574//valine catabolic process;GO:0006779//porphyrin-containing compound biosynthetic process;GO:0006813//potassium ion transport;GO:0009058//biosynthetic process;GO:0009423//chorismate biosynthetic process;GO:0043447//alkane biosynthetic process;GO:0055114//oxidation-reduction process
e_gw1.1.4285.1	1470	2671	2667	37	37	32	96.18	157.51	181.71	1.89	1.92	1.89	145.133	1.9	-6.25524	3.4941e-86	3.23553e-83	ERG6	KAF3771097.1 hypothetical protein M406DRAFT_248043 [Cryphonectria parasitica EP155]	Metabolism;Metabolism;Metabolism	Global and overview maps;Global and overview maps;Lipid metabolism	ko01100//Metabolic pathways;ko01110//Biosynthesis of secondary metabolites;ko00100//Steroid biosynthesis	K00559;K00559;K00559	-	GO:0000179//rRNA (adenine-N6,N6-)-dimethyltransferase activity;GO:0008168//methyltransferase activity;GO:0008170//N-methyltransferase activity;GO:0008171//O-methyltransferase activity;GO:0008649//rRNA methyltransferase activity;GO:0008689//3-demethylubiquinone-9 3-O-methyltransferase activity;GO:0008757//S-adenosylmethionine-dependent methyltransferase activity;GO:0046025//precorrin-6Y C5,15-meth…	GO:0000154//rRNA modification;GO:0001510//RNA methylation;GO:0006400//tRNA modification;GO:0006412//translation;GO:0006464//cellular protein modification process;GO:0006694//steroid biosynthetic process;GO:0006744//ubiquinone biosynthetic process;GO:0008299//isoprenoid biosynthetic process;GO:0009102//biotin biosynthetic process;GO:0009234//menaquinone biosynthetic process;GO:0009452//7-methylgua…
Crypa1.fgenesh1_pg.C_scaffold_4000884	229	234	239	1706	1842	1491	14.3	13.17	15.54	83.21	91.4	84.06	14.3367	86.2233	2.58837	4.99993e-86	4.29923e-83	SAT17	KAF3764306.1 hypothetical protein M406DRAFT_71143 [Cryphonectria parasitica EP155]	-	-	-	-	-	GO:0008198//ferrous iron binding;GO:0008336//gamma-butyrobetaine dioxygenase activity;GO:0016491//oxidoreductase activity	GO:0006525//arginine metabolic process;GO:0042398//cellular modified amino acid biosynthetic process;GO:0055114//oxidation-reduction process
estExt_Genewise1Plus.C_90763	4442	5030	5390	503	525	518	170.95	174.46	216	15.12	16.05	17.99	187.137	16.3867	-3.5135	1.04476e-85	8.38452e-83	acu-3	KAF3760762.1 isocitrate lyase [Cryphonectria parasitica EP155]	Metabolism;Metabolism;Metabolism;Metabolism	Global and overview maps;Global and overview maps;Global and overview maps;Carbohydrate metabolism	ko01100//Metabolic pathways;ko01110//Biosynthesis of secondary metabolites;ko01200//Carbon metabolism;ko00630//Glyoxylate and dicarboxylate metabolism	K01637;K01637;K01637;K01637	GO:0005575//cellular_component;GO:0005576//extracellular region;GO:0005622//intracellular;GO:0005623//cell;GO:0005737//cytoplasm;GO:0005773//vacuole;GO:0005777//peroxisome;GO:0005782//peroxisomal matrix;GO:0009514//glyoxysome;GO:0031907//microbody lumen;GO:0031974//membrane-enclosed lumen;GO:0042579//microbody;GO:0043226//organelle;GO:0043227//membrane-bounded organelle;GO:0043229//intracellular …	GO:0003674//molecular_function;GO:0003824//catalytic activity;GO:0004451//isocitrate lyase activity;GO:0005488//binding;GO:0008807//carboxyvinyl-carboxyphosphonate phosphorylmutase activity;GO:0016829//lyase activity;GO:0016830//carbon-carbon lyase activity;GO:0016833//oxo-acid-lyase activity;GO:0033978//phosphonopyruvate hydrolase activity;GO:0043167//ion binding;GO:0043169//cation binding;GO:00…	GO:0005975//carbohydrate metabolic process;GO:0006081//cellular aldehyde metabolic process;GO:0006082//organic acid metabolic process;GO:0006083//acetate metabolic process;GO:0006091//generation of precursor metabolites and energy;GO:0006097//glyoxylate cycle;GO:0006099//tricarboxylic acid cycle;GO:0006101//citrate metabolic process;GO:0006629//lipid metabolic process;GO:0006631//fatty acid metab…
estExt_Genewise1Plus.C_60025	21	58	20	6466	4762	5233	1.78	4.43	1.76	427.7	320.47	400.09	2.65667	382.753	7.17065	5.07962e-85	3.82178e-82	mdpK	KAF3763001.1 putative NAD-dependent epimerase/dehydratase [Cryphonectria parasitica EP155]	-	-	-	-	-	GO:0003824//catalytic activity;GO:0003854//3-beta-hydroxy-delta5-steroid dehydrogenase activity;GO:0016616//oxidoreductase activity, acting on the CH-OH group of donors, NAD or NADP as acceptor;GO:0016620//oxidoreductase activity, acting on the aldehyde or oxo group of donors, NAD or NADP as acceptor;GO:0016757//transferase activity, transferring glycosyl groups;GO:0051287//NAD binding	GO:0005975//carbohydrate metabolic process;GO:0006694//steroid biosynthetic process;GO:0055114//oxidation-reduction process
Crypa1.e_gw1.1.559.1	21	17	22	25164	6308	12498	0.99	0.73	1.09	931.11	237.46	534.52	0.936667	567.697	9.24337	1.09652e-83	7.76466e-81	asR2	KAF3769425.1 hypothetical protein M406DRAFT_35639 [Cryphonectria parasitica EP155]	-	-	-	-	-	GO:0005506//iron ion binding;GO:0016705//oxidoreductase activity, acting on paired donors, with incorporation or reduction of molecular oxygen;GO:0020037//heme binding	GO:0055114//oxidation-reduction process
estExt_fgenesh1_kg.C_60005	18	34	11	2098	1654	1556	3.08	5.25	1.96	280.76	225.19	240.68	3.43	248.877	6.18108	4.85412e-80	3.24633e-77	tpcB	KAF3763007.1 hypothetical protein M406DRAFT_356899 [Cryphonectria parasitica EP155]	-	-	-	-	-	GO:0003674//molecular_function;GO:0003824//catalytic activity;GO:0005488//binding;GO:0016787//hydrolase activity;GO:0043167//ion binding;GO:0043169//cation binding;GO:0046872//metal ion binding	GO:0006082//organic acid metabolic process;GO:0006725//cellular aromatic compound metabolic process;GO:0008150//biological_process;GO:0008152//metabolic process;GO:0009058//biosynthetic process;GO:0009987//cellular process;GO:0016053//organic acid biosynthetic process;GO:0018958//phenol-containing compound metabolic process;GO:0019438//aromatic compound biosynthetic process;GO:0019748//secondary …
estExt_fgenesh1_kg.C_60006	62	149	49	17515	11143	12966	6.37	13.8	5.24	1405.67	909.83	1202.77	8.47	1172.76	7.11333	1.58415e-76	1.00369e-73	ptaB	KAF3763008.1 Metallo-hydrolase/oxidoreductase, partial [Cryphonectria parasitica EP155]	-	-	-	-	-	GO:0003674//molecular_function;GO:0003824//catalytic activity;GO:0004416//hydroxyacylglutathione hydrolase activity;GO:0005215//transporter activity;GO:0005488//binding;GO:0008270//zinc ion binding;GO:0016787//hydrolase activity;GO:0016891//endoribonuclease activity, producing 5'-phosphomonoesters;GO:0043167//ion binding;GO:0043169//cation binding;GO:0046872//metal ion binding	GO:0006082//organic acid metabolic process;GO:0006401//RNA catabolic process;GO:0006725//cellular aromatic compound metabolic process;GO:0008150//biological_process;GO:0008152//metabolic process;GO:0009058//biosynthetic process;GO:0009290//DNA import into cell involved in transformation;GO:0009987//cellular process;GO:0016053//organic acid biosynthetic process;GO:0018958//phenol-containing compou…
Crypa1.fgenesh1_pg.C_scaffold_3000452	903	1542	1168	19369	21571	17654	37.73	58.06	50.81	631.94	716.02	665.75	48.8667	671.237	3.7799	3.03188e-76	1.82489e-73	LAC-1	Q03966.1 RecName: Full=Laccase; AltName: Full=Benzenediol:oxygen oxidoreductase; AltName: Full=Diphenol oxidase; AltName: Full=Urishiol oxidase; Flags: Precursor [Cryphonectria parasitica]	-	-	-	-	GO:0005575//cellular_component;GO:0005576//extracellular region;GO:0005623//cell;GO:0005886//plasma membrane;GO:0005887//integral component of plasma membrane;GO:0016020//membrane;GO:0016021//integral component of membrane;GO:0031224//intrinsic component of membrane;GO:0031226//intrinsic component of plasma membrane;GO:0032991//macromolecular complex;GO:0033573//high-affinity iron permease comple…	GO:0003674//molecular_function;GO:0003824//catalytic activity;GO:0004322//ferroxidase activity;GO:0005375//copper ion transmembrane transporter activity;GO:0005488//binding;GO:0005507//copper ion binding;GO:0016491//oxidoreductase activity;GO:0016679//oxidoreductase activity, acting on diphenols and related substances as donors;GO:0016682//oxidoreductase activity, acting on diphenols and related …	GO:0000041//transition metal ion transport;GO:0006725//cellular aromatic compound metabolic process;GO:0006810//transport;GO:0006811//ion transport;GO:0006812//cation transport;GO:0006825//copper ion transport;GO:0006826//iron ion transport;GO:0006873//cellular ion homeostasis;GO:0006875//cellular metal ion homeostasis;GO:0006879//cellular iron ion homeostasis;GO:0008150//biological_process;GO:00…
Crypa1.e_gw1.1.13.1	16	39	35	30819	7853	16485	0.16	0.35	0.36	238.01	61.7	147.15	0.29	148.953	9.00459	7.9082e-75	4.53328e-72	andM	KAF3769424.1 hypothetical protein M406DRAFT_32824 [Cryphonectria parasitica EP155]	-	-	-	-	-	GO:0000036//ACP phosphopantetheine attachment site binding involved in fatty acid biosynthetic process;GO:0003674//molecular_function;GO:0003824//catalytic activity;GO:0003985//acetyl-CoA C-acetyltransferase activity;GO:0004314//[acyl-carrier-protein] S-malonyltransferase activity;GO:0005488//binding;GO:0008168//methyltransferase activity;GO:0008171//O-methyltransferase activity;GO:0008236//serin…	GO:0006508//proteolysis;GO:0006629//lipid metabolic process;GO:0006631//fatty acid metabolic process;GO:0006633//fatty acid biosynthetic process;GO:0006720//isoprenoid metabolic process;GO:0006721//terpenoid metabolic process;GO:0006744//ubiquinone biosynthetic process;GO:0008150//biological_process;GO:0008152//metabolic process;GO:0008299//isoprenoid biosynthetic process;GO:0008610//lipid biosyn…
Crypa1.estExt_fgenesh1_pg.C_50267	3308	2314	3580	141	100	92	125.8	79.31	141.77	4.19	3.02	3.16	115.627	3.45667	-5.06395	2.1653e-70	1.18481e-67	mns1B	KAF3768668.1 family 47 glycoside hydrolase [Cryphonectria parasitica EP155]	Metabolism;Genetic Information Processing;Metabolism;Metabolism	Global and overview maps;Folding, sorting and degradation;Glycan biosynthesis and metabolism;Glycan biosynthesis and metabolism	ko01100//Metabolic pathways;ko04141//Protein processing in endoplasmic reticulum;ko00510//N-Glycan biosynthesis;ko00513//Various types of N-glycan biosynthesis	K01230;K01230;K01230;K01230	GO:0016020//membrane	GO:0004571//mannosyl-oligosaccharide 1,2-alpha-mannosidase activity;GO:0005509//calcium ion binding	-
estExt_fgenesh1_kg.C_60112	771	935	992	37	62	36	40.06	43.79	53.67	1.5	2.56	1.69	45.84	1.91667	-4.57994	2.0731e-68	1.08504e-65	--	KAF3763293.1 hypothetical protein M406DRAFT_357001 [Cryphonectria parasitica EP155]	-	-	-	-	-	-	-
estExt_fgenesh1_kg.C_80075	1714	1339	1410	84	129	77	123.47	86.93	105.77	4.73	7.38	5.01	105.39	5.70667	-4.20695	1.16364e-67	5.83664e-65	--	KAF3761371.1 hypothetical protein M406DRAFT_357709 [Cryphonectria parasitica EP155]	-	-	-	-	-	-	-
e_gw1.1.1252.1	1413	1297	1646	44	63	74	107.53	88.96	130.43	2.61	3.81	5.08	108.973	3.83333	-4.82923	3.76699e-66	1.81388e-63	SFC1	KAF3769484.1 mitochondrial carrier [Cryphonectria parasitica EP155]	-	-	-	-	GO:0005575//cellular_component;GO:0005622//intracellular;GO:0005623//cell;GO:0005737//cytoplasm;GO:0005739//mitochondrion;GO:0005740//mitochondrial envelope;GO:0005743//mitochondrial inner membrane;GO:0016020//membrane;GO:0016021//integral component of membrane;GO:0019866//organelle inner membrane;GO:0031090//organelle membrane;GO:0031224//intrinsic component of membrane;GO:0031966//mitochondrial…	GO:0003674//molecular_function;GO:0005215//transporter activity;GO:0005310//dicarboxylic acid transmembrane transporter activity;GO:0005342//organic acid transmembrane transporter activity;GO:0005469//succinate:fumarate antiporter activity;GO:0008509//anion transmembrane transporter activity;GO:0008514//organic anion transmembrane transporter activity;GO:0015075//ion transmembrane transporter act…	GO:0006810//transport;GO:0006811//ion transport;GO:0006820//anion transport;GO:0006835//dicarboxylic acid transport;GO:0006839//mitochondrial transport;GO:0006855//drug transmembrane transport;GO:0008150//biological_process;GO:0015711//organic anion transport;GO:0015740//C4-dicarboxylate transport;GO:0015741//fumarate transport;GO:0015744//succinate transport;GO:0015849//organic acid transport;GO…
fgenesh1_kg.8_524_4129_1_CCBH_CCBI_EXTA	2616	2033	1934	4	25	6	176.94	123.93	136.21	0.21	1.34	0.37	145.693	0.64	-7.83065	1.86872e-65	8.6522e-63	--	KAF3761935.1 hypothetical protein M406DRAFT_324289 [Cryphonectria parasitica EP155]	-	-	-	-	GO:0005576//extracellular region	GO:0005126//cytokine receptor binding	GO:0006955//immune response
estExt_fgenesh1_kg.C_60004	1303	1697	1390	22732	16252	16196	87.02	102.14	96.66	1185.59	862.36	976.35	95.2733	1008.1	3.40342	2.98674e-65	1.33164e-62	Hsd17b7	KAF3763003.1 putative short chain dehydrogenase/reductase [Cryphonectria parasitica EP155]	-	-	-	-	-	GO:0004316//3-oxoacyl-[acyl-carrier-protein] reductase (NADPH) activity;GO:0004601//peroxidase activity;GO:0004757//sepiapterin reductase activity;GO:0008667//2,3-dihydro-2,3-dihydroxybenzoate dehydrogenase activity;GO:0008678//2-deoxy-D-gluconate 3-dehydrogenase activity;GO:0016491//oxidoreductase activity;GO:0016630//protochlorophyllide reductase activity;GO:0020037//heme binding;GO:0050662//co…	GO:0000272//polysaccharide catabolic process;GO:0006633//fatty acid biosynthetic process;GO:0006729//tetrahydrobiopterin biosynthetic process;GO:0006979//response to oxidative stress;GO:0015995//chlorophyll biosynthetic process;GO:0055114//oxidation-reduction process
estExt_fgenesh1_kg.C_10008	14756	13560	11584	1297	909	808	1162.26	962.62	950.11	79.78	56.89	57.45	1025	64.7067	-3.98556	1.43787e-63	6.18181e-61	--	KAF3769438.1 hypothetical protein M406DRAFT_354012 [Cryphonectria parasitica EP155]	-	-	-	-	-	-	-
e_gw1.6.2650.1	6	7	11	667	574	495	1.05	1.11	2.01	91.37	80	78.37	1.39	83.2467	5.90424	1.58338e-63	6.57266e-61	AgnL2	KAF3762999.1 DUF1772-domain-containing protein [Cryphonectria parasitica EP155]	-	-	-	-	GO:0005575//cellular_component;GO:0016020//membrane;GO:0016021//integral component of membrane;GO:0031224//intrinsic component of membrane;GO:0044425//membrane part	GO:0003674//molecular_function;GO:0003824//catalytic activity;GO:0004497//monooxygenase activity;GO:0016491//oxidoreductase activity	GO:0008150//biological_process;GO:0008152//metabolic process;GO:0009058//biosynthetic process;GO:0019748//secondary metabolic process;GO:0044550//secondary metabolite biosynthetic process;GO:0055114//oxidation-reduction process
estExt_Genewise1.C_31535	28	37	21	846	665	716	1.99	2.37	1.56	47.05	37.62	46.02	1.97333	43.5633	4.46441	2.44387e-63	9.80644e-61	--	KAF3767335.1 hypothetical protein M406DRAFT_274809 [Cryphonectria parasitica EP155]	-	-	-	-	-	GO:0019213//deacetylase activity	GO:0045226//extracellular polysaccharide biosynthetic process
fgenesh1_pm.3_1020	1185	931	1205	64	75	37	64.84	45.91	68.66	2.73	3.26	1.83	59.8033	2.60667	-4.51995	6.62113e-61	2.57113e-58	--	KAF3767952.1 hypothetical protein M406DRAFT_338624 [Cryphonectria parasitica EP155]	-	-	-	-	-	-	-
e_gw1.1.857.1	4	6	9	9294	2241	4075	0.2	0.27	0.46	357.59	87.72	181.22	0.31	208.843	9.39594	2.36628e-60	8.90166e-58	ptmV	KAF3769422.1 hypothetical protein M406DRAFT_248498 [Cryphonectria parasitica EP155]	-	-	-	-	-	GO:0016747//transferase activity, transferring acyl groups other than amino-acyl groups	-
fgenesh1_pm.5_283	100	127	90	1964	3100	3362	9.62	11.02	9.02	147.6	237.03	292.05	9.88667	225.56	4.51188	2.70439e-60	9.8653e-58	--	KAF3764460.1 alpha/beta-hydrolase [Cryphonectria parasitica EP155]	-	-	-	-	-	GO:0016788//hydrolase activity, acting on ester bonds	-
estExt_fgenesh1_pm.C_30312	891	848	815	124	144	125	68.94	59.13	65.66	7.49	8.85	8.73	64.5767	8.35667	-2.95001	3.39634e-60	1.2025e-57	--	KAF3767046.1 hypothetical protein M406DRAFT_345273 [Cryphonectria parasitica EP155]	-	-	-	-	-	-	-
e_gw1.1.1903.1	241	171	158	31174	9893	20007	2.28	1.46	1.56	230.52	74.43	171	1.76667	158.65	6.48867	1.17998e-59	4.05847e-57	pks5	KAF3769432.1 hypothetical protein M406DRAFT_245011 [Cryphonectria parasitica EP155]	-	-	-	-	-	GO:0003985//acetyl-CoA C-acetyltransferase activity;GO:0004024//alcohol dehydrogenase activity, zinc-dependent;GO:0004314//[acyl-carrier-protein] S-malonyltransferase activity;GO:0004316//3-oxoacyl-[acyl-carrier-protein] reductase (NADPH) activity;GO:0008168//methyltransferase activity;GO:0008170//N-methyltransferase activity;GO:0008171//O-methyltransferase activity;GO:0008270//zinc ion binding;G…	GO:0006113//fermentation;GO:0006567//threonine catabolic process;GO:0006631//fatty acid metabolic process;GO:0006633//fatty acid biosynthetic process;GO:0006744//ubiquinone biosynthetic process;GO:0008152//metabolic process;GO:0009102//biotin biosynthetic process;GO:0010127//mycothiol-dependent detoxification;GO:0044272//sulfur compound biosynthetic process;GO:0055114//oxidation-reduction process
e_gw1.1.895.1	4	6	6	9244	2084	4090	0.19	0.26	0.3	348.72	79.98	178.34	0.25	202.347	9.66069	2.7154e-59	9.08e-57	orf6	KAF3769423.1 cytochrome P450 [Cryphonectria parasitica EP155]	-	-	-	-	-	GO:0005506//iron ion binding;GO:0016705//oxidoreductase activity, acting on paired donors, with incorporation or reduction of molecular oxygen;GO:0020037//heme binding	GO:0055114//oxidation-reduction process
Crypa1.gw1.7.519.1	371	355	346	17	17	15	35.98	31.03	34.94	1.29	1.31	1.31	33.9833	1.30333	-4.70455	2.03883e-58	6.63336e-56	alcS	KAF3760949.1 hypothetical protein M406DRAFT_18130, partial [Cryphonectria parasitica EP155]	-	-	-	-	GO:0016021//integral component of membrane	-	-
Crypa1.estExt_fgenesh1_kg.C_10653	29132	18965	25822	2140	2124	1435	4305.79	2526.36	3974.21	247.01	249.43	191.45	3602.12	229.297	-3.97356	3.48414e-57	1.10374e-54	--	KAF3770857.1 hypothetical protein M406DRAFT_101014 [Cryphonectria parasitica EP155]	-	-	-	-	-	-	-
e_gw1.2.1654.1	372	365	402	9	9	10	23.53	20.81	26.48	0.44	0.45	0.57	23.6067	0.486667	-5.60012	6.28806e-57	1.94092e-54	xylB	KAF3769271.1 GroES-like protein [Cryphonectria parasitica EP155]	-	-	-	-	-	GO:0004024//alcohol dehydrogenase activity, zinc-dependent;GO:0008270//zinc ion binding;GO:0008743//L-threonine 3-dehydrogenase activity;GO:0016491//oxidoreductase activity;GO:0016655//oxidoreductase activity, acting on NAD(P)H, quinone or similar compound as acceptor;GO:0018467//formaldehyde dehydrogenase activity;GO:0043546//molybdopterin cofactor binding;GO:0050607//mycothiol-dependent formald…	GO:0006113//fermentation;GO:0006461//protein complex assembly;GO:0006567//threonine catabolic process;GO:0008152//metabolic process;GO:0009115//xanthine catabolic process;GO:0009404//toxin metabolic process;GO:0010127//mycothiol-dependent detoxification;GO:0019439//aromatic compound catabolic process;GO:0030494//bacteriochlorophyll biosynthetic process;GO:0046292//formaldehyde metabolic process;G…
fgenesh1_kg.8_538_966_1_CCBH_CCBI_EXTA	856	1661	1110	43836	31464	23541	52.62	92.03	71.05	2104.43	1536.75	1306.26	71.9	1649.15	4.51958	8.50696e-56	2.56017e-53	bik4	KAF3761967.1 NAD(P)-binding protein [Cryphonectria parasitica EP155]	-	-	-	-	-	GO:0003824//catalytic activity;GO:0004316//3-oxoacyl-[acyl-carrier-protein] reductase (NADPH) activity;GO:0004764//shikimate 3-dehydrogenase (NADP+) activity;GO:0008667//2,3-dihydro-2,3-dihydroxybenzoate dehydrogenase activity;GO:0008678//2-deoxy-D-gluconate 3-dehydrogenase activity;GO:0016491//oxidoreductase activity;GO:0016757//transferase activity, transferring glycosyl groups;GO:0051287//NAD …	GO:0000105//histidine biosynthetic process;GO:0000272//polysaccharide catabolic process;GO:0005975//carbohydrate metabolic process;GO:0006633//fatty acid biosynthetic process;GO:0009423//chorismate biosynthetic process;GO:0055114//oxidation-reduction process
estExt_fgenesh1_kg.C_20348	664	513	537	42	51	39	64.32	44.79	54.16	3.18	3.92	3.41	54.4233	3.50333	-3.95743	9.35583e-56	2.74696e-53	--	KAF3769108.1 hypothetical protein M406DRAFT_355172 [Cryphonectria parasitica EP155]	-	-	-	-	GO:0016021//integral component of membrane	GO:0017176//phosphatidylinositol N-acetylglucosaminyltransferase activity	GO:0006506//GPI anchor biosynthetic process
estExt_Genewise1.C_72062	1040	1243	1293	171	206	157	33.58	36.17	43.47	4.31	5.28	4.58	37.74	4.72333	-2.99822	1.94835e-54	5.46296e-52	str4	KAF3762951.1 alcohol oxidase [Cryphonectria parasitica EP155]	-	-	-	-	-	GO:0004362//glutathione-disulfide reductase activity;GO:0008767//UDP-galactopyranose mutase activity;GO:0008812//choline dehydrogenase activity;GO:0015036//disulfide oxidoreductase activity;GO:0016491//oxidoreductase activity;GO:0016614//oxidoreductase activity, acting on CH-OH group of donors;GO:0016701//oxidoreductase activity, acting on single donors with incorporation of molecular oxygen;GO:0…	GO:0006744//ubiquinone biosynthetic process;GO:0006790//sulfur compound metabolic process;GO:0009273//peptidoglycan-based cell wall biogenesis;GO:0015995//chlorophyll biosynthetic process;GO:0019285//glycine betaine biosynthetic process from choline;GO:0030494//bacteriochlorophyll biosynthetic process;GO:0055114//oxidation-reduction process
Crypa1.estExt_Genewise1Plus.C_10212	2579	2502	2733	395	423	260	61.89	54.11	68.29	7.4	8.06	5.63	61.43	7.03	-3.12735	1.95138e-54	5.46296e-52	ARB_02077	KAF3769527.1 family 55 glycoside hydrolase [Cryphonectria parasitica EP155]	Metabolism;Metabolism	Global and overview maps;Carbohydrate metabolism	ko01100//Metabolic pathways;ko00500//Starch and sucrose metabolism	K01210;K01210	GO:0005575//cellular_component;GO:0005576//extracellular region	GO:0003674//molecular_function;GO:0003824//catalytic activity;GO:0004553//hydrolase activity, hydrolyzing O-glycosyl compounds;GO:0008422//beta-glucosidase activity;GO:0015926//glucosidase activity;GO:0016787//hydrolase activity;GO:0016798//hydrolase activity, acting on glycosyl bonds;GO:0042973//glucan endo-1,3-beta-D-glucosidase activity	GO:0008150//biological_process;GO:0008152//metabolic process
estExt_fgenesh1_pm.C_90368	1171	1193	1295	119	72	73	41.83	38.41	48.17	3.32	2.04	2.35	42.8033	2.57	-4.05788	3.4297e-54	9.38335e-52	ecdD	KAF3760907.1 general substrate transporter [Cryphonectria parasitica EP155]	Cellular Processes	Cell growth and death	ko04113//Meiosis - yeast	K08139	GO:0005887//integral component of plasma membrane;GO:0016021//integral component of membrane	GO:0008028//monocarboxylic acid transmembrane transporter activity;GO:0015114//phosphate ion transmembrane transporter activity;GO:0015238//drug transmembrane transporter activity;GO:0015295//solute:proton symporter activity;GO:0015307//drug:proton antiporter activity;GO:0022857//transmembrane transporter activity;GO:0042910//xenobiotic transporter activity;GO:0051119//sugar transmembrane transpo…	GO:0006810//transport;GO:0006817//phosphate ion transport;GO:0006855//drug transmembrane transport;GO:0008643//carbohydrate transport;GO:0015718//monocarboxylic acid transport;GO:0015893//drug transport;GO:0042493//response to drug;GO:0042908//xenobiotic transport;GO:0055085//transmembrane transport
fgenesh1_pg.3_229	667	647	573	2759	3130	2495	39.09	34.18	34.97	126.28	145.75	131.99	36.08	134.673	1.90019	3.33054e-53	8.90957e-51	--	KAF3766876.1 FAD binding domain protein [Cryphonectria parasitica EP155]	-	-	-	-	-	GO:0003824//catalytic activity;GO:0016166//phytoene dehydrogenase activity;GO:0016491//oxidoreductase activity;GO:0016647//oxidoreductase activity, acting on the CH-NH group of donors, oxygen as acceptor;GO:0016701//oxidoreductase activity, acting on single donors with incorporation of molecular oxygen;GO:0018659//4-hydroxybenzoate 3-monooxygenase activity;GO:0045550//geranylgeranyl reductase act…	GO:0006744//ubiquinone biosynthetic process;GO:0009228//thiamine biosynthetic process;GO:0015995//chlorophyll biosynthetic process;GO:0016117//carotenoid biosynthetic process;GO:0018874//benzoate metabolic process;GO:0030494//bacteriochlorophyll biosynthetic process;GO:0055114//oxidation-reduction process
estExt_Genewise1Plus.C_81944	50	58	50	665	789	475	3.27	3.42	3.4	33.95	40.98	28.03	3.36333	34.32	3.35109	6.29768e-53	1.64808e-50	sdc	KAF3762030.1 amidohydrolase 2 [Cryphonectria parasitica EP155]	-	-	-	-	-	GO:0016787//hydrolase activity	-
Crypa1.estExt_Genewise1Plus.C_81109	179	256	223	1840	1694	1522	7.85	10.12	10.19	63.05	59.06	60.28	9.38667	60.7967	2.69531	7.18957e-53	1.84145e-50	mtaD	KAF3763650.1 hypothetical protein M406DRAFT_94542 [Cryphonectria parasitica EP155]	-	-	-	-	GO:0005575//cellular_component	GO:0000034//adenine deaminase activity;GO:0003674//molecular_function;GO:0004151//dihydroorotase activity;GO:0004157//dihydropyrimidinase activity;GO:0008448//N-acetylglucosamine-6-phosphate deacetylase activity;GO:0008798//beta-aspartyl-peptidase activity;GO:0008892//guanine deaminase activity;GO:0016787//hydrolase activity;GO:0018835//carbon phosphorus lyase activity;GO:0050416//formimidoylglut…	GO:0006040//amino sugar metabolic process;GO:0006147//guanine catabolic process;GO:0006168//adenine salvage;GO:0006508//proteolysis;GO:0006548//histidine catabolic process;GO:0008150//biological_process;GO:0008152//metabolic process;GO:0009220//pyrimidine ribonucleotide biosynthetic process;GO:0019557//histidine catabolic process to glutamate and formate;GO:0019634//organic phosphonate metabolic …
Crypa1.fgenesh1_pg.C_scaffold_3001268	412	441	436	33	50	37	19.23	18.55	21.19	1.2	1.85	1.56	19.6567	1.53667	-3.67714	1.39946e-52	3.50974e-50	phacB	KAF3768104.1 hypothetical protein M406DRAFT_70202 [Cryphonectria parasitica EP155]	-	-	-	-	GO:0031411//gas vesicle	GO:0005506//iron ion binding;GO:0016705//oxidoreductase activity, acting on paired donors, with incorporation or reduction of molecular oxygen;GO:0020037//heme binding	GO:0031412//gas vesicle organization;GO:0055114//oxidation-reduction process
fgenesh1_pg.6_583	4004	3647	2540	378	422	321	229.23	188.18	151.42	16.9	19.2	16.59	189.61	17.5633	-3.4324	2.23367e-51	5.48753e-49	--	KAF3763676.1 hypothetical protein M406DRAFT_332140 [Cryphonectria parasitica EP155]	-	-	-	-	GO:0005886//plasma membrane;GO:0016020//membrane	-	GO:0032220//plasma membrane fusion involved in cytogamy
fgenesh1_kg.2_302_CEST_08_E_02	2476	1443	1827	44	97	49	347.28	182.41	266.84	4.82	10.81	6.2	265.51	7.27667	-5.18934	1.45856e-50	3.51163e-48	--	KAF3769011.1 hypothetical protein M406DRAFT_321113 [Cryphonectria parasitica EP155]	-	-	-	-	-	-	-
estExt_Genewise1Plus.C_21100	9906	10209	11689	2264	2097	1941	380.83	353.73	467.93	67.97	64.05	67.36	400.83	66.46	-2.59243	1.04499e-49	2.46658e-47	acu-9	KAF3768766.1 malate synthase, glyoxysomal [Cryphonectria parasitica EP155]	Metabolism;Metabolism;Metabolism;Metabolism;Metabolism	Global and overview maps;Global and overview maps;Global and overview maps;Carbohydrate metabolism;Carbohydrate metabolism	ko01100//Metabolic pathways;ko01110//Biosynthesis of secondary metabolites;ko01200//Carbon metabolism;ko00630//Glyoxylate and dicarboxylate metabolism;ko00620//Pyruvate metabolism	K01638;K01638;K01638;K01638;K01638	GO:0005575//cellular_component;GO:0005622//intracellular;GO:0005623//cell;GO:0005737//cytoplasm;GO:0005777//peroxisome;GO:0005782//peroxisomal matrix;GO:0009514//glyoxysome;GO:0031907//microbody lumen;GO:0031974//membrane-enclosed lumen;GO:0042579//microbody;GO:0043226//organelle;GO:0043227//membrane-bounded organelle;GO:0043229//intracellular organelle;GO:0043231//intracellular membrane-bounded …	GO:0003674//molecular_function;GO:0003824//catalytic activity;GO:0004451//isocitrate lyase activity;GO:0004474//malate synthase activity;GO:0016740//transferase activity;GO:0016746//transferase activity, transferring acyl groups;GO:0016829//lyase activity;GO:0016830//carbon-carbon lyase activity;GO:0016833//oxo-acid-lyase activity;GO:0046912//transferase activity, transferring acyl groups, acyl g…	GO:0005975//carbohydrate metabolic process;GO:0006081//cellular aldehyde metabolic process;GO:0006082//organic acid metabolic process;GO:0006091//generation of precursor metabolites and energy;GO:0006097//glyoxylate cycle;GO:0006099//tricarboxylic acid cycle;GO:0006101//citrate metabolic process;GO:0007275//multicellular organism development;GO:0007568//aging;GO:0008150//biological_process;GO:000…
estExt_fgenesh1_kg.C_40015	895	732	649	80	86	55	49.67	36.61	37.5	3.47	3.79	2.76	41.26	3.34	-3.62682	2.19405e-49	5.07923e-47	--	KAF3765300.1 alpha/beta-hydrolase [Cryphonectria parasitica EP155]	-	-	-	-	-	GO:0016787//hydrolase activity	-
estExt_Genewise1Plus.C_10065	22	36	52	13529	3518	4225	2.1	3.1	5.18	1010.22	267.26	364.65	3.46	547.377	7.30562	5.776e-47	1.31191e-44	--	KAF3769430.1 NAD(P)-binding protein [Cryphonectria parasitica EP155]	-	-	-	-	GO:0005737//cytoplasm	GO:0003824//catalytic activity;GO:0003854//3-beta-hydroxy-delta5-steroid dehydrogenase activity;GO:0004316//3-oxoacyl-[acyl-carrier-protein] reductase (NADPH) activity;GO:0004757//sepiapterin reductase activity;GO:0004764//shikimate 3-dehydrogenase (NADP+) activity;GO:0008667//2,3-dihydro-2,3-dihydroxybenzoate dehydrogenase activity;GO:0008678//2-deoxy-D-gluconate 3-dehydrogenase activity;GO:0008…	GO:0000272//polysaccharide catabolic process;GO:0006633//fatty acid biosynthetic process;GO:0006694//steroid biosynthetic process;GO:0006729//tetrahydrobiopterin biosynthetic process;GO:0006779//porphyrin-containing compound biosynthetic process;GO:0009243//O antigen biosynthetic process;GO:0009423//chorismate biosynthetic process;GO:0015995//chlorophyll biosynthetic process;GO:0019305//dTDP-rham…
Crypa1.e_gw1.10.205.1	48	54	22	792	920	916	2.24	2.27	1.07	28.81	34.05	38.51	1.86	33.79	4.18322	3.75663e-46	8.3745e-44	--	KAF3763944.1 hypothetical protein M406DRAFT_51078 [Cryphonectria parasitica EP155]	-	-	-	-	GO:0005575//cellular_component;GO:0005622//intracellular;GO:0005623//cell;GO:0005737//cytoplasm;GO:0005783//endoplasmic reticulum;GO:0012505//endomembrane system;GO:0043226//organelle;GO:0043227//membrane-bounded organelle;GO:0043229//intracellular organelle;GO:0043231//intracellular membrane-bounded organelle;GO:0044424//intracellular part;GO:0044444//cytoplasmic part;GO:0044464//cell part	GO:0003674//molecular_function;GO:0003824//catalytic activity;GO:0004144//diacylglycerol O-acyltransferase activity;GO:0008080//N-acetyltransferase activity;GO:0016407//acetyltransferase activity;GO:0016410//N-acyltransferase activity;GO:0016740//transferase activity;GO:0016746//transferase activity, transferring acyl groups;GO:0016747//transferase activity, transferring acyl groups other than am…	GO:0008150//biological_process;GO:0042221//response to chemical;GO:0042493//response to drug;GO:0045017//glycerolipid biosynthetic process;GO:0050896//response to stimulus
fgenesh1_kg.3_395_3783_0_CCBI1625.g1_CCBH_CCBI_EXTA	695	745	583	116	112	89	79.82	77.12	69.73	10.4	10.22	9.23	75.5567	9.95	-2.92479	5.93366e-46	1.29872e-43	--	KAF3767671.1 hypothetical protein M406DRAFT_321656 [Cryphonectria parasitica EP155]	-	-	-	-	-	-	-
e_gw1.1.2325.1	27	85	47	17174	4469	6844	1.33	3.77	2.41	659.47	174.59	303.76	2.50333	379.273	7.24324	9.15465e-46	1.96792e-43	mlcE	KAF3769428.1 MFS general substrate transporter [Cryphonectria parasitica EP155]	-	-	-	-	GO:0005575//cellular_component;GO:0005623//cell;GO:0005886//plasma membrane;GO:0005887//integral component of plasma membrane;GO:0016020//membrane;GO:0016021//integral component of membrane;GO:0031224//intrinsic component of membrane;GO:0031226//intrinsic component of plasma membrane;GO:0044425//membrane part;GO:0044459//plasma membrane part;GO:0044464//cell part;GO:0071944//cell periphery	GO:0003674//molecular_function;GO:0005215//transporter activity;GO:0015238//drug transmembrane transporter activity;GO:0015307//drug:proton antiporter activity;GO:0022857//transmembrane transporter activity;GO:0042910//xenobiotic transporter activity	GO:0006810//transport;GO:0006855//drug transmembrane transport;GO:0008150//biological_process;GO:0015893//drug transport;GO:0042493//response to drug;GO:0042908//xenobiotic transport;GO:0051179//localization;GO:0051234//establishment of localization;GO:0055085//transmembrane transport
e_gw1.6.1179.1	95	162	153	2337	1679	1819	4.22	6.48	7.07	81.04	59.23	72.91	5.92333	71.06	3.58456	2.56143e-45	5.40956e-43	MFS1	KAF3763010.1 putative MFS transporter [Cryphonectria parasitica EP155]	-	-	-	-	GO:0005887//integral component of plasma membrane;GO:0016021//integral component of membrane	GO:0015307//drug:proton antiporter activity;GO:0022857//transmembrane transporter activity;GO:0042910//xenobiotic transporter activity	GO:0006855//drug transmembrane transport;GO:0042493//response to drug;GO:0042908//xenobiotic transport;GO:0055085//transmembrane transport
fgenesh1_pm.4_971	34	39	27	864	550	539	2.57	2.66	2.13	51.03	33.05	36.8	2.45333	40.2933	4.03773	3.1001e-45	6.43431e-43	atnD	KAF3766563.1 putative short-chain dehydrogenase [Cryphonectria parasitica EP155]	-	-	-	-	-	GO:0004316//3-oxoacyl-[acyl-carrier-protein] reductase (NADPH) activity;GO:0004757//sepiapterin reductase activity;GO:0008667//2,3-dihydro-2,3-dihydroxybenzoate dehydrogenase activity;GO:0008678//2-deoxy-D-gluconate 3-dehydrogenase activity;GO:0016491//oxidoreductase activity;GO:0016630//protochlorophyllide reductase activity;GO:0050662//coenzyme binding;GO:0051287//NAD binding	GO:0000272//polysaccharide catabolic process;GO:0006633//fatty acid biosynthetic process;GO:0006729//tetrahydrobiopterin biosynthetic process;GO:0015995//chlorophyll biosynthetic process;GO:0055114//oxidation-reduction process
estExt_fgenesh1_pm.C_30405	1538	1942	1769	7653	7925	6572	103.36	117.63	123.8	401.67	423.18	398.7	114.93	407.85	1.82728	3.62688e-45	7.40006e-43	PDX1	KAF3768176.1 hypothetical protein M406DRAFT_345327 [Cryphonectria parasitica EP155]	Metabolism	Metabolism of cofactors and vitamins	ko00750//Vitamin B6 metabolism	K06215	GO:0005575//cellular_component;GO:0005576//extracellular region;GO:0032991//macromolecular complex;GO:1902494//catalytic complex;GO:1903600//glutaminase complex	GO:0000107//imidazoleglycerol-phosphate synthase activity;GO:0003674//molecular_function;GO:0003824//catalytic activity;GO:0003920//GMP reductase activity;GO:0003949//1-(5-phosphoribosyl)-5-[(5-phosphoribosylamino)methylideneamino]imidazole-4-carboxamide isomerase activity;GO:0004425//indole-3-glycerol-phosphate synthase activity;GO:0016829//lyase activity;GO:0016840//carbon-nitrogen lyase activi…	GO:0000096//sulfur amino acid metabolic process;GO:0000097//sulfur amino acid biosynthetic process;GO:0000105//histidine biosynthetic process;GO:0006051//N-acetylmannosamine metabolic process;GO:0006081//cellular aldehyde metabolic process;GO:0006082//organic acid metabolic process;GO:0006520//cellular amino acid metabolic process;GO:0006534//cysteine metabolic process;GO:0006535//cysteine biosyn…
Crypa1.fgenesh1_pg.C_scaffold_16000071	2293	1414	2948	108	80	57	116.21	64.59	155.58	4.27	3.22	2.61	112.127	3.36667	-5.05766	7.4239e-45	1.48948e-42	--	KAF3760369.1 hypothetical protein M406DRAFT_76028 [Cryphonectria parasitica EP155]	-	-	-	-	-	GO:0003674//molecular_function;GO:0003824//catalytic activity;GO:0047570//3-oxoadipate enol-lactonase activity;GO:0070205//2-succinyl-6-hydroxy-2,4-cyclohexadiene-1-carboxylate synthase activity	GO:0009102//biotin biosynthetic process;GO:0009234//menaquinone biosynthetic process;GO:0015979//photosynthesis;GO:0042952//beta-ketoadipate pathway
e_gw1.4.1513.1	58	44	49	645	521	474	2.68	1.83	2.35	23.24	19.1	19.74	2.28667	20.6933	3.17785	8.47638e-45	1.67276e-42	--	KAF3765563.1 cytochrome P450 [Cryphonectria parasitica EP155]	-	-	-	-	-	GO:0005506//iron ion binding;GO:0016705//oxidoreductase activity, acting on paired donors, with incorporation or reduction of molecular oxygen;GO:0020037//heme binding	GO:0055114//oxidation-reduction process
Crypa1.estExt_fgenesh1_kg.C_60127	27522	28512	26323	87885	105669	81530	1278.68	1193.9	1273.49	3188.76	3900.66	3419.2	1248.69	3502.87	1.48812	1.24687e-44	2.42093e-42	ENO1	Q6RG04.1 RecName: Full=Enolase; AltName: Full=2-phospho-D-glycerate hydro-lyase; AltName: Full=2-phosphoglycerate dehydratase [Cryphonectria parasitica]	Metabolism;Metabolism;Metabolism;Metabolism;Genetic Information Processing;Metabolism;Metabolism	Global and overview maps;Global and overview maps;Global and overview maps;Global and overview maps;Folding, sorting and degradation;Carbohydrate metabolism;Energy metabolism	ko01100//Metabolic pathways;ko01110//Biosynthesis of secondary metabolites;ko01230//Biosynthesis of amino acids;ko01200//Carbon metabolism;ko03018//RNA degradation;ko00010//Glycolysis / Gluconeogenesis;ko00680//Methane metabolism	K01689;K01689;K01689;K01689;K01689;K01689;K01689	GO:0000015//phosphopyruvate hydratase complex;GO:0005575//cellular_component;GO:0005576//extracellular region;GO:0005618//cell wall;GO:0005622//intracellular;GO:0005623//cell;GO:0005634//nucleus;GO:0005737//cytoplasm;GO:0005829//cytosol;GO:0005886//plasma membrane;GO:0009277//fungal-type cell wall;GO:0009897//external side of plasma membrane;GO:0009986//cell surface;GO:0016020//membrane;GO:003031…	GO:0000287//magnesium ion binding;GO:0003674//molecular_function;GO:0003810//protein-glutamine gamma-glutamyltransferase activity;GO:0003824//catalytic activity;GO:0004634//phosphopyruvate hydratase activity;GO:0005488//binding;GO:0005515//protein binding;GO:0016740//transferase activity;GO:0016746//transferase activity, transferring acyl groups;GO:0016755//transferase activity, transferring amin…	GO:0005975//carbohydrate metabolic process;GO:0005996//monosaccharide metabolic process;GO:0006006//glucose metabolic process;GO:0006082//organic acid metabolic process;GO:0006090//pyruvate metabolic process;GO:0006091//generation of precursor metabolites and energy;GO:0006094//gluconeogenesis;GO:0006096//glycolytic process;GO:0006139//nucleobase-containing compound metabolic process;GO:0006163//…
e_gw1.4.1938.1	411	389	358	47	35	28	30.62	26.12	27.77	2.73	2.07	1.88	28.17	2.22667	-3.6612	4.67076e-44	8.92486e-42	--	KAF3766099.1 hypothetical protein M406DRAFT_258016 [Cryphonectria parasitica EP155]	-	-	-	-	-	-	-
Crypa1.e_gw1.3.1490.1	450	695	593	4392	5239	5287	18.77	26.12	25.75	143.05	173.61	199.04	23.5467	171.9	2.86797	1.41041e-43	2.65288e-41	lcc2	KAF3768172.1 hypothetical protein M406DRAFT_39251 [Cryphonectria parasitica EP155]	-	-	-	-	-	GO:0005375//copper ion transmembrane transporter activity;GO:0005507//copper ion binding;GO:0016491//oxidoreductase activity	GO:0006825//copper ion transport;GO:0055114//oxidation-reduction process
estExt_fgenesh1_pm.C_70631	2814	5647	4498	244	353	286	114.53	207.15	190.63	7.76	11.42	10.51	170.77	9.89667	-4.10897	1.65054e-43	3.05681e-41	Plav_1781	KAF3762893.1 FAD/NAD(P)-binding domain-containing protein [Cryphonectria parasitica EP155]	-	-	-	-	-	GO:0003824//catalytic activity;GO:0004355//glutamate synthase (NADPH) activity;GO:0004499//N,N-dimethylaniline monooxygenase activity;GO:0015036//disulfide oxidoreductase activity;GO:0016152//mercury (II) reductase activity;GO:0016491//oxidoreductase activity;GO:0016668//oxidoreductase activity, acting on a sulfur group of donors, NAD(P) as acceptor;GO:0050660//flavin adenine dinucleotide binding…	GO:0006537//glutamate biosynthetic process;GO:0006790//sulfur compound metabolic process;GO:0006805//xenobiotic metabolic process;GO:0009228//thiamine biosynthetic process;GO:0009398//FMN biosynthetic process;GO:0046689//response to mercury ion;GO:0055114//oxidation-reduction process
e_gw1.5.2752.1	241	275	253	1066	1244	979	20.84	21.43	22.78	71.99	85.47	76.42	21.6833	77.96	1.84615	2.72566e-43	4.97144e-41	--	KAF3764382.1 hypothetical protein M406DRAFT_258562 [Cryphonectria parasitica EP155]	-	-	-	-	-	-	-
fgenesh1_kg.6_169_2984_1_CCBH_CCBI_EXTA	2654	1734	2883	213	256	193	159.32	93.82	180.21	9.99	12.21	10.46	144.45	10.8867	-3.72994	4.27071e-43	7.67325e-41	yukJ	KAF3763378.1 hypothetical protein M406DRAFT_323138 [Cryphonectria parasitica EP155]	-	-	-	-	-	-	-
e_gw1.6.948.1	162	410	172	8471	6630	7653	7.15	16.32	7.91	292.17	232.65	305.09	10.46	276.637	4.72504	6.99074e-43	1.23757e-40	patE	KAF3763011.1 putative glucose-methanol-choline oxidoreductase [Cryphonectria parasitica EP155]	Metabolism;Metabolism	Global and overview maps;Amino acid metabolism	ko01100//Metabolic pathways;ko00260//Glycine, serine and threonine metabolism	K00108;K00108	-	GO:0004791//thioredoxin-disulfide reductase activity;GO:0008812//choline dehydrogenase activity;GO:0016491//oxidoreductase activity;GO:0016614//oxidoreductase activity, acting on CH-OH group of donors;GO:0016701//oxidoreductase activity, acting on single donors with incorporation of molecular oxygen;GO:0045550//geranylgeranyl reductase activity;GO:0050660//flavin adenine dinucleotide binding;GO:0…	GO:0006744//ubiquinone biosynthetic process;GO:0015995//chlorophyll biosynthetic process;GO:0019285//glycine betaine biosynthetic process from choline;GO:0030494//bacteriochlorophyll biosynthetic process;GO:0055114//oxidation-reduction process
fgenesh1_kg.8_496_CEST_26_E_06	775	936	734	4211	4040	3206	86.73	94.41	85.54	368.03	359.22	323.86	88.8933	350.37	1.97873	1.18774e-42	2.07218e-40	--	KAF3761881.1 hypothetical protein M406DRAFT_324261, partial [Cryphonectria parasitica EP155]	-	-	-	-	GO:0000322//storage vacuole;GO:0000323//lytic vacuole;GO:0000324//fungal-type vacuole;GO:0005575//cellular_component;GO:0005576//extracellular region;GO:0005618//cell wall;GO:0005622//intracellular;GO:0005623//cell;GO:0005634//nucleus;GO:0005635//nuclear envelope;GO:0005737//cytoplasm;GO:0005773//vacuole;GO:0005783//endoplasmic reticulum;GO:0005886//plasma membrane;GO:0005933//cellular bud;GO:000…	GO:0003674//molecular_function;GO:0003824//catalytic activity;GO:0004553//hydrolase activity, hydrolyzing O-glycosyl compounds;GO:0004568//chitinase activity;GO:0005488//binding;GO:0008061//chitin binding;GO:0008144//drug binding;GO:0008843//endochitinase activity;GO:0016787//hydrolase activity;GO:0016798//hydrolase activity, acting on glycosyl bonds;GO:0097367//carbohydrate derivative binding	GO:0000272//polysaccharide catabolic process;GO:0000920//cell separation after cytokinesis;GO:0001896//autolysis;GO:0005975//carbohydrate metabolic process;GO:0005976//polysaccharide metabolic process;GO:0006022//aminoglycan metabolic process;GO:0006026//aminoglycan catabolic process;GO:0006030//chitin metabolic process;GO:0006032//chitin catabolic process;GO:0006037//cell wall chitin metabolic p…
Crypa1.estExt_fgenesh1_pm.C_20251	1674	671	2434	4	2	2	48.69	17.59	73.72	0.09	0.05	0.05	46.6667	0.0633333	-9.52521	1.10468e-41	1.89974e-39	isp4	KAF3765669.1 hypothetical protein M406DRAFT_97307 [Cryphonectria parasitica EP155]	-	-	-	-	GO:0016020//membrane	GO:0004984//olfactory receptor activity;GO:0005549//odorant binding;GO:0015198//oligopeptide transporter activity	GO:0007608//sensory perception of smell;GO:0055085//transmembrane transport
MSTRG.12730	1425	1249	1270	321	307	240	81.39	64.3	75.54	14.32	13.93	12.37	73.7433	13.54	-2.44528	4.7545e-40	8.06123e-38	--	-	-	-	-	-	-	-	-
estExt_Genewise1Plus.C_60214	359	480	356	1959	2463	1929	15.16	18.27	15.65	64.61	82.64	73.53	16.36	73.5933	2.1694	8.42846e-40	1.40919e-37	fmo1	KAF3763086.1 FAD/NAD(P)-binding domain-containing protein [Cryphonectria parasitica EP155]	-	-	-	-	GO:0009342//glutamate synthase complex (NADPH)	GO:0003824//catalytic activity;GO:0004355//glutamate synthase (NADPH) activity;GO:0004499//N,N-dimethylaniline monooxygenase activity;GO:0004729//oxygen-dependent protoporphyrinogen oxidase activity;GO:0015036//disulfide oxidoreductase activity;GO:0016491//oxidoreductase activity;GO:0045181//glutamate synthase activity, NAD(P)H as acceptor;GO:0045550//geranylgeranyl reductase activity;GO:0050660/…	GO:0006537//glutamate biosynthetic process;GO:0006779//porphyrin-containing compound biosynthetic process;GO:0006790//sulfur compound metabolic process;GO:0009228//thiamine biosynthetic process;GO:0015995//chlorophyll biosynthetic process;GO:0030494//bacteriochlorophyll biosynthetic process;GO:0055114//oxidation-reduction process
estExt_fgenesh1_pg.C_90091	89	194	117	3597	2276	2168	5.08	9.98	6.95	160.33	103.21	111.69	7.33667	125.077	4.09154	2.99512e-39	4.93907e-37	--	KAF3760537.1 GroES-like protein [Cryphonectria parasitica EP155]	-	-	-	-	-	GO:0004024//alcohol dehydrogenase activity, zinc-dependent;GO:0008270//zinc ion binding;GO:0008743//L-threonine 3-dehydrogenase activity;GO:0016491//oxidoreductase activity;GO:0016655//oxidoreductase activity, acting on NAD(P)H, quinone or similar compound as acceptor;GO:0050607//mycothiol-dependent formaldehyde dehydrogenase activity;GO:0051287//NAD binding;GO:0051903//S-(hydroxymethyl)glutathio…	GO:0006113//fermentation;GO:0006567//threonine catabolic process;GO:0008152//metabolic process;GO:0009404//toxin metabolic process;GO:0010127//mycothiol-dependent detoxification;GO:0019439//aromatic compound catabolic process;GO:0055114//oxidation-reduction process
Crypa1.estExt_Genewise1Plus.C_90821	562	503	556	54	90	54	33.66	27.15	34.67	2.53	4.28	2.92	31.8267	3.24333	-3.29469	3.23638e-39	5.26481e-37	cel61a	KAF3761734.1 family 61 glycoside hydrolase [Cryphonectria parasitica EP155]	-	-	-	-	GO:0005576//extracellular region	GO:0030248//cellulose binding	GO:0005975//carbohydrate metabolic process
e_gw1.7.1224.1	862	1082	796	143	114	131	51	57.7	49.04	6.61	5.36	7	52.58	6.32333	-3.05576	5.11712e-39	8.21332e-37	mlcH	KAF3762892.1 beta-lactamase/transpeptidase-like protein [Cryphonectria parasitica EP155]	-	-	-	-	-	-	-
fgenesh1_pm.1_123	551	382	583	42	45	40	70.98	44.35	78.2	4.23	4.61	4.65	64.51	4.49667	-3.84259	9.27378e-39	1.46892e-36	--	KAF3769576.1 hypothetical protein M406DRAFT_335433 [Cryphonectria parasitica EP155]	-	-	-	-	-	-	-
estExt_Genewise1Plus.C_13849	377	253	418	11	8	4	23.61	14.28	27.25	0.54	0.4	0.23	21.7133	0.39	-5.79896	1.76827e-38	2.76447e-36	ladA	KAF3771089.1 GroES-like protein [Cryphonectria parasitica EP155]	Metabolism;Metabolism;Metabolism	Global and overview maps;Carbohydrate metabolism;Carbohydrate metabolism	ko01100//Metabolic pathways;ko00040//Pentose and glucuronate interconversions;ko00051//Fructose and mannose metabolism	K00008;K00008;K00008	-	GO:0004024//alcohol dehydrogenase activity, zinc-dependent;GO:0008270//zinc ion binding;GO:0008743//L-threonine 3-dehydrogenase activity;GO:0015036//disulfide oxidoreductase activity;GO:0016491//oxidoreductase activity;GO:0016655//oxidoreductase activity, acting on NAD(P)H, quinone or similar compound as acceptor;GO:0018467//formaldehyde dehydrogenase activity;GO:0050607//mycothiol-dependent form…	GO:0006113//fermentation;GO:0006567//threonine catabolic process;GO:0006790//sulfur compound metabolic process;GO:0008152//metabolic process;GO:0009404//toxin metabolic process;GO:0010127//mycothiol-dependent detoxification;GO:0019439//aromatic compound catabolic process;GO:0030494//bacteriochlorophyll biosynthetic process;GO:0046292//formaldehyde metabolic process;GO:0055114//oxidation-reduction…
Crypa1.e_gw1.7.1322.1	526	429	415	72	67	54	46.13	33.91	37.9	4.93	4.67	4.27	39.3133	4.62333	-3.08801	9.77458e-38	1.50854e-35	exsH	KAF3761068.1 family 16 glycoside hydrolase [Cryphonectria parasitica EP155]	-	-	-	-	-	GO:0004553//hydrolase activity, hydrolyzing O-glycosyl compounds	GO:0005975//carbohydrate metabolic process
e_gw1.6.2163.1	28	87	26	1672	2043	2231	1.29	3.62	1.25	60.36	75.04	93.1	2.05333	76.1667	5.21312	3.24951e-37	4.95159e-35	CYP8B1	KAF3763948.1 cytochrome P450 [Cryphonectria parasitica EP155]	-	-	-	-	-	GO:0005506//iron ion binding;GO:0016705//oxidoreductase activity, acting on paired donors, with incorporation or reduction of molecular oxygen;GO:0020037//heme binding	GO:0055114//oxidation-reduction process
gw1.3.2877.1	2971	2120	2177	292	425	268	125.61	80.78	95.84	9.64	14.28	10.23	100.743	11.3833	-3.14569	4.75691e-37	7.15795e-35	xptC	KAF3767359.1 hypothetical protein M406DRAFT_237359, partial [Cryphonectria parasitica EP155]	-	-	-	-	-	GO:0003824//catalytic activity;GO:0008734//L-aspartate oxidase activity;GO:0008767//UDP-galactopyranose mutase activity;GO:0008812//choline dehydrogenase activity;GO:0015036//disulfide oxidoreductase activity;GO:0016491//oxidoreductase activity;GO:0016614//oxidoreductase activity, acting on CH-OH group of donors;GO:0016701//oxidoreductase activity, acting on single donors with incorporation of mo…	GO:0006744//ubiquinone biosynthetic process;GO:0006790//sulfur compound metabolic process;GO:0009228//thiamine biosynthetic process;GO:0009273//peptidoglycan-based cell wall biogenesis;GO:0015995//chlorophyll biosynthetic process;GO:0019285//glycine betaine biosynthetic process from choline;GO:0019363//pyridine nucleotide biosynthetic process;GO:0030494//bacteriochlorophyll biosynthetic process;G…
estExt_Genewise1Plus.C_33414	689	454	528	49	27	29	46.1	27.38	36.78	2.56	1.44	1.75	36.7533	1.91667	-4.2612	7.10793e-37	1.05197e-34	FLS	KAF3768129.1 Clavaminate synthase-like protein [Cryphonectria parasitica EP155]	-	-	-	-	-	GO:0016491//oxidoreductase activity	GO:0055114//oxidation-reduction process
Crypa1.e_gw1.2.1188.1	1135	1275	1130	342	309	271	35.94	36.39	37.26	8.46	7.77	7.75	36.53	7.99333	-2.19221	7.16575e-37	1.05197e-34	pit1	KAF3765850.1 hypothetical protein M406DRAFT_38688 [Cryphonectria parasitica EP155]	-	-	-	-	GO:0005575//cellular_component;GO:0005622//intracellular;GO:0005623//cell;GO:0005634//nucleus;GO:0005737//cytoplasm;GO:0005929//cilium;GO:0030424//axon;GO:0030425//dendrite;GO:0036477//somatodendritic compartment;GO:0042995//cell projection;GO:0043005//neuron projection;GO:0043025//neuronal cell body;GO:0043204//perikaryon;GO:0043226//organelle;GO:0043227//membrane-bounded organelle;GO:0043229//i…	GO:0000166//nucleotide binding;GO:0003674//molecular_function;GO:0003824//catalytic activity;GO:0004672//protein kinase activity;GO:0004674//protein serine/threonine kinase activity;GO:0004707//MAP kinase activity;GO:0005488//binding;GO:0005524//ATP binding;GO:0008144//drug binding;GO:0016301//kinase activity;GO:0016709//oxidoreductase activity, acting on paired donors, with incorporation or redu…	GO:0000003//reproduction;GO:0000165//MAPK cascade;GO:0006464//cellular protein modification process;GO:0006468//protein phosphorylation;GO:0006744//ubiquinone biosynthetic process;GO:0006793//phosphorus metabolic process;GO:0006796//phosphate-containing compound metabolic process;GO:0006807//nitrogen compound metabolic process;GO:0006810//transport;GO:0006928//movement of cell or subcellular comp…
estExt_fgenesh1_pm.C_30105	4634	4807	4543	1797	1889	1584	176.5	165.02	180.18	53.45	57.17	54.46	173.9	55.0267	-1.66006	7.6912e-37	1.1155e-34	mfsB	KAF3766772.1 MFS general substrate transporter [Cryphonectria parasitica EP155]	-	-	-	-	GO:0005887//integral component of plasma membrane;GO:0016021//integral component of membrane	GO:0015238//drug transmembrane transporter activity;GO:0015307//drug:proton antiporter activity;GO:0022857//transmembrane transporter activity;GO:0042910//xenobiotic transporter activity;GO:0051119//sugar transmembrane transporter activity	GO:0006855//drug transmembrane transport;GO:0008643//carbohydrate transport;GO:0015893//drug transport;GO:0042493//response to drug;GO:0042908//xenobiotic transport;GO:0055085//transmembrane transport
MSTRG.9849	1755	2237	1813	510	478	420	47.66	54.76	51.27	10.82	10.31	10.3	51.23	10.4767	-2.28981	8.16402e-37	1.16998e-34	--	hypothetical protein BD289DRAFT_40844 [Coniella lustricola]	-	-	-	-	-	-	-
estExt_fgenesh1_pg.C_30588	143	275	153	2043	2810	2762	8.38	14.53	9.34	93.51	130.85	146.12	10.75	123.493	3.52202	1.84126e-36	2.60765e-34	AOX1	KAF3767265.1 alternate oxidase precursor [Cryphonectria parasitica EP155]	-	-	-	-	GO:0005575//cellular_component;GO:0005622//intracellular;GO:0005623//cell;GO:0005737//cytoplasm;GO:0005739//mitochondrion;GO:0005740//mitochondrial envelope;GO:0005743//mitochondrial inner membrane;GO:0016020//membrane;GO:0016021//integral component of membrane;GO:0019866//organelle inner membrane;GO:0031090//organelle membrane;GO:0031224//intrinsic component of membrane;GO:0031966//mitochondrial…	GO:0003674//molecular_function;GO:0003824//catalytic activity;GO:0005488//binding;GO:0009916//alternative oxidase activity;GO:0016491//oxidoreductase activity;GO:0016679//oxidoreductase activity, acting on diphenols and related substances as donors;GO:0016682//oxidoreductase activity, acting on diphenols and related substances as donors, oxygen as acceptor;GO:0043167//ion binding;GO:0043169//cati…	GO:0008150//biological_process;GO:0008152//metabolic process;GO:0055114//oxidation-reduction process
fgenesh1_pm.11_68	586	709	662	2425	2729	2055	33.78	36.84	39.74	109.18	125	106.94	36.7867	113.707	1.62806	2.77822e-36	3.88886e-34	CTB7	KAF3759961.1 FAD/NAD(P)-binding domain-containing protein [Cryphonectria parasitica EP155]	-	-	-	-	-	GO:0003824//catalytic activity;GO:0004148//dihydrolipoyl dehydrogenase activity;GO:0008410//CoA-transferase activity;GO:0016166//phytoene dehydrogenase activity;GO:0016491//oxidoreductase activity;GO:0016701//oxidoreductase activity, acting on single donors with incorporation of molecular oxygen;GO:0016740//transferase activity;GO:0045550//geranylgeranyl reductase activity;GO:0050662//coenzyme bi…	GO:0006096//glycolytic process;GO:0006400//tRNA modification;GO:0006744//ubiquinone biosynthetic process;GO:0009228//thiamine biosynthetic process;GO:0009236//cobalamin biosynthetic process;GO:0015995//chlorophyll biosynthetic process;GO:0016117//carotenoid biosynthetic process;GO:0030494//bacteriochlorophyll biosynthetic process;GO:0045454//cell redox homeostasis;GO:0051068//dihydrolipoamide met…
Crypa1.estExt_Genewise1.C_100444	110	329	89	7385	10523	13297	1.06	2.86	0.9	55.7	80.74	115.91	1.60667	84.1167	5.71025	3.02606e-36	4.18709e-34	gloL	KAF3763946.1 hypothetical protein M406DRAFT_85351 [Cryphonectria parasitica EP155]	-	-	-	-	-	GO:0003985//acetyl-CoA C-acetyltransferase activity;GO:0004024//alcohol dehydrogenase activity, zinc-dependent;GO:0004314//[acyl-carrier-protein] S-malonyltransferase activity;GO:0004316//3-oxoacyl-[acyl-carrier-protein] reductase (NADPH) activity;GO:0008168//methyltransferase activity;GO:0008170//N-methyltransferase activity;GO:0008171//O-methyltransferase activity;GO:0008270//zinc ion binding;G…	GO:0006113//fermentation;GO:0006567//threonine catabolic process;GO:0006631//fatty acid metabolic process;GO:0006633//fatty acid biosynthetic process;GO:0006744//ubiquinone biosynthetic process;GO:0008152//metabolic process;GO:0008299//isoprenoid biosynthetic process;GO:0009102//biotin biosynthetic process;GO:0009404//toxin metabolic process;GO:0010127//mycothiol-dependent detoxification;GO:00160…
fgenesh1_pg.3_443	3068	3014	2510	428	312	205	166.4	147.33	141.76	18.13	13.45	10.04	151.83	13.8733	-3.45207	4.92828e-36	6.74167e-34	--	KAF3767101.1 hypothetical protein M406DRAFT_328205 [Cryphonectria parasitica EP155]	-	-	-	-	GO:0005886//plasma membrane;GO:0016020//membrane	GO:0004564//beta-fructofuranosidase activity;GO:0004575//sucrose alpha-glucosidase activity	GO:0032220//plasma membrane fusion involved in cytogamy
e_gw1.9.1673.1	314	296	261	1228	1209	1063	21.88	18.59	18.93	66.81	66.92	66.85	19.8	66.86	1.75564	5.32311e-36	7.19995e-34	THR1	KAF3760567.1 putative homoserine kinase [Cryphonectria parasitica EP155]	Metabolism;Metabolism;Metabolism;Metabolism	Global and overview maps;Global and overview maps;Global and overview maps;Amino acid metabolism	ko01100//Metabolic pathways;ko01110//Biosynthesis of secondary metabolites;ko01230//Biosynthesis of amino acids;ko00260//Glycine, serine and threonine metabolism	K00872;K00872;K00872;K00872	GO:0005575//cellular_component	GO:0000166//nucleotide binding;GO:0003674//molecular_function;GO:0003824//catalytic activity;GO:0004413//homoserine kinase activity;GO:0004496//mevalonate kinase activity;GO:0004765//shikimate kinase activity;GO:0005488//binding;GO:0005524//ATP binding;GO:0008144//drug binding;GO:0016301//kinase activity;GO:0016740//transferase activity;GO:0016772//transferase activity, transferring phosphorus-co…	GO:0000096//sulfur amino acid metabolic process;GO:0000097//sulfur amino acid biosynthetic process;GO:0006082//organic acid metabolic process;GO:0006520//cellular amino acid metabolic process;GO:0006549//isoleucine metabolic process;GO:0006555//methionine metabolic process;GO:0006566//threonine metabolic process;GO:0006790//sulfur compound metabolic process;GO:0006793//phosphorus metabolic proces…
estExt_fgenesh1_pm.C_110021	708	473	976	41	25	27	30.14	18.15	43.26	1.36	0.85	1.04	30.5167	1.08333	-4.81605	6.24138e-36	8.34819e-34	NPC6	KAF3759905.1 phosphoesterase [Cryphonectria parasitica EP155]	Metabolism;Metabolism;Metabolism;Metabolism;Metabolism	Global and overview maps;Global and overview maps;Lipid metabolism;Carbohydrate metabolism;Lipid metabolism	ko01100//Metabolic pathways;ko01110//Biosynthesis of secondary metabolites;ko00564//Glycerophospholipid metabolism;ko00562//Inositol phosphate metabolism;ko00565//Ether lipid metabolism	K01114;K01114;K01114;K01114;K01114	-	GO:0004629//phospholipase C activity;GO:0016788//hydrolase activity, acting on ester bonds	-
estExt_fgenesh1_kg.C_50147	116	383	132	13281	8359	7316	8.79	26.16	10.42	786.07	503.35	500.5	15.1233	596.64	5.30201	6.99515e-36	9.25359e-34	LOT6	KAF3764424.1 hypothetical protein M406DRAFT_356543 [Cryphonectria parasitica EP155]	-	-	-	-	GO:0005575//cellular_component;GO:0005622//intracellular;GO:0005623//cell;GO:0005634//nucleus;GO:0005737//cytoplasm;GO:0005829//cytosol;GO:0043226//organelle;GO:0043227//membrane-bounded organelle;GO:0043229//intracellular organelle;GO:0043231//intracellular membrane-bounded organelle;GO:0044424//intracellular part;GO:0044444//cytoplasmic part;GO:0044464//cell part	GO:0000166//nucleotide binding;GO:0003674//molecular_function;GO:0003824//catalytic activity;GO:0003955//NAD(P)H dehydrogenase (quinone) activity;GO:0005488//binding;GO:0005515//protein binding;GO:0008134//transcription factor binding;GO:0010181//FMN binding;GO:0016491//oxidoreductase activity;GO:0016645//oxidoreductase activity, acting on the CH-NH group of donors;GO:0016646//oxidoreductase acti…	GO:0006355//regulation of transcription, DNA-templated;GO:0006915//apoptotic process;GO:0006950//response to stress;GO:0006979//response to oxidative stress;GO:0008104//protein localization;GO:0008150//biological_process;GO:0008152//metabolic process;GO:0008219//cell death;GO:0009889//regulation of biosynthetic process;GO:0009987//cellular process;GO:0010468//regulation of gene expression;GO:0010…
e_gw1.9.1218.1	52	161	64	2332	3141	3200	5.27	14.71	6.76	184.6	252.96	292.79	8.91333	243.45	4.77152	7.16875e-36	9.38015e-34	ATR10	KAF3761014.1 putative short-chain dehydrogenase, partial [Cryphonectria parasitica EP155]	-	-	-	-	-	GO:0004316//3-oxoacyl-[acyl-carrier-protein] reductase (NADPH) activity;GO:0004757//sepiapterin reductase activity;GO:0008667//2,3-dihydro-2,3-dihydroxybenzoate dehydrogenase activity;GO:0008678//2-deoxy-D-gluconate 3-dehydrogenase activity;GO:0016491//oxidoreductase activity;GO:0016630//protochlorophyllide reductase activity;GO:0050662//coenzyme binding;GO:0051287//NAD binding	GO:0000272//polysaccharide catabolic process;GO:0006633//fatty acid biosynthetic process;GO:0006729//tetrahydrobiopterin biosynthetic process;GO:0015995//chlorophyll biosynthetic process;GO:0055114//oxidation-reduction process
estExt_fgenesh1_kg.C_80031	1985	1163	1825	163	160	94	186.43	98.45	178.48	11.96	11.94	7.97	154.453	10.6233	-3.86186	1.42151e-35	1.84001e-33	--	KAF3761289.1 hypothetical protein M406DRAFT_357671 [Cryphonectria parasitica EP155]	-	-	-	-	-	-	-
estExt_fgenesh1_pm.C_20477	1292	1350	1334	370	409	276	29.56	27.84	31.78	6.61	7.43	5.7	29.7267	6.58	-2.1756	2.02554e-35	2.59398e-33	--	KAF3769035.1 hypothetical protein M406DRAFT_344922 [Cryphonectria parasitica EP155]	-	-	-	-	-	-	-
fgenesh1_pm.4_84	23	63	14	1553	1284	1476	0.23	0.56	0.14	11.95	10.05	13.12	0.31	11.7067	5.23892	3.69978e-35	4.68821e-33	himA	KAF3765375.1 hypothetical protein M406DRAFT_338852 [Cryphonectria parasitica EP155]	-	-	-	-	-	GO:0003824//catalytic activity;GO:0003985//acetyl-CoA C-acetyltransferase activity;GO:0004314//[acyl-carrier-protein] S-malonyltransferase activity;GO:0004316//3-oxoacyl-[acyl-carrier-protein] reductase (NADPH) activity;GO:0016491//oxidoreductase activity;GO:0016747//transferase activity, transferring acyl groups other than amino-acyl groups;GO:0033817//beta-ketoacyl-acyl-carrier-protein synthase…	GO:0006631//fatty acid metabolic process;GO:0006633//fatty acid biosynthetic process;GO:0030639//polyketide biosynthetic process;GO:0055114//oxidation-reduction process
estExt_Genewise1.C_110423	2494	2392	2511	570	777	548	100.95	87.27	105.84	18.02	24.99	20.02	98.02	21.01	-2.222	4.35884e-35	5.4658e-33	--	KAF3760075.1 hypothetical protein M406DRAFT_283779, partial [Cryphonectria parasitica EP155]	-	-	-	-	-	GO:0004672//protein kinase activity;GO:0005524//ATP binding	GO:0006468//protein phosphorylation
fgenesh1_pm.3_140	1084	1296	1257	256	292	284	49.19	53.01	59.4	9.07	10.53	11.63	53.8667	10.41	-2.37142	8.87774e-35	1.10175e-32	STL1	KAF3766817.1 putative hexose carrier protein [Cryphonectria parasitica EP155]	-	-	-	-	GO:0005887//integral component of plasma membrane;GO:0016021//integral component of membrane	GO:0015114//phosphate ion transmembrane transporter activity;GO:0015295//solute:proton symporter activity;GO:0022857//transmembrane transporter activity;GO:0051119//sugar transmembrane transporter activity	GO:0006810//transport;GO:0006817//phosphate ion transport;GO:0008643//carbohydrate transport;GO:0055085//transmembrane transport
fgenesh1_kg.3_280_261_1_CCBH_CCBI_EXTA	2436	1993	2423	181	100	57	194.98	143.77	201.95	11.31	6.36	4.12	180.233	7.26333	-4.63309	1.36625e-34	1.67826e-32	--	KAF3767337.1 hypothetical protein M406DRAFT_321541 [Cryphonectria parasitica EP155]	-	-	-	-	-	-	-
estExt_fgenesh1_kg.C_10113	392	409	478	50	53	24	47.92	45.06	60.84	4.77	5.15	2.65	51.2733	4.19	-3.61319	5.42564e-34	6.59735e-32	--	KAF3769697.1 hypothetical protein M406DRAFT_354110 [Cryphonectria parasitica EP155]	-	-	-	-	-	-	-
MSTRG.12672	200	212	232	23	21	18	6.25	6.22	7.52	0.58	0.53	0.51	6.66333	0.54	-3.62521	6.12874e-34	7.37778e-32	--	-	-	-	-	-	-	-	-
estExt_fgenesh1_pm.C_30495	2195	1788	1936	191	338	162	126.15	92.62	115.86	8.57	15.43	8.4	111.543	10.8	-3.3685	9.83693e-34	1.17244e-31	asqD	KAF3767313.1 S-adenosyl-L-methionine-dependent methyltransferase [Cryphonectria parasitica EP155]	-	-	-	-	-	GO:0003674//molecular_function;GO:0003824//catalytic activity;GO:0008168//methyltransferase activity;GO:0008171//O-methyltransferase activity;GO:0016740//transferase activity;GO:0016741//transferase activity, transferring one-carbon groups	GO:0008150//biological_process;GO:0008152//metabolic process;GO:0032259//methylation
e_gw1.6.1354.1	8	11	11	198	190	185	0.51	0.64	0.74	9.93	9.7	10.73	0.63	10.12	4.00571	1.82612e-33	2.15518e-31	--	KAF3763205.1 MFS general substrate transporter [Cryphonectria parasitica EP155]	-	-	-	-	GO:0005887//integral component of plasma membrane;GO:0016020//membrane	GO:0015238//drug transmembrane transporter activity;GO:0015307//drug:proton antiporter activity;GO:0015514//nitrite efflux transmembrane transporter activity;GO:0022857//transmembrane transporter activity;GO:0042910//xenobiotic transporter activity	GO:0006855//drug transmembrane transport;GO:0015707//nitrite transport;GO:0015893//drug transport;GO:0042493//response to drug;GO:0042908//xenobiotic transport;GO:0055085//transmembrane transport
fgenesh1_pm.4_284	217	605	244	7596	8528	9722	8.86	22.25	10.37	242.1	276.53	358.16	13.8267	292.263	4.40174	1.96026e-33	2.29103e-31	lcc2	KAF3765652.1 hypothetical protein M406DRAFT_339052 [Cryphonectria parasitica EP155]	-	-	-	-	-	GO:0005375//copper ion transmembrane transporter activity;GO:0005507//copper ion binding;GO:0016491//oxidoreductase activity	GO:0006825//copper ion transport;GO:0055114//oxidation-reduction process
fgenesh1_kg.7_165_221_1_CCBH_CCBI_EXTA	10964	12954	10799	36087	41061	36479	460.64	490.52	472.45	1184.05	1370.68	1383.45	474.537	1312.73	1.46798	2.68153e-33	3.10387e-31	GND1	KAF3762507.1 decarboxylating 6-phosphogluconate dehydrogenase [Cryphonectria parasitica EP155]	Metabolism;Metabolism;Metabolism;Metabolism;Metabolism	Global and overview maps;Global and overview maps;Global and overview maps;Metabolism of other amino acids;Carbohydrate metabolism	ko01100//Metabolic pathways;ko01110//Biosynthesis of secondary metabolites;ko01200//Carbon metabolism;ko00480//Glutathione metabolism;ko00030//Pentose phosphate pathway	K00033;K00033;K00033;K00033;K00033	GO:0005575//cellular_component;GO:0005622//intracellular;GO:0005623//cell;GO:0005737//cytoplasm;GO:0005739//mitochondrion;GO:0005829//cytosol;GO:0043226//organelle;GO:0043227//membrane-bounded organelle;GO:0043229//intracellular organelle;GO:0043231//intracellular membrane-bounded organelle;GO:0044424//intracellular part;GO:0044444//cytoplasmic part;GO:0044464//cell part	GO:0000166//nucleotide binding;GO:0003674//molecular_function;GO:0003824//catalytic activity;GO:0004616//phosphogluconate dehydrogenase (decarboxylating) activity;GO:0005488//binding;GO:0008442//3-hydroxyisobutyrate dehydrogenase activity;GO:0008679//2-hydroxy-3-oxopropionate reductase activity;GO:0016491//oxidoreductase activity;GO:0016614//oxidoreductase activity, acting on CH-OH group of donor…	GO:0005975//carbohydrate metabolic process;GO:0005996//monosaccharide metabolic process;GO:0006081//cellular aldehyde metabolic process;GO:0006082//organic acid metabolic process;GO:0006090//pyruvate metabolic process;GO:0006091//generation of precursor metabolites and energy;GO:0006096//glycolytic process;GO:0006098//pentose-phosphate shunt;GO:0006139//nucleobase-containing compound metabolic pr…
Crypa1.estExt_Genewise1.C_22147	541	281	562	13	24	17	13.92	6.52	15.06	0.26	0.49	0.39	11.8333	0.38	-4.96071	2.92008e-33	3.3478e-31	ARB_07629	KAF3766476.1 family 92 glycoside hydrolase [Cryphonectria parasitica EP155]	-	-	-	-	-	-	-
estExt_fgenesh1_kg.C_20072	76	174	103	1425	2311	2218	5.57	11.49	7.86	81.51	134.49	146.64	8.30667	120.88	3.86316	3.8688e-33	4.39364e-31	--	KAF3768510.1 hypothetical protein M406DRAFT_354904 [Cryphonectria parasitica EP155]	-	-	-	-	-	-	-
estExt_Genewise1.C_51154	1536	1693	1308	262	345	187	84.29	83.74	74.75	11.23	15.04	9.26	80.9267	11.8433	-2.77254	3.98388e-33	4.48205e-31	--	KAF3764560.1 hypothetical protein M406DRAFT_278107, partial [Cryphonectria parasitica EP155]	-	-	-	-	GO:0005737//cytoplasm	GO:0008982//protein-N(PI)-phosphohistidine-sugar phosphotransferase activity	GO:0009401//phosphoenolpyruvate-dependent sugar phosphotransferase system
e_gw1.1.861.1	434	486	445	1831	1776	1372	23.44	23.65	25.02	77.22	76.2	66.88	24.0367	73.4333	1.6112	4.29909e-33	4.79189e-31	Pa_2_2830	KAF3770667.1 arginine biosynthesis protein ArgJ [Cryphonectria parasitica EP155]	Metabolism;Metabolism;Metabolism;Metabolism;Metabolism	Global and overview maps;Global and overview maps;Global and overview maps;Global and overview maps;Amino acid metabolism	ko01100//Metabolic pathways;ko01110//Biosynthesis of secondary metabolites;ko01230//Biosynthesis of amino acids;ko01210//2-Oxocarboxylic acid metabolism;ko00220//Arginine biosynthesis	K00620;K00620;K00620;K00620;K00620	GO:0005575//cellular_component;GO:0005622//intracellular;GO:0005623//cell;GO:0005737//cytoplasm;GO:0005739//mitochondrion;GO:0005759//mitochondrial matrix;GO:0009507//chloroplast;GO:0009532//plastid stroma;GO:0009536//plastid;GO:0009570//chloroplast stroma;GO:0031974//membrane-enclosed lumen;GO:0043226//organelle;GO:0043227//membrane-bounded organelle;GO:0043229//intracellular organelle;GO:004323…	GO:0003674//molecular_function;GO:0003824//catalytic activity;GO:0004042//acetyl-CoA:L-glutamate N-acetyltransferase activity;GO:0004358//glutamate N-acetyltransferase activity;GO:0008080//N-acetyltransferase activity;GO:0016407//acetyltransferase activity;GO:0016410//N-acyltransferase activity;GO:0016740//transferase activity;GO:0016746//transferase activity, transferring acyl groups;GO:0016747/…	GO:0006082//organic acid metabolic process;GO:0006520//cellular amino acid metabolic process;GO:0006525//arginine metabolic process;GO:0006526//arginine biosynthetic process;GO:0006536//glutamate metabolic process;GO:0006591//ornithine metabolic process;GO:0006592//ornithine biosynthetic process;GO:0006807//nitrogen compound metabolic process;GO:0006996//organelle organization;GO:0007059//chromos…
Crypa1.estExt_Genewise1Plus.C_150007	1333	367	1729	8	10	2	63.52	15.76	85.8	0.3	0.38	0.09	55.0267	0.256667	-7.74409	4.53827e-33	5.01208e-31	mns1B	KAF3761310.1 family 47 glycoside hydrolase [Cryphonectria parasitica EP155]	Metabolism;Genetic Information Processing;Metabolism;Metabolism	Global and overview maps;Folding, sorting and degradation;Glycan biosynthesis and metabolism;Glycan biosynthesis and metabolism	ko01100//Metabolic pathways;ko04141//Protein processing in endoplasmic reticulum;ko00510//N-Glycan biosynthesis;ko00513//Various types of N-glycan biosynthesis	K01230;K01230;K01230;K01230	GO:0005575//cellular_component;GO:0005576//extracellular region;GO:0005622//intracellular;GO:0005623//cell;GO:0005737//cytoplasm;GO:0005783//endoplasmic reticulum;GO:0012505//endomembrane system;GO:0016020//membrane;GO:0031410//cytoplasmic vesicle;GO:0031974//membrane-enclosed lumen;GO:0031982//vesicle;GO:0031983//vesicle lumen;GO:0043226//organelle;GO:0043227//membrane-bounded organelle;GO:00432…	GO:0003674//molecular_function;GO:0003824//catalytic activity;GO:0004553//hydrolase activity, hydrolyzing O-glycosyl compounds;GO:0004559//alpha-mannosidase activity;GO:0004571//mannosyl-oligosaccharide 1,2-alpha-mannosidase activity;GO:0005488//binding;GO:0005509//calcium ion binding;GO:0015923//mannosidase activity;GO:0015924//mannosyl-oligosaccharide mannosidase activity;GO:0016787//hydrolase …	GO:0005975//carbohydrate metabolic process;GO:0006464//cellular protein modification process;GO:0006486//protein glycosylation;GO:0006491//N-glycan processing;GO:0006508//proteolysis;GO:0006511//ubiquitin-dependent protein catabolic process;GO:0006516//glycoprotein catabolic process;GO:0006807//nitrogen compound metabolic process;GO:0006950//response to stress;GO:0006986//response to unfolded pro…
gw1.1.1233.1	27	54	40	411	390	352	2.41	4.35	3.72	28.66	27.67	28.37	3.49333	28.2333	3.01472	6.76778e-33	7.40641e-31	--	KAF3769559.1 hypothetical protein M406DRAFT_221618, partial [Cryphonectria parasitica EP155]	-	-	-	-	-	-	-
estExt_fgenesh1_pm.C_70084	700	730	757	149	109	85	60.75	57.1	68.41	10.1	7.52	6.66	62.0867	8.09333	-2.93948	8.07467e-33	8.75702e-31	--	KAF3762189.1 hypothetical protein M406DRAFT_347402 [Cryphonectria parasitica EP155]	-	-	-	-	-	-	-
estExt_fgenesh1_kg.C_40217	5687	6844	6945	1324	890	887	316.79	343.6	402.84	57.6	39.39	44.6	354.41	47.1967	-2.90866	9.02058e-33	9.69552e-31	--	KAF3765782.1 hypothetical protein M406DRAFT_356051 [Cryphonectria parasitica EP155]	-	-	-	-	-	-	GO:0007224//smoothened signaling pathway
estExt_fgenesh1_kg.C_10836	666	962	691	3671	3843	3427	39.82	51.84	43.02	171.41	182.56	184.95	44.8933	179.64	2.00054	9.67562e-33	1.03075e-30	SPAC11D3.03c	KAF3771308.1 hypothetical protein M406DRAFT_354807 [Cryphonectria parasitica EP155]	-	-	-	-	GO:0005575//cellular_component	GO:0003674//molecular_function	GO:0008150//biological_process
Crypa1.estExt_fgenesh1_kg.C_50399	10928	7661	7043	1520	1503	1124	784.92	495.94	526.77	85.26	85.77	72.87	602.543	81.3	-2.88974	1.30668e-32	1.37981e-30	--	KAF3769203.1 hypothetical protein M406DRAFT_103037 [Cryphonectria parasitica EP155]	-	-	-	-	-	-	-
MSTRG.10379	961	1494	1759	141	133	73	25.7	36.01	48.97	2.94	2.83	1.77	36.8933	2.51333	-3.87569	1.55961e-32	1.63257e-30	--	-	-	-	-	-	-	-	-
e_gw1.8.1199.1	259	222	313	11	9	1	17.74	13.71	22.33	0.59	0.49	0.06	17.9267	0.38	-5.55996	1.60303e-32	1.66356e-30	alcB	KAF3761773.1 GroES-like protein [Cryphonectria parasitica EP155]	Metabolism;Metabolism;Metabolism;Metabolism;Metabolism	Global and overview maps;Global and overview maps;Carbohydrate metabolism;Amino acid metabolism;Lipid metabolism	ko01100//Metabolic pathways;ko01110//Biosynthesis of secondary metabolites;ko00010//Glycolysis / Gluconeogenesis;ko00350//Tyrosine metabolism;ko00071//Fatty acid degradation	K13953;K13953;K13953;K13953;K13953	GO:0005575//cellular_component;GO:0005622//intracellular;GO:0005623//cell;GO:0005737//cytoplasm;GO:0044424//intracellular part;GO:0044464//cell part	GO:0003674//molecular_function;GO:0003824//catalytic activity;GO:0004022//alcohol dehydrogenase (NAD) activity;GO:0004024//alcohol dehydrogenase activity, zinc-dependent;GO:0005488//binding;GO:0008270//zinc ion binding;GO:0008743//L-threonine 3-dehydrogenase activity;GO:0016491//oxidoreductase activity;GO:0016614//oxidoreductase activity, acting on CH-OH group of donors;GO:0016616//oxidoreductase…	GO:0006066//alcohol metabolic process;GO:0006067//ethanol metabolic process;GO:0006113//fermentation;GO:0006116//NADH oxidation;GO:0006139//nucleobase-containing compound metabolic process;GO:0006567//threonine catabolic process;GO:0006725//cellular aromatic compound metabolic process;GO:0006732//coenzyme metabolic process;GO:0006733//oxidoreduction coenzyme metabolic process;GO:0006734//NADH met…
estExt_fgenesh1_pg.C_80542	368	261	420	22	33	18	19.81	12.67	23.55	0.93	1.41	0.87	18.6767	1.07	-4.12555	1.67995e-32	1.72848e-30	--	KAF3761815.1 alpha/beta-hydrolase [Cryphonectria parasitica EP155]	-	-	-	-	-	GO:0008236//serine-type peptidase activity;GO:0016787//hydrolase activity	GO:0006508//proteolysis
fgenesh1_kg.9_81_CEST_29_D_12	878	742	853	193	213	186	129.26	98.45	130.76	22.19	24.91	24.72	119.49	23.94	-2.31939	3.55413e-32	3.62582e-30	--	KAF3760616.1 hypothetical protein M406DRAFT_324399 [Cryphonectria parasitica EP155]	-	-	-	-	-	-	-
estExt_fgenesh1_kg.C_40133	780	2715	1496	35272	54311	53219	48.35	151.68	96.56	1707.45	2674.79	2977.73	98.8633	2453.32	4.63316	4.49488e-32	4.54701e-30	--	KAF3765551.1 hypothetical protein M406DRAFT_355969 [Cryphonectria parasitica EP155]	-	-	-	-	-	GO:0008061//chitin binding	GO:0006032//chitin catabolic process
fgenesh1_kg.5_177_2557_1_CCBH_CCBI_EXTA	2223	2648	2231	8788	8187	6990	131.32	140.99	137.24	405.43	384.27	372.73	136.517	387.477	1.50503	5.94094e-32	5.95975e-30	mcr1	KAF3764497.1 ferredoxin reductase-like protein [Cryphonectria parasitica EP155]	Metabolism	Carbohydrate metabolism	ko00520//Amino sugar and nucleotide sugar metabolism	K00326	GO:0005575//cellular_component;GO:0005618//cell wall;GO:0005622//intracellular;GO:0005623//cell;GO:0005737//cytoplasm;GO:0005739//mitochondrion;GO:0005740//mitochondrial envelope;GO:0005741//mitochondrial outer membrane;GO:0005758//mitochondrial intermembrane space;GO:0005794//Golgi apparatus;GO:0009505//plant-type cell wall;GO:0009986//cell surface;GO:0012505//endomembrane system;GO:0016020//mem…	GO:0003674//molecular_function;GO:0003824//catalytic activity;GO:0004128//cytochrome-b5 reductase activity, acting on NAD(P)H;GO:0005488//binding;GO:0005507//copper ion binding;GO:0009055//electron carrier activity;GO:0016002//sulfite reductase activity;GO:0016491//oxidoreductase activity;GO:0016651//oxidoreductase activity, acting on NAD(P)H;GO:0016653//oxidoreductase activity, acting on NAD(P)H…	GO:0006066//alcohol metabolic process;GO:0006629//lipid metabolic process;GO:0006694//steroid biosynthetic process;GO:0006696//ergosterol biosynthetic process;GO:0006790//sulfur compound metabolic process;GO:0006814//sodium ion transport;GO:0006950//response to stress;GO:0006970//response to osmotic stress;GO:0006979//response to oxidative stress;GO:0008150//biological_process;GO:0008152//metabol…
Crypa1.gw1.10.1.1	59	129	45	1590	2369	3129	0.38	0.75	0.3	8.03	12.17	18.27	0.476667	12.8233	4.74965	6.48368e-32	6.45046e-30	NRPS7	KAF3763941.1 hypothetical protein M406DRAFT_10611, partial [Cryphonectria parasitica EP155]	-	-	-	-	-	GO:0003674//molecular_function;GO:0003824//catalytic activity;GO:0003987//acetate-CoA ligase activity;GO:0004043//L-aminoadipate-semialdehyde dehydrogenase activity;GO:0005488//binding;GO:0008668//(2,3-dihydroxybenzoyl)adenylate synthase activity;GO:0008756//o-succinylbenzoate-CoA ligase activity;GO:0016747//transferase activity, transferring acyl groups other than amino-acyl groups;GO:0016874//l…	GO:0008150//biological_process;GO:0008152//metabolic process;GO:0009234//menaquinone biosynthetic process;GO:0019287//isopentenyl diphosphate biosynthetic process, mevalonate pathway;GO:0019290//siderophore biosynthetic process;GO:0019350//teichoic acid biosynthetic process;GO:0019427//acetyl-CoA biosynthetic process from acetate;GO:0019748//secondary metabolic process;GO:0019878//lysine biosynth…
Crypa1.estExt_fgenesh1_pg.C_31232	2926	2385	3692	410	395	225	169.08	124.21	222.16	18.5	18.14	11.74	171.817	16.1267	-3.41335	6.64882e-32	6.56053e-30	--	KAF3768079.1 hypothetical protein M406DRAFT_106881 [Cryphonectria parasitica EP155]	-	-	-	-	-	-	-
estExt_Genewise1Plus.C_21154	483	569	378	2203	2687	2362	47.22	50.13	38.48	168.18	208.7	208.43	45.2767	195.103	2.1074	6.81019e-32	6.66513e-30	--	KAF3768789.1 Isochorismatase hydrolase [Cryphonectria parasitica EP155]	-	-	-	-	-	-	-
fgenesh1_pm.2_341	395	244	374	10	18	21	18.97	10.56	18.7	0.38	0.69	0.91	16.0767	0.66	-4.60636	1.13452e-31	1.1014e-29	ATR2	KAF3768858.1 cytochrome P450 [Cryphonectria parasitica EP155]	-	-	-	-	-	GO:0005506//iron ion binding;GO:0016705//oxidoreductase activity, acting on paired donors, with incorporation or reduction of molecular oxygen;GO:0020037//heme binding	GO:0055114//oxidation-reduction process
Crypa1.e_gw1.17.221.1	218	182	297	5	5	5	32.88	24.74	46.64	0.59	0.6	0.68	34.7533	0.623333	-5.801	1.59532e-31	1.53635e-29	CIMG_07932	KAF3766710.1 hypothetical protein M406DRAFT_53133 [Cryphonectria parasitica EP155]	Metabolism;Metabolism;Metabolism;Metabolism;Metabolism;Metabolism	Global and overview maps;Global and overview maps;Global and overview maps;Global and overview maps;Carbohydrate metabolism;Carbohydrate metabolism	ko01100//Metabolic pathways;ko01110//Biosynthesis of secondary metabolites;ko01230//Biosynthesis of amino acids;ko01200//Carbon metabolism;ko00051//Fructose and mannose metabolism;ko00030//Pentose phosphate pathway	K01808;K01808;K01808;K01808;K01808;K01808	-	GO:0004751//ribose-5-phosphate isomerase activity;GO:0016853//isomerase activity;GO:0050044//galactose-6-phosphate isomerase activity	GO:0005975//carbohydrate metabolic process;GO:0009052//pentose-phosphate shunt, non-oxidative branch;GO:0019512//lactose catabolic process via tagatose-6-phosphate
estExt_Genewise1Plus.C_80178	1563	1476	1718	341	367	215	119.56	101.76	136.84	20.37	22.3	14.84	119.387	19.17	-2.63872	1.96124e-31	1.87376e-29	--	KAF3761290.1 hypothetical protein M406DRAFT_294809 [Cryphonectria parasitica EP155]	-	-	-	-	-	-	-
Crypa1.e_gw1.4.636.1	448	461	402	94	113	97	30.03	27.85	28.06	4.92	6.02	5.87	28.6467	5.60333	-2.35401	3.01199e-31	2.85498e-29	chit42	KAF3764704.1 family 18 glycoside hydrolase [Cryphonectria parasitica EP155]	Metabolism;Metabolism	Global and overview maps;Carbohydrate metabolism	ko01100//Metabolic pathways;ko00520//Amino sugar and nucleotide sugar metabolism	K01183;K01183	-	-	GO:0005975//carbohydrate metabolic process
Crypa1.estExt_Genewise1.C_32129	2046	1831	2020	624	689	528	67.32	54.3	69.21	16.03	18.01	15.68	63.61	16.5733	-1.94039	8.14747e-31	7.66244e-29	--	KAF3767829.1 hypothetical protein M406DRAFT_80319 [Cryphonectria parasitica EP155]	-	-	-	-	-	-	-
e_gw1.3.1975.1	1674	789	1003	47	95	58	121.77	51.73	75.97	2.67	5.49	3.81	83.1567	3.99	-4.38137	9.59486e-31	8.95371e-29	--	KAF3766874.1 hypothetical protein M406DRAFT_251674, partial [Cryphonectria parasitica EP155]	-	-	-	-	-	-	-
Crypa1.estExt_fgenesh1_pm.C_150006	4725	3160	6368	454	387	228	130.81	78.85	183.58	9.82	8.51	5.7	131.08	8.01	-4.0325	1.0674e-30	9.88413e-29	Os01g0624000	KAF3761307.1 hypothetical protein M406DRAFT_100328 [Cryphonectria parasitica EP155]	Metabolism;Metabolism	Global and overview maps;Lipid metabolism	ko01100//Metabolic pathways;ko00600//Sphingolipid metabolism	K12349;K12349	GO:0000139//Golgi membrane;GO:0005575//cellular_component;GO:0005576//extracellular region;GO:0005622//intracellular;GO:0005623//cell;GO:0005737//cytoplasm;GO:0005783//endoplasmic reticulum;GO:0005789//endoplasmic reticulum membrane;GO:0005794//Golgi apparatus;GO:0005886//plasma membrane;GO:0005887//integral component of plasma membrane;GO:0012505//endomembrane system;GO:0016020//membrane;GO:0016…	GO:0003674//molecular_function;GO:0003824//catalytic activity;GO:0005488//binding;GO:0005509//calcium ion binding;GO:0008270//zinc ion binding;GO:0016787//hydrolase activity;GO:0016810//hydrolase activity, acting on carbon-nitrogen (but not peptide) bonds;GO:0016811//hydrolase activity, acting on carbon-nitrogen (but not peptide) bonds, in linear amides;GO:0017040//ceramidase activity;GO:0043167/…	GO:0001505//regulation of neurotransmitter levels;GO:0001894//tissue homeostasis;GO:0001895//retina homeostasis;GO:0006066//alcohol metabolic process;GO:0006629//lipid metabolic process;GO:0006643//membrane lipid metabolic process;GO:0006665//sphingolipid metabolic process;GO:0006670//sphingosine metabolic process;GO:0006672//ceramide metabolic process;GO:0006807//nitrogen compound metabolic proc…
estExt_fgenesh1_kg.C_40157	20	54	25	525	495	478	2.72	6.61	3.54	55.72	53.45	58.63	4.29	55.9333	3.70466	1.22334e-30	1.12417e-28	--	KAF3765618.1 hypothetical protein M406DRAFT_355993 [Cryphonectria parasitica EP155]	-	-	-	-	-	-	-
gw1.10.409.1	117	191	57	3465	2749	1958	6.32	9.3	3.21	146.13	117.95	95.44	6.27667	119.84	4.25497	1.35851e-30	1.23892e-28	atmM	KAF3760406.1 FAD/NAD(P)-binding domain-containing protein, partial [Cryphonectria parasitica EP155]	-	-	-	-	GO:0000314//organellar small ribosomal subunit;GO:0022627//cytosolic small ribosomal subunit	GO:0003735//structural constituent of ribosome;GO:0004148//dihydrolipoyl dehydrogenase activity;GO:0016166//phytoene dehydrogenase activity;GO:0016491//oxidoreductase activity;GO:0016701//oxidoreductase activity, acting on single donors with incorporation of molecular oxygen;GO:0018659//4-hydroxybenzoate 3-monooxygenase activity;GO:0045550//geranylgeranyl reductase activity;GO:0071949//FAD binding	GO:0006096//glycolytic process;GO:0006412//translation;GO:0006744//ubiquinone biosynthetic process;GO:0015995//chlorophyll biosynthetic process;GO:0016117//carotenoid biosynthetic process;GO:0018874//benzoate metabolic process;GO:0030494//bacteriochlorophyll biosynthetic process;GO:0045454//cell redox homeostasis;GO:0051068//dihydrolipoamide metabolic process;GO:0055114//oxidation-reduction proce…
estExt_Genewise1Plus.C_51853	246	431	365	2345	2505	2628	15	23.68	23.17	111.65	121.34	144.63	20.6167	125.873	2.61009	1.81503e-30	1.6428e-28	mic-13	KAF3764866.1 mitochondrial carrier [Cryphonectria parasitica EP155]	-	-	-	-	GO:0005575//cellular_component;GO:0005622//intracellular;GO:0005623//cell;GO:0005737//cytoplasm;GO:0005739//mitochondrion;GO:0005740//mitochondrial envelope;GO:0005743//mitochondrial inner membrane;GO:0016020//membrane;GO:0016021//integral component of membrane;GO:0019866//organelle inner membrane;GO:0031090//organelle membrane;GO:0031224//intrinsic component of membrane;GO:0031966//mitochondrial…	GO:0003674//molecular_function;GO:0005215//transporter activity;GO:0005326//neurotransmitter transporter activity;GO:0005342//organic acid transmembrane transporter activity;GO:0008324//cation transmembrane transporter activity;GO:0008509//anion transmembrane transporter activity;GO:0008514//organic anion transmembrane transporter activity;GO:0015075//ion transmembrane transporter activity;GO:001…	GO:0002262//myeloid cell homeostasis;GO:0002376//immune system process;GO:0002520//immune system development;GO:0003333//amino acid transmembrane transport;GO:0006725//cellular aromatic compound metabolic process;GO:0006778//porphyrin-containing compound metabolic process;GO:0006779//porphyrin-containing compound biosynthetic process;GO:0006783//heme biosynthetic process;GO:0006807//nitrogen comp…
Crypa1.fgenesh1_pm.C_scaffold_8000339	39	37	24	284	282	285	1.94	1.66	1.24	11.01	11.13	12.78	1.61333	11.64	2.85097	2.02974e-30	1.82343e-28	SPCC757.13	KAF3763629.1 hypothetical protein M406DRAFT_64552 [Cryphonectria parasitica EP155]	-	-	-	-	-	GO:0022857//transmembrane transporter activity	GO:0055085//transmembrane transport
e_gw1.3.1883.1	446	462	444	1357	1410	1215	23.32	21.77	24.17	55.41	58.58	57.35	23.0867	57.1133	1.30677	2.73408e-30	2.43799e-28	ufaA1	KAF3767523.1 cyclopropane-fatty-acyl-phospholipid synthase [Cryphonectria parasitica EP155]	-	-	-	-	-	GO:0000179//rRNA (adenine-N6,N6-)-dimethyltransferase activity;GO:0004719//protein-L-isoaspartate (D-aspartate) O-methyltransferase activity;GO:0008168//methyltransferase activity;GO:0008171//O-methyltransferase activity;GO:0008276//protein methyltransferase activity;GO:0008689//3-demethylubiquinone-9 3-O-methyltransferase activity;GO:0008757//S-adenosylmethionine-dependent methyltransferase acti…	GO:0000154//rRNA modification;GO:0006412//translation;GO:0006629//lipid metabolic process;GO:0006744//ubiquinone biosynthetic process;GO:0008150//biological_process;GO:0008152//metabolic process;GO:0008299//isoprenoid biosynthetic process;GO:0008610//lipid biosynthetic process;GO:0009058//biosynthetic process;GO:0009102//biotin biosynthetic process;GO:0018364//peptidyl-glutamine methylation;GO:00…
estExt_fgenesh1_pg.C_70690	55	68	59	604	453	368	2.26	2.52	2.52	19.36	14.77	13.63	2.43333	15.92	2.70983	2.7764e-30	2.45752e-28	PDC1	KAF3762802.1 pyruvate decarboxylase [Cryphonectria parasitica EP155]	Metabolism;Metabolism;Metabolism	Global and overview maps;Global and overview maps;Carbohydrate metabolism	ko01100//Metabolic pathways;ko01110//Biosynthesis of secondary metabolites;ko00010//Glycolysis / Gluconeogenesis	K01568;K01568;K01568	GO:0005948//acetolactate synthase complex;GO:0045250//cytosolic pyruvate dehydrogenase complex	GO:0000287//magnesium ion binding;GO:0003674//molecular_function;GO:0003824//catalytic activity;GO:0003984//acetolactate synthase activity;GO:0004737//pyruvate decarboxylase activity;GO:0004739//pyruvate dehydrogenase (acetyl-transferring) activity;GO:0005488//binding;GO:0008949//oxalyl-CoA decarboxylase activity;GO:0009028//tartronate-semialdehyde synthase activity;GO:0016823//hydrolase activity…	GO:0006086//acetyl-CoA biosynthetic process from pyruvate;GO:0006113//fermentation;GO:0009097//isoleucine biosynthetic process;GO:0009099//valine biosynthetic process;GO:0009444//pyruvate oxidation;GO:0009636//response to toxic substance;GO:0009684//indoleacetic acid biosynthetic process;GO:0017000//antibiotic biosynthetic process;GO:0019310//inositol catabolic process;GO:0019529//taurine catabol…
MSTRG.1257	1550	409	752	24	15	13	92.06	21.81	46.15	0.5	0.31	0.32	53.34	0.376667	-7.14579	3.90841e-30	3.43427e-28	nip-1	eukaryotic translation initiation factor 3 subunit [Coniella lustricola]	Genetic Information Processing	Translation	ko03013//Nucleocytoplasmic transport	K03252	GO:0005852//eukaryotic translation initiation factor 3 complex;GO:0036464//cytoplasmic ribonucleoprotein granule;GO:0070993//translation preinitiation complex	GO:0005515//protein binding;GO:0008135//translation factor activity, RNA binding	GO:0006417//regulation of translation
gw1.7.2138.1	3790	3641	4411	956	790	591	351.07	303.97	425.47	69.16	58.14	49.42	360.17	58.9067	-2.61218	4.37044e-30	3.81242e-28	--	KAF3762934.1 hypothetical protein M406DRAFT_242106, partial [Cryphonectria parasitica EP155]	-	-	-	-	-	-	-
estExt_fgenesh1_kg.C_10834	1958	2564	2146	8312	10941	9721	73.67	86.95	84.08	244.24	327.07	330.15	81.5667	300.487	1.88125	7.44937e-30	6.45148e-28	aurS	KAF3771306.1 FAS1 domain-containing protein [Cryphonectria parasitica EP155]	-	-	-	-	-	GO:0005198//structural molecule activity;GO:0008897//holo-[acyl-carrier-protein] synthase activity	GO:0019058//viral life cycle
estExt_fgenesh1_kg.C_90301	1106	2488	2122	155	84	104	106.16	215.24	212.1	11.62	6.41	9.01	177.833	9.01333	-4.30232	8.52233e-30	7.32799e-28	--	KAF3761054.1 hypothetical protein M406DRAFT_358460 [Cryphonectria parasitica EP155]	-	-	-	-	-	GO:0016787//hydrolase activity;GO:0016846//carbon-sulfur lyase activity;GO:0046872//metal ion binding;GO:0051907//S-(hydroxymethyl)glutathione synthase activity	GO:0046292//formaldehyde metabolic process
estExt_fgenesh1_pg.C_30369	112	135	138	544	680	580	8.42	9.15	10.8	31.94	40.62	39.36	9.45667	37.3067	1.98003	1.14677e-29	9.79064e-28	CES3	KAF3767024.1 alpha/beta-hydrolase [Cryphonectria parasitica EP155]	Metabolism;Metabolism;Metabolism	Global and overview maps;Global and overview maps;Metabolism of terpenoids and polyketides	ko01100//Metabolic pathways;ko01110//Biosynthesis of secondary metabolites;ko00900//Terpenoid backbone biosynthesis	K15889;K15889;K15889	-	GO:0008236//serine-type peptidase activity;GO:0016787//hydrolase activity	GO:0006508//proteolysis
estExt_fgenesh1_kg.C_10174	2294	1249	2592	141	198	93	107.39	52.7	126.35	5.15	7.36	3.93	95.48	5.48	-4.12295	1.16508e-29	9.87694e-28	YLR046C	KAF3769900.1 RTA1-domain-containing protein [Cryphonectria parasitica EP155]	-	-	-	-	GO:0016021//integral component of membrane	-	-
e_gw1.7.1267.1	60	67	51	866	481	595	5.13	5.17	4.54	57.88	32.71	45.96	4.94667	45.5167	3.20187	1.38694e-29	1.16755e-27	LIGB	KAF3762278.1 Extradiol aromatic ring-opening dioxygenase [Cryphonectria parasitica EP155]	-	-	-	-	-	GO:0003674//molecular_function;GO:0003824//catalytic activity;GO:0005488//binding;GO:0005506//iron ion binding;GO:0008198//ferrous iron binding;GO:0008270//zinc ion binding;GO:0016491//oxidoreductase activity;GO:0016701//oxidoreductase activity, acting on single donors with incorporation of molecular oxygen;GO:0043167//ion binding;GO:0043169//cation binding;GO:0046872//metal ion binding;GO:004691…	GO:0006725//cellular aromatic compound metabolic process;GO:0008150//biological_process;GO:0008152//metabolic process;GO:0009987//cellular process;GO:0044237//cellular metabolic process;GO:0055114//oxidation-reduction process
estExt_Genewise1Plus.C_60721	9051	12463	8255	2428	2348	1885	475.27	589.83	451.38	99.57	97.96	89.35	505.493	95.6267	-2.40221	1.4854e-29	1.24175e-27	SPBC1683.12	KAF3763307.1 MFS general substrate transporter [Cryphonectria parasitica EP155]	-	-	-	-	GO:0005887//integral component of plasma membrane	GO:0022857//transmembrane transporter activity;GO:0042910//xenobiotic transporter activity	GO:0042908//xenobiotic transport;GO:0055085//transmembrane transport
estExt_Genewise1.C_90027	678	565	879	112	101	82	37.02	27.8	49.97	4.78	4.38	4.04	38.2633	4.4	-3.12039	1.58268e-29	1.31395e-27	yxjH	KAF3760448.1 UROD/MetE-like protein [Cryphonectria parasitica EP155]	-	-	-	-	-	GO:0003871//5-methyltetrahydropteroyltriglutamate-homocysteine S-methyltransferase activity;GO:0008270//zinc ion binding	GO:0008652//cellular amino acid biosynthetic process;GO:0009086//methionine biosynthetic process
estExt_Genewise1.C_51592	6259	7178	5333	21855	22384	19663	222.41	229.89	197.34	606.5	631.98	630.71	216.547	623.063	1.5247	1.83044e-29	1.50923e-27	aorO	KAF3764746.1 subtilisin-like protein [Cryphonectria parasitica EP155]	-	-	-	-	-	GO:0008236//serine-type peptidase activity	GO:0006508//proteolysis
estExt_fgenesh1_pm.C_90449	557	712	580	3273	2644	2390	18.18	20.95	19.71	83.44	68.57	70.42	19.6133	74.1433	1.91848	2.03855e-29	1.66939e-27	aorO	KAF3761013.1 subtilisin-like protein [Cryphonectria parasitica EP155]	-	-	-	-	-	GO:0008236//serine-type peptidase activity	GO:0006508//proteolysis
fgenesh1_kg.1_118_CLS_837_contig_CL803Contig1	422	246	361	8	25	13	60.56	31.82	53.95	0.9	2.85	1.68	48.7767	1.81	-4.75213	2.44686e-29	1.99023e-27	--	KAF3769713.1 hypothetical protein M406DRAFT_320038 [Cryphonectria parasitica EP155]	-	-	-	-	-	-	-
estExt_Genewise1Plus.C_90782	603	821	555	4391	3483	3093	32.23	39.55	30.89	183.31	147.93	149.25	34.2233	160.163	2.22649	3.29084e-29	2.65873e-27	eca39	KAF3760772.1 putative branched-chain amino acids aminotransferase [Cryphonectria parasitica EP155]	Metabolism;Metabolism;Metabolism;Metabolism;Metabolism;Metabolism;Metabolism;Metabolism	Global and overview maps;Global and overview maps;Global and overview maps;Amino acid metabolism;Global and overview maps;Amino acid metabolism;Metabolism of cofactors and vitamins;Amino acid metabolism	ko01100//Metabolic pathways;ko01110//Biosynthesis of secondary metabolites;ko01230//Biosynthesis of amino acids;ko00270//Cysteine and methionine metabolism;ko01210//2-Oxocarboxylic acid metabolism;ko00280//Valine, leucine and isoleucine degradation;ko00770//Pantothenate and CoA biosynthesis;ko00290//Valine, leucine and isoleucine biosynthesis	K00826;K00826;K00826;K00826;K00826;K00826;K00826;K00826	-	GO:0003824//catalytic activity;GO:0004084//branched-chain-amino-acid transaminase activity;GO:0047810//D-alanine:2-oxoglutarate aminotransferase activity	GO:0009082//branched-chain amino acid biosynthetic process;GO:0019480//L-alanine oxidation to pyruvate via D-alanine
e_gw1.7.967.1	257	348	272	1311	1305	1013	10.58	12.91	11.66	42.13	42.67	37.63	11.7167	40.81	1.80036	3.80886e-29	3.05674e-27	ILV1	KAF3762154.1 threonine ammonia-lyase precursor [Cryphonectria parasitica EP155]	Metabolism;Metabolism;Metabolism;Metabolism;Metabolism;Metabolism	Global and overview maps;Global and overview maps;Global and overview maps;Global and overview maps;Amino acid metabolism;Amino acid metabolism	ko01100//Metabolic pathways;ko01110//Biosynthesis of secondary metabolites;ko01230//Biosynthesis of amino acids;ko01200//Carbon metabolism;ko00260//Glycine, serine and threonine metabolism;ko00290//Valine, leucine and isoleucine biosynthesis	K01754;K01754;K01754;K01754;K01754;K01754	GO:0005575//cellular_component;GO:0005622//intracellular;GO:0005623//cell;GO:0005737//cytoplasm;GO:0005739//mitochondrion;GO:0009507//chloroplast;GO:0009536//plastid;GO:0043226//organelle;GO:0043227//membrane-bounded organelle;GO:0043229//intracellular organelle;GO:0043231//intracellular membrane-bounded organelle;GO:0044424//intracellular part;GO:0044444//cytoplasmic part;GO:0044464//cell part	GO:0003674//molecular_function;GO:0003824//catalytic activity;GO:0004122//cystathionine beta-synthase activity;GO:0004124//cysteine synthase activity;GO:0004794//L-threonine ammonia-lyase activity;GO:0004795//threonine synthase activity;GO:0004834//tryptophan synthase activity;GO:0005488//binding;GO:0008144//drug binding;GO:0008838//diaminopropionate ammonia-lyase activity;GO:0016829//lyase activ…	GO:0000162//tryptophan biosynthetic process;GO:0006082//organic acid metabolic process;GO:0006520//cellular amino acid metabolic process;GO:0006535//cysteine biosynthetic process from serine;GO:0006549//isoleucine metabolic process;GO:0006566//threonine metabolic process;GO:0006567//threonine catabolic process;GO:0006807//nitrogen compound metabolic process;GO:0008150//biological_process;GO:00081…
fgenesh1_kg.5_298_CLS_361_contig_CL329Contig1	97	188	193	1979	3351	4478	11.02	19.25	22.84	175.61	302.52	459.29	17.7033	312.473	4.14164	5.67861e-29	4.52709e-27	--	KAF3764839.1 hypothetical protein M406DRAFT_322751 [Cryphonectria parasitica EP155]	-	-	-	-	-	-	-
estExt_Genewise1Plus.C_14330	470	632	427	2842	2449	2186	33.34	40.4	31.54	157.44	138.02	139.97	35.0933	145.143	2.04821	5.9769e-29	4.73355e-27	--	KAF3771309.1 periplasmic binding protein-like II [Cryphonectria parasitica EP155]	-	-	-	-	GO:0009897//external side of plasma membrane;GO:0030288//outer membrane-bounded periplasmic space;GO:0043190//ATP-binding cassette (ABC) transporter complex	GO:0005488//binding;GO:0042626//ATPase activity, coupled to transmembrane movement of substances	GO:0042918//alkanesulfonate transport
estExt_Genewise1Plus.C_22273	4181	4064	5444	1108	1156	858	135.47	118.68	183.67	28.04	29.76	25.09	145.94	27.63	-2.40107	1.09406e-28	8.60801e-27	AFUB_024920	KAF3769284.1 dipeptidyl peptidase [Cryphonectria parasitica EP155]	-	-	-	-	-	GO:0008236//serine-type peptidase activity	GO:0006508//proteolysis
estExt_Genewise1.C_30976	1063	1083	1278	320	288	257	39.38	36.16	49.3	9.26	8.48	8.59	41.6133	8.77667	-2.2453	1.3159e-28	1.02862e-26	CYB2	KAF3767065.1 L-lactate dehydrogenase [Cryphonectria parasitica EP155]	Metabolism;Metabolism	Global and overview maps;Carbohydrate metabolism	ko01100//Metabolic pathways;ko00620//Pyruvate metabolism	K00101;K00101	-	GO:0003824//catalytic activity;GO:0003938//IMP dehydrogenase activity;GO:0004452//isopentenyl-diphosphate delta-isomerase activity;GO:0015930//glutamate synthase activity;GO:0016491//oxidoreductase activity;GO:0016638//oxidoreductase activity, acting on the CH-NH2 group of donors;GO:0018580//nitronate monooxygenase activity	GO:0006537//glutamate biosynthetic process;GO:0008299//isoprenoid biosynthetic process;GO:0009152//purine ribonucleotide biosynthetic process;GO:0055114//oxidation-reduction process
fgenesh1_pg.1_37	505	302	517	42	45	26	48.22	25.99	51.41	3.13	3.41	2.24	41.8733	2.92667	-3.8387	1.36359e-28	1.05902e-26	csgA	KAF3769447.1 NAD(P)-binding protein [Cryphonectria parasitica EP155]	-	-	-	-	-	GO:0004316//3-oxoacyl-[acyl-carrier-protein] reductase (NADPH) activity;GO:0004757//sepiapterin reductase activity;GO:0008667//2,3-dihydro-2,3-dihydroxybenzoate dehydrogenase activity;GO:0008678//2-deoxy-D-gluconate 3-dehydrogenase activity;GO:0016491//oxidoreductase activity;GO:0050662//coenzyme binding;GO:0051287//NAD binding	GO:0000272//polysaccharide catabolic process;GO:0006633//fatty acid biosynthetic process;GO:0006729//tetrahydrobiopterin biosynthetic process;GO:0055114//oxidation-reduction process
estExt_fgenesh1_kg.C_60377	1980	2953	2559	11985	11281	11006	50.16	67.42	67.5	237.1	227.05	251.66	61.6933	238.603	1.95143	1.5949e-28	1.23073e-26	MCA1587	KAF3763865.1 D-xylulose 5-phosphate/D-fructose 6-phosphate phosphoketolase [Cryphonectria parasitica EP155]	Metabolism;Metabolism	Global and overview maps;Carbohydrate metabolism	ko01100//Metabolic pathways;ko00030//Pentose phosphate pathway	K01621;K01621	-	GO:0003674//molecular_function;GO:0003824//catalytic activity;GO:0016829//lyase activity;GO:0016830//carbon-carbon lyase activity;GO:0016832//aldehyde-lyase activity	GO:0005975//carbohydrate metabolic process;GO:0008150//biological_process;GO:0008152//metabolic process;GO:0044238//primary metabolic process;GO:0071704//organic substance metabolic process
estExt_Genewise1Plus.C_70387	8	16	17	188	192	194	0.32	0.57	0.7	5.79	6.01	6.9	0.53	6.23333	3.55594	1.7724e-28	1.35899e-26	L2	KAF3762252.1 MFS general substrate transporter [Cryphonectria parasitica EP155]	-	-	-	-	GO:0005887//integral component of plasma membrane;GO:0016021//integral component of membrane	GO:0008028//monocarboxylic acid transmembrane transporter activity;GO:0015238//drug transmembrane transporter activity;GO:0015307//drug:proton antiporter activity;GO:0022857//transmembrane transporter activity;GO:0042910//xenobiotic transporter activity;GO:0051119//sugar transmembrane transporter activity	GO:0006855//drug transmembrane transport;GO:0008643//carbohydrate transport;GO:0015718//monocarboxylic acid transport;GO:0015893//drug transport;GO:0042493//response to drug;GO:0042908//xenobiotic transport;GO:0055085//transmembrane transport
Crypa1.e_gw1.3.504.1	111	127	166	883	769	767	5.74	5.92	8.94	35.68	31.61	35.82	6.86667	34.37	2.32347	1.85239e-28	1.41133e-26	cdmB	KAF3767479.1 hypothetical protein M406DRAFT_39663 [Cryphonectria parasitica EP155]	-	-	-	-	GO:0005887//integral component of plasma membrane;GO:0016021//integral component of membrane	GO:0008028//monocarboxylic acid transmembrane transporter activity;GO:0015238//drug transmembrane transporter activity;GO:0015307//drug:proton antiporter activity;GO:0022857//transmembrane transporter activity;GO:0042910//xenobiotic transporter activity	GO:0006855//drug transmembrane transport;GO:0015718//monocarboxylic acid transport;GO:0015893//drug transport;GO:0042493//response to drug;GO:0042908//xenobiotic transport;GO:0055085//transmembrane transport
estExt_fgenesh1_pm.C_90036	2563	2295	2972	700	733	544	79.63	64.27	96.16	16.99	18.1	15.26	80.02	16.7833	-2.25333	3.14724e-28	2.3828e-26	--	KAF3760485.1 hypothetical protein M406DRAFT_348122 [Cryphonectria parasitica EP155]	-	-	-	-	-	-	-
estExt_fgenesh1_pg.C_60688	129	197	171	781	890	790	7.33	10.09	10.12	34.65	40.17	40.51	9.18	38.4433	2.06617	3.42669e-28	2.57815e-26	--	KAF3763802.1 hypothetical protein M406DRAFT_352497 [Cryphonectria parasitica EP155]	-	-	-	-	-	-	-
estExt_fgenesh1_kg.C_60100	15631	14179	14592	5418	6072	4429	494.78	404.51	480.97	133.93	152.71	126.55	460.087	137.73	-1.74006	3.61596e-28	2.70366e-26	EDA2	KAF3763262.1 hypothetical protein M406DRAFT_356989 [Cryphonectria parasitica EP155]	-	-	-	-	GO:0042597//periplasmic space;GO:0070069//cytochrome complex	GO:0008236//serine-type peptidase activity;GO:0009055//electron carrier activity	GO:0006508//proteolysis;GO:0046170//methanol catabolic process
fgenesh1_pg.1_1570	316	281	318	57	59	58	22.65	18.16	23.74	3.19	3.36	3.75	21.5167	3.43333	-2.64777	4.27251e-28	3.17484e-26	--	KAF3771095.1 alpha/beta hydrolase fold domain-containing protein [Cryphonectria parasitica EP155]	-	-	-	-	-	GO:0003674//molecular_function;GO:0003824//catalytic activity;GO:0004414//homoserine O-acetyltransferase activity;GO:0016788//hydrolase activity, acting on ester bonds;GO:0047570//3-oxoadipate enol-lactonase activity;GO:0047746//chlorophyllase activity;GO:0070205//2-succinyl-6-hydroxy-2,4-cyclohexadiene-1-carboxylate synthase activity	GO:0006112//energy reserve metabolic process;GO:0009086//methionine biosynthetic process;GO:0009102//biotin biosynthetic process;GO:0009234//menaquinone biosynthetic process;GO:0015979//photosynthesis;GO:0015996//chlorophyll catabolic process;GO:0030163//protein catabolic process;GO:0042952//beta-ketoadipate pathway
estExt_Genewise1Plus.C_42348	2128	3350	3121	381	444	493	48.67	69.06	74.33	6.81	8.07	10.18	64.02	8.35333	-2.9381	5.60208e-28	4.13729e-26	YAT1	KAF3766315.1 hypothetical protein M406DRAFT_290756 [Cryphonectria parasitica EP155]	Cellular Processes	Transport and catabolism	ko04146//Peroxisome	K00624	GO:0005575//cellular_component;GO:0005622//intracellular;GO:0005623//cell;GO:0005737//cytoplasm;GO:0005739//mitochondrion;GO:0005740//mitochondrial envelope;GO:0005743//mitochondrial inner membrane;GO:0016020//membrane;GO:0019866//organelle inner membrane;GO:0031090//organelle membrane;GO:0031966//mitochondrial membrane;GO:0031967//organelle envelope;GO:0031975//envelope;GO:0043226//organelle;GO:…	GO:0003674//molecular_function;GO:0003824//catalytic activity;GO:0004092//carnitine O-acetyltransferase activity;GO:0008374//O-acyltransferase activity;GO:0016406//carnitine O-acyltransferase activity;GO:0016407//acetyltransferase activity;GO:0016413//O-acetyltransferase activity;GO:0016740//transferase activity;GO:0016746//transferase activity, transferring acyl groups;GO:0016747//transferase ac…	GO:0006066//alcohol metabolic process;GO:0006082//organic acid metabolic process;GO:0006575//cellular modified amino acid metabolic process;GO:0006577//amino-acid betaine metabolic process;GO:0006629//lipid metabolic process;GO:0006631//fatty acid metabolic process;GO:0006807//nitrogen compound metabolic process;GO:0006810//transport;GO:0008150//biological_process;GO:0008152//metabolic process;GO…
estExt_fgenesh1_kg.C_30177	27087	8028	25170	743	1099	586	1717.75	458.85	1662.12	36.8	55.37	33.54	1279.57	41.9033	-4.93245	8.53891e-28	6.26777e-26	--	KAF3767008.1 acid proteinase [Cryphonectria parasitica EP155]	-	-	-	-	-	GO:0004190//aspartic-type endopeptidase activity	GO:0006508//proteolysis
estExt_fgenesh1_pm.C_50135	1319	627	790	3	0	0	51.51	22.07	32.12	0.09	0	0	35.2333	0.03	-10.1978	1.2823e-27	9.35535e-26	lcc2	KAF3764262.1 hypothetical protein M406DRAFT_346480 [Cryphonectria parasitica EP155]	-	-	-	-	-	GO:0005375//copper ion transmembrane transporter activity;GO:0005507//copper ion binding;GO:0016491//oxidoreductase activity	GO:0006825//copper ion transport;GO:0055114//oxidation-reduction process
fgenesh1_pm.5_449	1224	536	886	66	52	27	55.75	22	42.02	2.35	1.88	1.11	39.9233	1.78	-4.48728	1.29612e-27	9.37391e-26	HGT1	KAF3764664.1 general substrate transporter [Cryphonectria parasitica EP155]	-	-	-	-	GO:0005887//integral component of plasma membrane;GO:0016020//membrane;GO:0016021//integral component of membrane	GO:0015114//phosphate ion transmembrane transporter activity;GO:0015295//solute:proton symporter activity;GO:0022857//transmembrane transporter activity;GO:0051119//sugar transmembrane transporter activity	GO:0006810//transport;GO:0006817//phosphate ion transport;GO:0008643//carbohydrate transport;GO:0055085//transmembrane transport
Crypa1.fgenesh1_pg.C_scaffold_6000199	24	74	32	937	702	696	1.88	5.22	2.61	57.27	43.65	49.17	3.23667	50.03	3.95021	1.30042e-27	9.37391e-26	--	KAF3762337.1 hypothetical protein M406DRAFT_72349 [Cryphonectria parasitica EP155]	-	-	-	-	-	GO:0004719//protein-L-isoaspartate (D-aspartate) O-methyltransferase activity;GO:0008168//methyltransferase activity;GO:0008170//N-methyltransferase activity;GO:0008171//O-methyltransferase activity;GO:0008173//RNA methyltransferase activity;GO:0008649//rRNA methyltransferase activity;GO:0008689//3-demethylubiquinone-9 3-O-methyltransferase activity;GO:0008757//S-adenosylmethionine-dependent meth…	GO:0000154//rRNA modification;GO:0006400//tRNA modification;GO:0006480//N-terminal protein amino acid methylation;GO:0006744//ubiquinone biosynthetic process;GO:0008299//isoprenoid biosynthetic process;GO:0009102//biotin biosynthetic process;GO:0009312//oligosaccharide biosynthetic process;GO:0009877//nodulation;GO:0015995//chlorophyll biosynthetic process;GO:0030091//protein repair;GO:0042245//R…
estExt_fgenesh1_kg.C_60228	5531	4551	6819	1179	1132	797	401.55	297.78	515.51	66.85	65.3	52.23	404.947	61.46	-2.72001	1.71086e-27	1.22591e-25	--	KAF3763542.1 hypothetical protein M406DRAFT_357114 [Cryphonectria parasitica EP155]	-	-	-	-	-	-	-
e_gw1.8.458.1	154	137	188	731	940	776	11.54	9.25	14.67	42.79	55.97	52.5	11.82	50.42	2.09277	1.78701e-27	1.2729e-25	--	KAF3761549.1 DUF1295-domain-containing protein [Cryphonectria parasitica EP155]	-	-	-	-	-	GO:0016627//oxidoreductase activity, acting on the CH-CH group of donors	GO:0006629//lipid metabolic process
estExt_fgenesh1_kg.C_110037	1137	1466	2143	204	140	115	29.9	34.75	58.69	4.19	2.93	2.73	41.1133	3.28333	-3.64637	2.79428e-27	1.97868e-25	MAL61	KAF3759962.1 hypothetical protein M406DRAFT_358660 [Cryphonectria parasitica EP155]	-	-	-	-	GO:0005887//integral component of plasma membrane;GO:0016021//integral component of membrane	GO:0008028//monocarboxylic acid transmembrane transporter activity;GO:0022857//transmembrane transporter activity;GO:0042910//xenobiotic transporter activity;GO:0051119//sugar transmembrane transporter activity	GO:0008643//carbohydrate transport;GO:0015718//monocarboxylic acid transport;GO:0042908//xenobiotic transport;GO:0055085//transmembrane transport
Crypa1.fgenesh1_pg.C_scaffold_9000264	2	10	8	152	205	163	0.17	0.77	0.71	10.09	13.84	12.51	0.55	12.1467	4.46499	3.03348e-27	2.1355e-25	--	KAF3761599.1 hypothetical protein M406DRAFT_74549 [Cryphonectria parasitica EP155]	-	-	-	-	-	-	-
e_gw1.8.1549.1	1549	2649	2117	11178	11709	10365	36.91	56.89	52.53	208	221.67	222.93	48.7767	217.533	2.15697	3.1509e-27	2.20526e-25	MET10	KAF3761464.1 hypothetical protein M406DRAFT_266098 [Cryphonectria parasitica EP155]	Metabolism;Metabolism	Global and overview maps;Energy metabolism	ko01100//Metabolic pathways;ko00920//Sulfur metabolism	K00380;K00380	GO:0005575//cellular_component;GO:0005622//intracellular;GO:0005623//cell;GO:0009337//sulfite reductase complex (NADPH);GO:0032991//macromolecular complex;GO:0044424//intracellular part;GO:0044464//cell part	GO:0003674//molecular_function;GO:0003824//catalytic activity;GO:0003958//NADPH-hemoprotein reductase activity;GO:0004783//sulfite reductase (NADPH) activity;GO:0009055//electron carrier activity;GO:0016002//sulfite reductase activity;GO:0016491//oxidoreductase activity;GO:0016651//oxidoreductase activity, acting on NAD(P)H;GO:0016653//oxidoreductase activity, acting on NAD(P)H, heme protein as a…	GO:0000096//sulfur amino acid metabolic process;GO:0000097//sulfur amino acid biosynthetic process;GO:0000103//sulfate assimilation;GO:0006082//organic acid metabolic process;GO:0006520//cellular amino acid metabolic process;GO:0006534//cysteine metabolic process;GO:0006555//methionine metabolic process;GO:0006790//sulfur compound metabolic process;GO:0006807//nitrogen compound metabolic process;…
estExt_Genewise1Plus.C_81739	683	660	519	2809	3195	2046	31.53	27.46	24.95	101.29	117.21	85.27	27.98	101.257	1.85555	3.27327e-27	2.27767e-25	osm1	KAF3761945.1 Flavocytochrome c [Cryphonectria parasitica EP155]	-	-	-	-	GO:0005737//cytoplasm;GO:0009331//glycerol-3-phosphate dehydrogenase complex;GO:0009342//glutamate synthase complex (NADPH)	GO:0000104//succinate dehydrogenase activity;GO:0003824//catalytic activity;GO:0004148//dihydrolipoyl dehydrogenase activity;GO:0004355//glutamate synthase (NADPH) activity;GO:0004368//glycerol-3-phosphate dehydrogenase activity;GO:0004729//oxygen-dependent protoporphyrinogen oxidase activity;GO:0004791//thioredoxin-disulfide reductase activity;GO:0008734//L-aspartate oxidase activity;GO:0016152/…	GO:0006071//glycerol metabolic process;GO:0006096//glycolytic process;GO:0006099//tricarboxylic acid cycle;GO:0006400//tRNA modification;GO:0006537//glutamate biosynthetic process;GO:0006779//porphyrin-containing compound biosynthetic process;GO:0008652//cellular amino acid biosynthetic process;GO:0009060//aerobic respiration;GO:0009061//anaerobic respiration;GO:0009228//thiamine biosynthetic pro…
estExt_fgenesh1_pg.C_50957	6644	3305	1930	93	215	104	335.12	150.25	101.37	3.66	8.62	4.74	195.58	5.67333	-5.10742	3.85714e-27	2.66852e-25	PLA1	KAF3765074.1 FabD/lysophospholipase-like protein [Cryphonectria parasitica EP155]	-	-	-	-	-	GO:0043531//ADP binding	GO:0006629//lipid metabolic process
estExt_fgenesh1_kg.C_90282	426	342	257	17	27	34	47.39	34.29	29.77	1.48	2.39	3.41	37.15	2.42667	-3.93631	5.65489e-27	3.88992e-25	--	KAF3761000.1 hypothetical protein M406DRAFT_358443 [Cryphonectria parasitica EP155]	-	-	-	-	-	-	-
Crypa1.estExt_fgenesh1_kg.C_80274	3746	1321	1147	62	96	67	401.65	127.66	128.06	5.19	8.18	6.48	219.123	6.61667	-5.04949	6.50659e-27	4.45036e-25	--	KAF3763573.1 hypothetical protein M406DRAFT_103874 [Cryphonectria parasitica EP155]	-	-	-	-	-	-	-
e_gw1.6.2166.1	29	60	10	914	1121	1211	1.42	2.65	0.51	35.03	43.71	53.64	1.52667	44.1267	4.85319	6.92932e-27	4.71272e-25	ivoC	KAF3763945.1 cytochrome P450 [Cryphonectria parasitica EP155]	-	-	-	-	-	GO:0005506//iron ion binding;GO:0016705//oxidoreductase activity, acting on paired donors, with incorporation or reduction of molecular oxygen;GO:0020037//heme binding	GO:0055114//oxidation-reduction process
MSTRG.12336	3270	2968	2736	1100	1094	896	210.61	172.29	183.5	55.33	55.98	52.09	188.8	54.4667	-1.79341	8.95752e-27	6.0579e-25	--	hypothetical protein BD289DRAFT_101161 [Coniella lustricola]	-	-	-	-	-	-	-
Crypa1.estExt_fgenesh1_pg.C_20153	928	1021	877	345	346	289	38.13	37.81	37.52	11.07	11.29	10.72	37.82	11.0267	-1.77815	1.00365e-26	6.74966e-25	--	KAF3765435.1 hypothetical protein M406DRAFT_105820 [Cryphonectria parasitica EP155]	-	-	-	-	-	-	-
Crypa1.e_gw1.10.123.1	81	216	51	2776	3347	3727	3.55	8.52	2.32	94.9	116.41	147.27	4.79667	119.527	4.63916	1.19047e-26	7.96158e-25	inpC	KAF3763942.1 hypothetical protein M406DRAFT_51177 [Cryphonectria parasitica EP155]	-	-	-	-	-	GO:0000166//nucleotide binding;GO:0003674//molecular_function;GO:0003824//catalytic activity;GO:0003987//acetate-CoA ligase activity;GO:0004043//L-aminoadipate-semialdehyde dehydrogenase activity;GO:0005488//binding;GO:0005524//ATP binding;GO:0008144//drug binding;GO:0008668//(2,3-dihydroxybenzoyl)adenylate synthase activity;GO:0008756//o-succinylbenzoate-CoA ligase activity;GO:0016874//ligase ac…	GO:0008150//biological_process;GO:0008152//metabolic process;GO:0009234//menaquinone biosynthetic process;GO:0019287//isopentenyl diphosphate biosynthetic process, mevalonate pathway;GO:0019290//siderophore biosynthetic process;GO:0019350//teichoic acid biosynthetic process;GO:0019427//acetyl-CoA biosynthetic process from acetate;GO:0019878//lysine biosynthetic process via aminoadipic acid
fgenesh1_pg.2_532	809	568	1001	88	73	37	53.93	34.13	69.49	4.58	3.87	2.23	52.5167	3.56	-3.88283	1.36865e-26	9.10264e-25	--	KAF3768915.1 Clavaminate synthase-like protein [Cryphonectria parasitica EP155]	-	-	-	-	-	GO:0005506//iron ion binding;GO:0008198//ferrous iron binding;GO:0008336//gamma-butyrobetaine dioxygenase activity;GO:0016491//oxidoreductase activity;GO:0050498//oxidoreductase activity, acting on paired donors, with incorporation or reduction of molecular oxygen, with 2-oxoglutarate as one donor, and the other dehydrogenated	GO:0006525//arginine metabolic process;GO:0042398//cellular modified amino acid biosynthetic process;GO:0055114//oxidation-reduction process
e_gw1.3.2085.1	42	40	47	474	330	284	2.71	2.33	3.16	23.9	16.93	16.55	2.73333	19.1267	2.80685	1.48059e-26	9.79306e-25	aflE	KAF3766769.1 norsolorinic acid reductase [Cryphonectria parasitica EP155]	-	-	-	-	-	GO:0047834//D-threo-aldose 1-dehydrogenase activity	-
estExt_fgenesh1_kg.C_10249	7721	9068	10438	2237	1643	1465	487.97	516.52	686.93	110.41	82.5	83.58	563.807	92.1633	-2.61294	2.02353e-26	1.33111e-24	--	KAF3770075.1 hypothetical protein M406DRAFT_354244 [Cryphonectria parasitica EP155]	-	-	-	-	GO:0016020//membrane	GO:0015095//magnesium ion transmembrane transporter activity	GO:0015693//magnesium ion transport
e_gw1.3.391.1	226	168	324	9	2	6	9.3	6.23	13.88	0.29	0.07	0.22	9.80333	0.193333	-5.66411	2.12396e-26	1.38958e-24	DAK	KAF3766709.1 dihydroxyacetone kinase [Cryphonectria parasitica EP155]	Metabolism;Metabolism;Metabolism;Metabolism;Metabolism	Global and overview maps;Global and overview maps;Carbohydrate metabolism;Lipid metabolism;Energy metabolism	ko01100//Metabolic pathways;ko01200//Carbon metabolism;ko00051//Fructose and mannose metabolism;ko00561//Glycerolipid metabolism;ko00680//Methane metabolism	K00863;K00863;K00863;K00863;K00863	-	GO:0004371//glycerone kinase activity	GO:0006071//glycerol metabolic process
Crypa1.e_gw1.3.1686.1	885	950	998	292	353	273	44.49	43.04	52.24	11.46	14.1	12.39	46.59	12.65	-1.88088	2.59644e-26	1.68951e-24	ARB_02921	KAF3767248.1 hypothetical protein M406DRAFT_39592 [Cryphonectria parasitica EP155]	Metabolism;Metabolism;Metabolism;Metabolism	Global and overview maps;Metabolism of other amino acids;Metabolism of other amino acids;Metabolism of other amino acids	ko01100//Metabolic pathways;ko00480//Glutathione metabolism;ko00460//Cyanoamino acid metabolism;ko00430//Taurine and hypotaurine metabolism	K00681;K00681;K00681;K00681	-	GO:0003840//gamma-glutamyltransferase activity	GO:0006750//glutathione biosynthetic process
Crypa1.fgenesh1_pm.C_scaffold_1001100	293	285	522	33	28	23	10.09	8.85	18.72	0.89	0.77	0.72	12.5533	0.793333	-3.984	3.23245e-26	2.09206e-24	DAS1	KAF3771090.1 hypothetical protein M406DRAFT_59863 [Cryphonectria parasitica EP155]	Metabolism;Metabolism;Metabolism	Global and overview maps;Global and overview maps;Energy metabolism	ko01100//Metabolic pathways;ko01200//Carbon metabolism;ko00680//Methane metabolism	K17100;K17100;K17100	GO:0005737//cytoplasm;GO:0045250//cytosolic pyruvate dehydrogenase complex	GO:0004738//pyruvate dehydrogenase activity;GO:0004739//pyruvate dehydrogenase (acetyl-transferring) activity;GO:0004802//transketolase activity;GO:0008661//1-deoxy-D-xylulose-5-phosphate synthase activity;GO:0016624//oxidoreductase activity, acting on the aldehyde or oxo group of donors, disulfide as acceptor	GO:0006086//acetyl-CoA biosynthetic process from pyruvate;GO:0006098//pentose-phosphate shunt;GO:0008615//pyridoxine biosynthetic process;GO:0009228//thiamine biosynthetic process;GO:0009240//isopentenyl diphosphate biosynthetic process;GO:0016114//terpenoid biosynthetic process
estExt_fgenesh1_pm.C_10002	2576	2860	2301	956	957	740	106.18	106.25	98.77	30.77	31.34	27.53	103.733	29.88	-1.79563	4.03415e-26	2.59695e-24	stcS	KAF3769409.1 cytochrome P450 [Cryphonectria parasitica EP155]	-	-	-	-	-	GO:0005506//iron ion binding;GO:0016705//oxidoreductase activity, acting on paired donors, with incorporation or reduction of molecular oxygen;GO:0020037//heme binding	GO:0055114//oxidation-reduction process
MSTRG.10827	300	254	245	42	23	23	19.96	15.23	16.98	2.18	1.22	1.38	17.39	1.59333	-3.44814	4.0915e-26	2.61987e-24	--	-	-	-	-	-	-	-	-
estExt_fgenesh1_kg.C_90126	1108	345	1013	34	25	12	105.53	29.62	100.47	2.53	1.89	1.03	78.54	1.81667	-5.43406	5.62857e-26	3.58501e-24	--	KAF3760676.1 hypothetical protein M406DRAFT_358294 [Cryphonectria parasitica EP155]	-	-	-	-	-	-	-
estExt_fgenesh1_pg.C_30014	414	1720	526	35312	24590	25322	17.21	64.44	22.77	1146.29	812.11	950.11	34.8067	969.503	4.79981	6.4522e-26	4.08798e-24	hpm9	KAF3766646.1 FAD-binding domain-containing protein [Cryphonectria parasitica EP155]	-	-	-	-	-	GO:0016491//oxidoreductase activity;GO:0050660//flavin adenine dinucleotide binding	GO:0055114//oxidation-reduction process
e_gw1.4.2763.1	962	945	1063	335	336	289	51.84	45.89	59.64	14.1	14.38	14.06	52.4567	14.18	-1.88727	8.72332e-26	5.49798e-24	SCP2	KAF3766526.1 nonspecific lipid-transfer protein, mitochondrial precursor [Cryphonectria parasitica EP155]	Metabolism;Cellular Processes;Metabolism;Metabolism	Global and overview maps;Transport and catabolism;Global and overview maps;Lipid metabolism	ko01100//Metabolic pathways;ko04146//Peroxisome;ko01212//Fatty acid metabolism;ko01040//Biosynthesis of unsaturated fatty acids	K08764;K08764;K08764;K08764	-	GO:0003674//molecular_function;GO:0003985//acetyl-CoA C-acetyltransferase activity;GO:0003988//acetyl-CoA C-acyltransferase activity;GO:0004315//3-oxoacyl-[acyl-carrier-protein] synthase activity;GO:0016747//transferase activity, transferring acyl groups other than amino-acyl groups	GO:0006631//fatty acid metabolic process;GO:0006633//fatty acid biosynthetic process;GO:0009062//fatty acid catabolic process;GO:0030436//asexual sporulation
estExt_fgenesh1_kg.C_50012	1883	1067	1424	0	1	1	187.53	95.78	147.68	0	0.08	0.09	143.663	0.0566667	-11.3079	8.99807e-26	5.6416e-24	--	KAF3764070.1 hypothetical protein M406DRAFT_356417 [Cryphonectria parasitica EP155]	-	-	-	-	-	-	-
estExt_fgenesh1_pm.C_20191	1254	1638	1361	4650	5544	3976	35.43	41.71	40.04	102.61	124.46	101.41	39.06	109.493	1.48708	9.15124e-26	5.70791e-24	pfkA	KAF3768655.1 hypothetical protein M406DRAFT_344736 [Cryphonectria parasitica EP155]	Metabolism;Metabolism;Metabolism;Metabolism;Genetic Information Processing;Metabolism;Metabolism;Metabolism;Metabolism;Metabolism	Global and overview maps;Global and overview maps;Global and overview maps;Global and overview maps;Folding, sorting and degradation;Carbohydrate metabolism;Carbohydrate metabolism;Energy metabolism;Carbohydrate metabolism;Carbohydrate metabolism	ko01100//Metabolic pathways;ko01110//Biosynthesis of secondary metabolites;ko01230//Biosynthesis of amino acids;ko01200//Carbon metabolism;ko03018//RNA degradation;ko00010//Glycolysis / Gluconeogenesis;ko00051//Fructose and mannose metabolism;ko00680//Methane metabolism;ko00052//Galactose metabolism;ko00030//Pentose phosphate pathway	K00850;K00850;K00850;K00850;K00850;K00850;K00850;K00850;K00850;K00850	GO:0005575//cellular_component;GO:0005622//intracellular;GO:0005623//cell;GO:0005737//cytoplasm;GO:0005829//cytosol;GO:0005945//6-phosphofructokinase complex;GO:0032991//macromolecular complex;GO:0044424//intracellular part;GO:0044444//cytoplasmic part;GO:0044445//cytosolic part;GO:0044464//cell part;GO:0061695//transferase complex, transferring phosphorus-containing groups;GO:1902494//catalytic …	GO:0000166//nucleotide binding;GO:0003674//molecular_function;GO:0003824//catalytic activity;GO:0003872//6-phosphofructokinase activity;GO:0005488//binding;GO:0005515//protein binding;GO:0005524//ATP binding;GO:0008092//cytoskeletal protein binding;GO:0008144//drug binding;GO:0008443//phosphofructokinase activity;GO:0015631//tubulin binding;GO:0016301//kinase activity;GO:0016740//transferase acti…	GO:0000768//syncytium formation by plasma membrane fusion;GO:0005975//carbohydrate metabolic process;GO:0005996//monosaccharide metabolic process;GO:0006002//fructose 6-phosphate metabolic process;GO:0006006//glucose metabolic process;GO:0006007//glucose catabolic process;GO:0006082//organic acid metabolic process;GO:0006090//pyruvate metabolic process;GO:0006091//generation of precursor metaboli…
e_gw1.1.1376.1	551	619	511	176	190	148	62.23	63	60.09	15.52	17.05	15.09	61.7733	15.8867	-1.95917	1.14944e-25	7.13248e-24	VELC	KAF3769873.1 hypothetical protein M406DRAFT_248501 [Cryphonectria parasitica EP155]	-	-	-	-	GO:0005575//cellular_component;GO:0005622//intracellular;GO:0005623//cell;GO:0005634//nucleus;GO:0043226//organelle;GO:0043227//membrane-bounded organelle;GO:0043229//intracellular organelle;GO:0043231//intracellular membrane-bounded organelle;GO:0044424//intracellular part;GO:0044464//cell part	-	GO:0006139//nucleobase-containing compound metabolic process;GO:0006351//transcription, DNA-templated;GO:0006355//regulation of transcription, DNA-templated;GO:0006725//cellular aromatic compound metabolic process;GO:0006807//nitrogen compound metabolic process;GO:0008150//biological_process;GO:0008152//metabolic process;GO:0009058//biosynthetic process;GO:0009059//macromolecule biosynthetic proc…
Crypa1.estExt_Genewise1Plus.C_21998	4745	6705	5410	1625	1772	1238	162.92	207.49	193.42	43.57	48.34	38.37	187.943	43.4267	-2.11364	1.49582e-25	9.23421e-24	gla-1	KAF3766372.1 glycoside hydrolase family 15 /Carbohydrate-binding module family 20 [Cryphonectria parasitica EP155]	Metabolism;Metabolism	Global and overview maps;Carbohydrate metabolism	ko01100//Metabolic pathways;ko00500//Starch and sucrose metabolism	K01178;K01178	-	GO:2001070//starch binding	-
estExt_Genewise1Plus.C_60764	843	173	1303	7	4	4	63.31	11.71	101.89	0.41	0.24	0.27	58.97	0.306667	-7.58717	1.69607e-25	1.0417e-23	fahd2	KAF3763331.1 hypothetical protein M406DRAFT_292971 [Cryphonectria parasitica EP155]	-	-	-	-	-	GO:0003824//catalytic activity	-
estExt_Genewise1.C_30458	729	807	592	2768	2607	2177	33.66	33.58	28.46	99.81	95.64	90.73	31.9	95.3933	1.58033	1.96947e-25	1.20347e-23	his3	KAF3766831.1 histidinol-phosphate aminotransferase [Cryphonectria parasitica EP155]	Metabolism;Metabolism;Metabolism;Metabolism;Metabolism;Metabolism;Metabolism	Global and overview maps;Global and overview maps;Global and overview maps;Amino acid metabolism;Amino acid metabolism;Amino acid metabolism;Amino acid metabolism	ko01100//Metabolic pathways;ko01110//Biosynthesis of secondary metabolites;ko01230//Biosynthesis of amino acids;ko00350//Tyrosine metabolism;ko00360//Phenylalanine metabolism;ko00400//Phenylalanine, tyrosine and tryptophan biosynthesis;ko00340//Histidine metabolism	K00817;K00817;K00817;K00817;K00817;K00817;K00817	GO:0005575//cellular_component;GO:0005622//intracellular;GO:0005623//cell;GO:0005737//cytoplasm;GO:0009507//chloroplast;GO:0009536//plastid;GO:0043226//organelle;GO:0043227//membrane-bounded organelle;GO:0043229//intracellular organelle;GO:0043231//intracellular membrane-bounded organelle;GO:0044424//intracellular part;GO:0044444//cytoplasmic part;GO:0044464//cell part	GO:0003674//molecular_function;GO:0003824//catalytic activity;GO:0004400//histidinol-phosphate transaminase activity;GO:0004838//L-tyrosine:2-oxoglutarate aminotransferase activity;GO:0005488//binding;GO:0008144//drug binding;GO:0008483//transaminase activity;GO:0008710//8-amino-7-oxononanoate synthase activity;GO:0008793//aromatic-amino-acid:2-oxoglutarate aminotransferase activity;GO:0009016//s…	GO:0000105//histidine biosynthetic process;GO:0006082//organic acid metabolic process;GO:0006520//cellular amino acid metabolic process;GO:0006531//aspartate metabolic process;GO:0006547//histidine metabolic process;GO:0006559//L-phenylalanine catabolic process;GO:0006572//tyrosine catabolic process;GO:0006725//cellular aromatic compound metabolic process;GO:0006807//nitrogen compound metabolic p…
estExt_Genewise1Plus.C_52137	188	209	194	1063	826	731	7.72	7.74	8.3	34.11	26.96	27.11	7.92	29.3933	1.89192	2.47076e-25	1.50217e-23	FUM15	KAF3764976.1 cytochrome P450 [Cryphonectria parasitica EP155]	-	-	-	-	-	GO:0005506//iron ion binding;GO:0016705//oxidoreductase activity, acting on paired donors, with incorporation or reduction of molecular oxygen;GO:0020037//heme binding	GO:0055114//oxidation-reduction process
fgenesh1_kg.7_18_502_1_CCBH_CCBI_EXTA	210	138	206	9	7	1	16.79	9.94	17.15	0.56	0.44	0.07	14.6267	0.356667	-5.35788	2.67338e-25	1.61719e-23	--	KAF3762115.1 hypothetical protein M406DRAFT_323436 [Cryphonectria parasitica EP155]	-	-	-	-	-	-	-
Crypa1.e_gw1.3.2252.1	143	164	133	527	552	461	14.99	15.49	14.51	43.13	45.96	43.61	14.9967	44.2333	1.56049	3.05298e-25	1.83759e-23	PDX2	KAF3767195.1 hypothetical protein M406DRAFT_39043 [Cryphonectria parasitica EP155]	Metabolism	Metabolism of cofactors and vitamins	ko00750//Vitamin B6 metabolism	K08681	GO:0005575//cellular_component;GO:0005622//intracellular;GO:0005623//cell;GO:0005737//cytoplasm;GO:0005829//cytosol;GO:0032991//macromolecular complex;GO:0044424//intracellular part;GO:0044444//cytoplasmic part;GO:0044464//cell part;GO:1902494//catalytic complex;GO:1903600//glutaminase complex	GO:0000107//imidazoleglycerol-phosphate synthase activity;GO:0003674//molecular_function;GO:0003824//catalytic activity;GO:0004359//glutaminase activity;GO:0004642//phosphoribosylformylglycinamidine synthase activity;GO:0005488//binding;GO:0005515//protein binding;GO:0008236//serine-type peptidase activity;GO:0016787//hydrolase activity;GO:0016810//hydrolase activity, acting on carbon-nitrogen (b…	GO:0000105//histidine biosynthetic process;GO:0006081//cellular aldehyde metabolic process;GO:0006082//organic acid metabolic process;GO:0006508//proteolysis;GO:0006520//cellular amino acid metabolic process;GO:0006541//glutamine metabolic process;GO:0006725//cellular aromatic compound metabolic process;GO:0006732//coenzyme metabolic process;GO:0006766//vitamin metabolic process;GO:0006767//water…
Crypa1.e_gw1.1.3005.1	162	203	209	734	752	680	13.91	15.71	18.69	49.23	51.31	52.71	16.1033	51.0833	1.66549	3.88325e-25	2.32233e-23	PHO13	KAF3770018.1 hypothetical protein M406DRAFT_34892 [Cryphonectria parasitica EP155]	-	-	-	-	GO:0005575//cellular_component;GO:0005622//intracellular;GO:0005623//cell;GO:0005634//nucleus;GO:0005737//cytoplasm;GO:0005829//cytosol;GO:0043226//organelle;GO:0043227//membrane-bounded organelle;GO:0043229//intracellular organelle;GO:0043231//intracellular membrane-bounded organelle;GO:0044424//intracellular part;GO:0044444//cytoplasmic part;GO:0044464//cell part	GO:0000121//glycerol-1-phosphatase activity;GO:0000287//magnesium ion binding;GO:0003674//molecular_function;GO:0003824//catalytic activity;GO:0004035//alkaline phosphatase activity;GO:0004721//phosphoprotein phosphatase activity;GO:0004725//protein tyrosine phosphatase activity;GO:0005488//binding;GO:0008967//phosphoglycolate phosphatase activity;GO:0016787//hydrolase activity;GO:0016788//hydrol…	GO:0005975//carbohydrate metabolic process;GO:0006066//alcohol metabolic process;GO:0006071//glycerol metabolic process;GO:0006109//regulation of carbohydrate metabolic process;GO:0006111//regulation of gluconeogenesis;GO:0006114//glycerol biosynthetic process;GO:0006464//cellular protein modification process;GO:0006470//protein dephosphorylation;GO:0006629//lipid metabolic process;GO:0006644//ph…
Crypa1.fgenesh1_pg.C_scaffold_1000254	28	54	31	397	320	413	1.54	2.67	1.77	17.04	13.97	20.49	1.99333	17.1667	3.10636	3.89691e-25	2.32233e-23	mhbM	KAF3769684.1 hypothetical protein M406DRAFT_66157 [Cryphonectria parasitica EP155]	-	-	-	-	GO:0009342//glutamate synthase complex (NADPH)	GO:0004355//glutamate synthase (NADPH) activity;GO:0004729//oxygen-dependent protoporphyrinogen oxidase activity;GO:0015036//disulfide oxidoreductase activity;GO:0016166//phytoene dehydrogenase activity;GO:0016491//oxidoreductase activity;GO:0016701//oxidoreductase activity, acting on single donors with incorporation of molecular oxygen;GO:0045181//glutamate synthase activity, NAD(P)H as acceptor…	GO:0006537//glutamate biosynthetic process;GO:0006744//ubiquinone biosynthetic process;GO:0006779//porphyrin-containing compound biosynthetic process;GO:0006790//sulfur compound metabolic process;GO:0015995//chlorophyll biosynthetic process;GO:0016117//carotenoid biosynthetic process;GO:0030494//bacteriochlorophyll biosynthetic process;GO:0055114//oxidation-reduction process
Crypa1.estExt_Genewise1.C_30235	2113	335	2330	25	25	22	92.49	13.22	106.21	0.85	0.87	0.87	70.64	0.863333	-6.35442	4.4317e-25	2.62802e-23	chit33	KAF3766868.1 glycoside hydrolase family 18 /Carbohydrate-binding module family 1 [Cryphonectria parasitica EP155]	Metabolism;Metabolism	Global and overview maps;Carbohydrate metabolism	ko01100//Metabolic pathways;ko00520//Amino sugar and nucleotide sugar metabolism	K01183;K01183	GO:0005576//extracellular region	GO:0030248//cellulose binding	GO:0005975//carbohydrate metabolic process
Crypa1.fgenesh1_pg.C_scaffold_2000292	720	324	327	17	31	24	62.92	25.52	29.76	1.16	2.15	1.89	39.4	1.73333	-4.50657	5.7647e-25	3.40174e-23	--	KAF3765594.1 hypothetical protein M406DRAFT_68017 [Cryphonectria parasitica EP155]	-	-	-	-	-	-	-
estExt_Genewise1Plus.C_51540	1098	1465	1206	3902	4658	3685	29.72	35.74	33.99	82.49	100.18	90.04	33.15	90.9033	1.45532	6.00488e-25	3.52618e-23	his-3	KAF3764730.1 histidine biosynthesis trifunctional-protein [Cryphonectria parasitica EP155]	Metabolism;Metabolism;Metabolism;Metabolism	Global and overview maps;Global and overview maps;Global and overview maps;Amino acid metabolism	ko01100//Metabolic pathways;ko01110//Biosynthesis of secondary metabolites;ko01230//Biosynthesis of amino acids;ko00340//Histidine metabolism	K14152;K14152;K14152;K14152	GO:0005575//cellular_component;GO:0005622//intracellular;GO:0005623//cell;GO:0005737//cytoplasm;GO:0005829//cytosol;GO:0009507//chloroplast;GO:0009532//plastid stroma;GO:0009536//plastid;GO:0009570//chloroplast stroma;GO:0043226//organelle;GO:0043227//membrane-bounded organelle;GO:0043229//intracellular organelle;GO:0043231//intracellular membrane-bounded organelle;GO:0044422//organelle part;GO:0…	GO:0000166//nucleotide binding;GO:0003674//molecular_function;GO:0003824//catalytic activity;GO:0004399//histidinol dehydrogenase activity;GO:0004635//phosphoribosyl-AMP cyclohydrolase activity;GO:0004636//phosphoribosyl-ATP diphosphatase activity;GO:0005488//binding;GO:0005524//ATP binding;GO:0008144//drug binding;GO:0008270//zinc ion binding;GO:0016462//pyrophosphatase activity;GO:0016491//oxid…	GO:0000105//histidine biosynthetic process;GO:0006082//organic acid metabolic process;GO:0006520//cellular amino acid metabolic process;GO:0006547//histidine metabolic process;GO:0006725//cellular aromatic compound metabolic process;GO:0006807//nitrogen compound metabolic process;GO:0007275//multicellular organism development;GO:0008150//biological_process;GO:0008152//metabolic process;GO:0008652…
fgenesh1_pm.6_447	1178	1183	1402	361	398	363	53.26	48.21	66.01	12.75	14.3	14.82	55.8267	13.9567	-2	1.00767e-24	5.88852e-23	AFT10-1	KAF3763691.1 acyl-CoA dehydrogenase NM domain-like protein [Cryphonectria parasitica EP155]	-	-	-	-	-	GO:0016491//oxidoreductase activity;GO:0016627//oxidoreductase activity, acting on the CH-CH group of donors;GO:0018515//pimeloyl-CoA dehydrogenase activity;GO:0050660//flavin adenine dinucleotide binding	GO:0006790//sulfur compound metabolic process;GO:0055114//oxidation-reduction process
fgenesh1_pm.7_305	29	48	35	245	253	213	2.1	3.13	2.64	13.84	14.54	13.9	2.62333	14.0933	2.42554	1.05155e-24	6.11523e-23	phtD	KAF3762453.1 periplasmic binding protein-like II [Cryphonectria parasitica EP155]	-	-	-	-	GO:0009897//external side of plasma membrane;GO:0030288//outer membrane-bounded periplasmic space;GO:0031362//anchored component of external side of plasma membrane;GO:0043190//ATP-binding cassette (ABC) transporter complex;GO:0055052//ATP-binding cassette (ABC) transporter complex, substrate-binding subunit-containing	GO:0005215//transporter activity;GO:0005488//binding;GO:0015411//taurine-transporting ATPase activity;GO:0030977//taurine binding;GO:0042626//ATPase activity, coupled to transmembrane movement of substances	GO:0006810//transport;GO:0015734//taurine transport;GO:0042918//alkanesulfonate transport
estExt_fgenesh1_pm.C_60286	34	24	14	2480	832	510	1.56	0.99	0.67	88.65	30.26	21.07	1.07333	46.66	5.44202	1.47765e-24	8.55188e-23	chy	KAF3763397.1 hypothetical protein M406DRAFT_347121 [Cryphonectria parasitica EP155]	Metabolism;Metabolism	Global and overview maps;Metabolism of other amino acids	ko01100//Metabolic pathways;ko00460//Cyanoamino acid metabolism	K10675;K10675	GO:0005737//cytoplasm	GO:0000257//nitrilase activity;GO:0003674//molecular_function;GO:0003824//catalytic activity;GO:0016787//hydrolase activity;GO:0016810//hydrolase activity, acting on carbon-nitrogen (but not peptide) bonds;GO:0016815//hydrolase activity, acting on carbon-nitrogen (but not peptide) bonds, in nitriles;GO:0016829//lyase activity;GO:0016835//carbon-oxygen lyase activity;GO:0016836//hydro-lyase activi…	GO:0006807//nitrogen compound metabolic process;GO:0008150//biological_process;GO:0008152//metabolic process;GO:0009056//catabolic process;GO:0009058//biosynthetic process;GO:0009446//putrescine biosynthetic process;GO:0009987//cellular process;GO:0019499//cyanide metabolic process;GO:0019500//cyanide catabolic process;GO:0034641//cellular nitrogen compound metabolic process;GO:0044237//cellular …
Crypa1.fgenesh1_pg.C_scaffold_11000131	1954	1878	2067	350	579	316	53.11	46	58.5	7.43	12.5	7.75	52.5367	9.22667	-2.50944	2.00494e-24	1.15481e-22	--	KAF3760022.1 hypothetical protein M406DRAFT_75389 [Cryphonectria parasitica EP155]	-	-	-	-	-	-	-
estExt_fgenesh1_kg.C_20183	1086	878	894	258	313	218	85.9	62.59	73.64	15.94	19.67	15.57	74.0433	17.06	-2.11775	2.06412e-24	1.18323e-22	--	KAF3768770.1 acyl-CoA N-acyltransferase [Cryphonectria parasitica EP155]	-	-	-	-	-	GO:0008080//N-acetyltransferase activity;GO:0008999//ribosomal-protein-alanine N-acetyltransferase activity;GO:0016747//transferase activity, transferring acyl groups other than amino-acyl groups;GO:0035447//mycothiol synthase activity	GO:0006464//cellular protein modification process;GO:0010125//mycothiol biosynthetic process;GO:0042254//ribosome biogenesis
estExt_fgenesh1_kg.C_80455	2580	1826	2414	588	565	463	249.58	159.2	243.17	44.42	43.43	40.43	217.317	42.76	-2.34547	2.17245e-24	1.23943e-22	--	KAF3761740.1 hypothetical protein M406DRAFT_358084 [Cryphonectria parasitica EP155]	-	-	-	-	-	-	-
estExt_fgenesh1_pg.C_10265	6689	7509	5924	1524	897	861	225.59	228.25	208.04	40.14	24.04	26.21	220.627	30.13	-2.87233	2.25748e-24	1.27832e-22	--	KAF3769702.1 hypothetical protein M406DRAFT_348845 [Cryphonectria parasitica EP155]	-	-	-	-	GO:0016020//membrane	GO:0005524//ATP binding	GO:0006886//intracellular protein transport;GO:0007030//Golgi organization;GO:0007059//chromosome segregation;GO:0009405//pathogenesis;GO:0030261//chromosome condensation;GO:0070206//protein trimerization
Crypa1.estExt_fgenesh1_pg.C_40187	521	273	467	48	33	29	25.55	12.07	23.85	1.84	1.29	1.28	20.49	1.47	-3.80103	2.26185e-24	1.27832e-22	--	KAF3765049.1 hypothetical protein M406DRAFT_107000 [Cryphonectria parasitica EP155]	-	-	-	-	-	-	-
Crypa1.fgenesh1_pg.C_scaffold_2001194	227	187	234	36	32	32	17.6	13.07	18.89	2.18	1.97	2.24	16.52	2.13	-2.95529	2.29545e-24	1.29124e-22	--	KAF3766604.1 hypothetical protein M406DRAFT_68919 [Cryphonectria parasitica EP155]	-	-	-	-	-	-	-
estExt_fgenesh1_pg.C_10913	175	423	186	3701	2884	2560	9.36	20.39	10.36	154.62	122.58	123.62	13.37	133.607	3.32092	2.71987e-24	1.52287e-22	--	KAF3770400.1 NAD(P)-binding protein [Cryphonectria parasitica EP155]	-	-	-	-	-	GO:0003824//catalytic activity;GO:0003854//3-beta-hydroxy-delta5-steroid dehydrogenase activity;GO:0008460//dTDP-glucose 4,6-dehydratase activity;GO:0016616//oxidoreductase activity, acting on the CH-OH group of donors, NAD or NADP as acceptor	GO:0006694//steroid biosynthetic process;GO:0009243//O antigen biosynthetic process;GO:0019305//dTDP-rhamnose biosynthetic process;GO:0055114//oxidation-reduction process
fgenesh1_pm.9_384	400	264	508	43	45	36	22.95	13.65	30.35	1.93	2.05	1.86	22.3167	1.94667	-3.51904	3.088e-24	1.72099e-22	KES1	KAF3760924.1 Oxysterol-binding protein [Cryphonectria parasitica EP155]	-	-	-	-	-	GO:0008289//lipid binding	-
gw1.8.576.1	719	523	541	119	104	64	109.77	71.96	86.01	14.19	12.62	8.82	89.2467	11.8767	-2.90967	3.4044e-24	1.88858e-22	--	KAF3761620.1 hypothetical protein M406DRAFT_223020, partial [Cryphonectria parasitica EP155]	-	-	-	-	GO:0005886//plasma membrane;GO:0016020//membrane;GO:0016021//integral component of membrane	GO:0003674//molecular_function	GO:0009306//protein secretion;GO:0043269//regulation of ion transport
fgenesh1_pm.7_587	386	220	183	14	21	12	22	11.3	10.86	0.62	0.95	0.62	14.72	0.73	-4.33374	3.62114e-24	1.9996e-22	aspB	KAF3762820.1 FAD/NAD(P)-binding domain-containing protein [Cryphonectria parasitica EP155]	-	-	-	-	GO:0009331//glycerol-3-phosphate dehydrogenase complex;GO:0009342//glutamate synthase complex (NADPH)	GO:0000104//succinate dehydrogenase activity;GO:0003824//catalytic activity;GO:0004148//dihydrolipoyl dehydrogenase activity;GO:0004355//glutamate synthase (NADPH) activity;GO:0004368//glycerol-3-phosphate dehydrogenase activity;GO:0004791//thioredoxin-disulfide reductase activity;GO:0015036//disulfide oxidoreductase activity;GO:0016166//phytoene dehydrogenase activity;GO:0016491//oxidoreductase …	GO:0006071//glycerol metabolic process;GO:0006096//glycolytic process;GO:0006099//tricarboxylic acid cycle;GO:0006537//glutamate biosynthetic process;GO:0006744//ubiquinone biosynthetic process;GO:0006790//sulfur compound metabolic process;GO:0009060//aerobic respiration;GO:0009061//anaerobic respiration;GO:0009228//thiamine biosynthetic process;GO:0009236//cobalamin biosynthetic process;GO:00159…
MSTRG.5113	11162	6640	5602	501	985	769	235.21	126.1	122.92	8.24	16.49	14.62	161.41	13.1167	-3.62126	3.99131e-24	2.19394e-22	--	large-conductance mechanosensitive channel protein [Fusarium sp. NRRL 52700]	-	-	-	-	-	-	-
Crypa1.e_gw1.14.195.1	34	111	31	1561	1254	1049	3.93	11.56	3.73	140.89	115.15	109.43	6.40667	121.823	4.24907	4.92819e-24	2.69662e-22	azr	KAF3769275.1 hypothetical protein M406DRAFT_52414 [Cryphonectria parasitica EP155]	-	-	-	-	-	GO:0016491//oxidoreductase activity	-
estExt_fgenesh1_pg.C_40004	27	18	7	829	327	479	1.59	0.96	0.43	38.25	15.35	25.54	0.993333	26.38	4.73102	5.09186e-24	2.77357e-22	--	KAF3765273.1 hypothetical protein M406DRAFT_350924 [Cryphonectria parasitica EP155]	-	-	-	-	-	-	GO:0043386//mycotoxin biosynthetic process
e_gw1.11.486.1	87	170	90	1358	902	956	4.86	8.55	5.23	59.21	40.01	48.18	6.21333	49.1333	2.98326	5.19905e-24	2.8192e-22	xptB	KAF3759925.1 dimethylallyl tryptophan synthase GliD1 [Cryphonectria parasitica EP155]	-	-	-	-	-	GO:0003674//molecular_function;GO:0003824//catalytic activity;GO:0016740//transferase activity;GO:0016765//transferase activity, transferring alkyl or aryl (other than methyl) groups	GO:0006807//nitrogen compound metabolic process;GO:0008150//biological_process;GO:0008152//metabolic process;GO:0009058//biosynthetic process;GO:0009820//alkaloid metabolic process;GO:0019748//secondary metabolic process;GO:0044550//secondary metabolite biosynthetic process;GO:0071704//organic substance metabolic process;GO:1901564//organonitrogen compound metabolic process
fgenesh1_pm.4_227	530	268	402	47	40	31	41.75	19.03	32.97	2.89	2.5	2.2	31.25	2.53	-3.62665	5.83663e-24	3.15073e-22	--	KAF3765561.1 hypothetical protein M406DRAFT_338995 [Cryphonectria parasitica EP155]	-	-	-	-	-	-	-
e_gw1.3.940.1	417	489	475	47	47	12	36.7	38.79	43.53	3.23	3.29	0.95	39.6733	2.49	-3.99395	6.37197e-24	3.42437e-22	ARMGADRAFT_1018421	KAF3768133.1 3-oxoacyl-reductase [Cryphonectria parasitica EP155]	-	-	-	-	-	GO:0003824//catalytic activity;GO:0004316//3-oxoacyl-[acyl-carrier-protein] reductase (NADPH) activity;GO:0004488//methylenetetrahydrofolate dehydrogenase (NADP+) activity;GO:0004757//sepiapterin reductase activity;GO:0008667//2,3-dihydro-2,3-dihydroxybenzoate dehydrogenase activity;GO:0008678//2-deoxy-D-gluconate 3-dehydrogenase activity;GO:0016491//oxidoreductase activity;GO:0050662//coenzyme b…	GO:0000272//polysaccharide catabolic process;GO:0006633//fatty acid biosynthetic process;GO:0006729//tetrahydrobiopterin biosynthetic process;GO:0055114//oxidation-reduction process
estExt_Genewise1Plus.C_10161	489	589	487	2033	1856	1448	19.54	21.21	20.26	63.44	58.92	52.22	20.3367	58.1933	1.51677	7.30164e-24	3.90654e-22	hpxW	KAF3769473.1 gamma-glutamyltranspeptidase [Cryphonectria parasitica EP155]	Metabolism;Metabolism;Metabolism;Metabolism	Global and overview maps;Metabolism of other amino acids;Metabolism of other amino acids;Metabolism of other amino acids	ko01100//Metabolic pathways;ko00480//Glutathione metabolism;ko00460//Cyanoamino acid metabolism;ko00430//Taurine and hypotaurine metabolism	K00681;K00681;K00681;K00681	-	GO:0003840//gamma-glutamyltransferase activity	GO:0006750//glutathione biosynthetic process
fgenesh1_pg.8_461	169	175	254	14	8	2	11.27	10.51	17.63	0.73	0.42	0.12	13.1367	0.423333	-4.95566	7.9788e-24	4.24995e-22	SPCC1494.01	KAF3761710.1 Clavaminate synthase-like protein [Cryphonectria parasitica EP155]	-	-	-	-	-	GO:0016491//oxidoreductase activity	GO:0055114//oxidation-reduction process
Crypa1.estExt_Genewise1.C_51149	3775	3777	2977	1228	1099	942	107.65	97.07	88.4	27.35	24.9	24.25	97.7067	25.5	-1.93796	8.29155e-24	4.39708e-22	CRH1	KAF3769107.1 family 16 glycoside hydrolase [Cryphonectria parasitica EP155]	-	-	-	-	GO:0000131//incipient cellular bud site;GO:0005575//cellular_component;GO:0005576//extracellular region;GO:0005618//cell wall;GO:0005622//intracellular;GO:0005623//cell;GO:0005886//plasma membrane;GO:0009277//fungal-type cell wall;GO:0009986//cell surface;GO:0016020//membrane;GO:0030312//external encapsulating structure;GO:0030445//yeast-form cell wall;GO:0030446//hyphal cell wall;GO:0031224//int…	GO:0003674//molecular_function;GO:0003824//catalytic activity;GO:0004553//hydrolase activity, hydrolyzing O-glycosyl compounds;GO:0016740//transferase activity;GO:0016757//transferase activity, transferring glycosyl groups;GO:0016787//hydrolase activity;GO:0016798//hydrolase activity, acting on glycosyl bonds	GO:0005975//carbohydrate metabolic process;GO:0005976//polysaccharide metabolic process;GO:0006022//aminoglycan metabolic process;GO:0006030//chitin metabolic process;GO:0006037//cell wall chitin metabolic process;GO:0006040//amino sugar metabolic process;GO:0006807//nitrogen compound metabolic process;GO:0008150//biological_process;GO:0008152//metabolic process;GO:0009405//pathogenesis;GO:000998…
estExt_Genewise1Plus.C_33011	1073	916	1120	287	231	179	49.6	38.17	53.91	10.36	8.48	7.47	47.2267	8.77	-2.42895	8.86409e-24	4.68008e-22	EAPA	KAF3767941.1 acid protease [Cryphonectria parasitica EP155]	-	-	-	-	GO:0005575//cellular_component;GO:0005576//extracellular region	GO:0003674//molecular_function;GO:0003824//catalytic activity;GO:0004175//endopeptidase activity;GO:0004190//aspartic-type endopeptidase activity;GO:0008233//peptidase activity;GO:0016787//hydrolase activity;GO:0070001//aspartic-type peptidase activity;GO:0070011//peptidase activity, acting on L-amino acid peptides	GO:0006508//proteolysis;GO:0006807//nitrogen compound metabolic process;GO:0008150//biological_process;GO:0008152//metabolic process;GO:0009405//pathogenesis;GO:0019538//protein metabolic process;GO:0043170//macromolecule metabolic process;GO:0044238//primary metabolic process;GO:0044419//interspecies interaction between organisms;GO:0051704//multi-organism process;GO:0071704//organic substance m…
Crypa1.estExt_fgenesh1_pg.C_90382	3736	2186	3382	511	641	418	174.56	92.05	164.55	18.65	23.8	17.63	143.72	20.0267	-2.84327	9.56458e-24	5.02788e-22	--	KAF3761735.1 hypothetical protein M406DRAFT_108884 [Cryphonectria parasitica EP155]	-	-	-	-	-	-	-
estExt_fgenesh1_kg.C_10011	601	678	218	25	11	8	67.16	68.28	25.37	2.18	0.98	0.81	53.6033	1.32333	-5.34007	9.78136e-24	5.11948e-22	tropC	KAF3769440.1 Clavaminate synthase-like protein [Cryphonectria parasitica EP155]	-	-	-	-	-	GO:0016491//oxidoreductase activity	GO:0055114//oxidation-reduction process
estExt_Genewise1Plus.C_30240	377	413	374	1055	1268	1089	35.19	34.74	36.35	76.89	94.03	91.74	35.4267	87.5533	1.30533	9.91515e-24	5.16704e-22	--	KAF3766732.1 hypothetical protein M406DRAFT_287661 [Cryphonectria parasitica EP155]	-	-	-	-	-	-	-
Crypa1.estExt_Genewise1Plus.C_90919	3441	1596	6526	194	195	135	92	38.46	181.7	4.05	4.14	3.26	104.053	3.81667	-4.76887	1.07507e-23	5.5783e-22	EXG1	KAF3761784.1 family 55 glycoside hydrolase [Cryphonectria parasitica EP155]	Metabolism;Metabolism	Global and overview maps;Carbohydrate metabolism	ko01100//Metabolic pathways;ko00500//Starch and sucrose metabolism	K01210;K01210	-	-	-
estExt_Genewise1Plus.C_42941	315	290	283	65	41	37	22.63	18.77	21.17	3.65	2.34	2.4	20.8567	2.79667	-2.89873	1.38776e-23	7.16988e-22	bet4	KAF3766605.1 NAD(P)-binding protein [Cryphonectria parasitica EP155]	-	-	-	-	-	GO:0004316//3-oxoacyl-[acyl-carrier-protein] reductase (NADPH) activity;GO:0004757//sepiapterin reductase activity;GO:0008667//2,3-dihydro-2,3-dihydroxybenzoate dehydrogenase activity;GO:0008678//2-deoxy-D-gluconate 3-dehydrogenase activity;GO:0016491//oxidoreductase activity;GO:0016630//protochlorophyllide reductase activity;GO:0050662//coenzyme binding;GO:0051287//NAD binding	GO:0000272//polysaccharide catabolic process;GO:0006633//fatty acid biosynthetic process;GO:0006729//tetrahydrobiopterin biosynthetic process;GO:0015995//chlorophyll biosynthetic process;GO:0055114//oxidation-reduction process
fgenesh1_pg.1_657	147	249	124	1170	1477	1622	6.95	10.61	6.11	43.21	55.49	69.24	7.89	55.98	2.82681	1.53533e-23	7.89844e-22	NDE1	KAF3770112.1 FAD/NAD(P)-binding domain-containing protein [Cryphonectria parasitica EP155]	-	-	-	-	-	GO:0004148//dihydrolipoyl dehydrogenase activity;GO:0004362//glutathione-disulfide reductase activity;GO:0016152//mercury (II) reductase activity;GO:0016491//oxidoreductase activity;GO:0016701//oxidoreductase activity, acting on single donors with incorporation of molecular oxygen;GO:0050451//CoA-disulfide reductase activity	GO:0006096//glycolytic process;GO:0006744//ubiquinone biosynthetic process;GO:0045454//cell redox homeostasis;GO:0046689//response to mercury ion;GO:0051068//dihydrolipoamide metabolic process;GO:0055114//oxidation-reduction process
e_gw1.4.3011.1	2251	1400	1943	363	392	243	177.87	99.7	159.87	22.4	24.61	17.33	145.813	21.4467	-2.7653	1.73521e-23	8.88869e-22	--	KAF3765809.1 hypothetical protein M406DRAFT_257892 [Cryphonectria parasitica EP155]	-	-	-	-	-	-	-
estExt_Genewise1.C_21659	12666	10213	8998	2776	3510	2503	385.95	280.48	285.5	66.06	84.98	68.85	317.31	73.2967	-2.11407	2.04461e-23	1.04293e-21	--	KAF3769018.1 hypothetical protein M406DRAFT_273578 [Cryphonectria parasitica EP155]	-	-	-	-	-	-	-
Crypa1.estExt_fgenesh1_pg.C_21028	301	176	392	18	17	6	12.96	6.83	17.58	0.61	0.58	0.23	12.4567	0.473333	-4.71792	2.21861e-23	1.1269e-21	FUC1	KAF3766425.1 family 29 glycoside hydrolase [Cryphonectria parasitica EP155]	Metabolism	Glycan biosynthesis and metabolism	ko00511//Other glycan degradation	K01206	GO:0005575//cellular_component;GO:0005576//extracellular region;GO:0005622//intracellular;GO:0005623//cell;GO:0005737//cytoplasm;GO:0005773//vacuole;GO:0043226//organelle;GO:0043227//membrane-bounded organelle;GO:0043229//intracellular organelle;GO:0043231//intracellular membrane-bounded organelle;GO:0044424//intracellular part;GO:0044444//cytoplasmic part;GO:0044464//cell part;GO:0048046//apopla…	GO:0003674//molecular_function;GO:0003824//catalytic activity;GO:0004553//hydrolase activity, hydrolyzing O-glycosyl compounds;GO:0004560//alpha-L-fucosidase activity;GO:0015928//fucosidase activity;GO:0016787//hydrolase activity;GO:0016798//hydrolase activity, acting on glycosyl bonds	GO:0005975//carbohydrate metabolic process;GO:0006516//glycoprotein catabolic process;GO:0006807//nitrogen compound metabolic process;GO:0008150//biological_process;GO:0008152//metabolic process;GO:0009056//catabolic process;GO:0009057//macromolecule catabolic process;GO:0009100//glycoprotein metabolic process;GO:0009987//cellular process;GO:0019538//protein metabolic process;GO:0030163//protein …
MSTRG.7963	347	227	213	24	37	26	13.14	7.75	8.4	0.71	1.11	0.89	9.76333	0.903333	-3.43404	2.23276e-23	1.12933e-21	--	uncharacterized protein M406DRAFT_256834, partial [Cryphonectria parasitica EP155]	-	-	-	-	-	-	-
e_gw1.4.676.1	279	317	249	871	1034	777	20.6	21.09	19.14	50.22	60.65	51.78	20.2767	54.2167	1.41892	2.70227e-23	1.36109e-21	argB	KAF3766008.1 ornithine carbamoyltransferase [Cryphonectria parasitica EP155]	Metabolism;Metabolism;Metabolism;Metabolism	Global and overview maps;Global and overview maps;Global and overview maps;Amino acid metabolism	ko01100//Metabolic pathways;ko01110//Biosynthesis of secondary metabolites;ko01230//Biosynthesis of amino acids;ko00220//Arginine biosynthesis	K00611;K00611;K00611;K00611	GO:0005575//cellular_component;GO:0005622//intracellular;GO:0005623//cell;GO:0005737//cytoplasm;GO:0005739//mitochondrion;GO:0005740//mitochondrial envelope;GO:0005743//mitochondrial inner membrane;GO:0005759//mitochondrial matrix;GO:0005829//cytosol;GO:0016020//membrane;GO:0019866//organelle inner membrane;GO:0031090//organelle membrane;GO:0031966//mitochondrial membrane;GO:0031967//organelle en…	GO:0003674//molecular_function;GO:0003824//catalytic activity;GO:0004070//aspartate carbamoyltransferase activity;GO:0004585//ornithine carbamoyltransferase activity;GO:0005488//binding;GO:0005543//phospholipid binding;GO:0008289//lipid binding;GO:0016597//amino acid binding;GO:0016740//transferase activity;GO:0016741//transferase activity, transferring one-carbon groups;GO:0016743//carboxyl- or …	GO:0000050//urea cycle;GO:0000052//citrulline metabolic process;GO:0001101//response to acid chemical;GO:0001889//liver development;GO:0006082//organic acid metabolic process;GO:0006520//cellular amino acid metabolic process;GO:0006525//arginine metabolic process;GO:0006526//arginine biosynthetic process;GO:0006591//ornithine metabolic process;GO:0006593//ornithine catabolic process;GO:0006807//n…
estExt_fgenesh1_pg.C_110141	759	334	535	40	59	27	27.91	11.07	20.48	1.15	1.72	0.9	19.82	1.25667	-3.97928	3.20526e-23	1.6077e-21	--	KAF3760023.1 hypothetical protein M406DRAFT_353975 [Cryphonectria parasitica EP155]	-	-	-	-	-	-	-
e_gw1.4.2629.1	245	294	240	772	909	750	11.54	12.48	11.77	28.4	34.02	31.89	11.93	31.4367	1.39785	3.47632e-23	1.73643e-21	--	KAF3765362.1 hypothetical protein M406DRAFT_256969 [Cryphonectria parasitica EP155]	-	-	-	-	-	-	-
MSTRG.3091	320	347	332	981	973	823	19.01	18.58	20.54	45.51	45.92	44.13	19.3767	45.1867	1.22158	3.87971e-23	1.92991e-21	SHB17	phosphoglycerate mutase family protein [Coniella lustricola]	-	-	-	-	-	-	-
estExt_Genewise1Plus.C_60530	6388	6736	5442	2546	2509	2050	436.84	415.16	387.52	135.97	136.32	126.54	413.173	132.943	-1.63594	4.38103e-23	2.17032e-21	SPAC5H10.01	KAF3763215.1 DUF1445-domain-containing protein [Cryphonectria parasitica EP155]	-	-	-	-	GO:0005575//cellular_component;GO:0005622//intracellular;GO:0005623//cell;GO:0005737//cytoplasm;GO:0005739//mitochondrion;GO:0005759//mitochondrial matrix;GO:0031974//membrane-enclosed lumen;GO:0043226//organelle;GO:0043227//membrane-bounded organelle;GO:0043229//intracellular organelle;GO:0043231//intracellular membrane-bounded organelle;GO:0043233//organelle lumen;GO:0044422//organelle part;GO:…	GO:0003674//molecular_function;GO:0003824//catalytic activity;GO:0009975//cyclase activity;GO:0016829//lyase activity;GO:0016835//carbon-oxygen lyase activity;GO:0016836//hydro-lyase activity;GO:0047820//D-glutamate cyclase activity;GO:0050136//NADH dehydrogenase (quinone) activity	GO:0006082//organic acid metabolic process;GO:0006120//mitochondrial electron transport, NADH to ubiquinone;GO:0006520//cellular amino acid metabolic process;GO:0006536//glutamate metabolic process;GO:0006807//nitrogen compound metabolic process;GO:0008150//biological_process;GO:0008152//metabolic process;GO:0009064//glutamine family amino acid metabolic process;GO:0009987//cellular process;GO:00…
fgenesh1_pg.5_38	1333	473	1205	48	81	59	83.68	26.76	78.77	2.35	4.04	3.34	63.07	3.24333	-4.2814	5.4184e-23	2.67323e-21	--	KAF3764103.1 hypothetical protein M406DRAFT_330452 [Cryphonectria parasitica EP155]	-	-	-	-	-	GO:0005515//protein binding;GO:0005516//calmodulin binding	-
Crypa1.estExt_Genewise1.C_80124	5600	8791	5446	28133	34552	29012	413.44	584.95	418.67	1622.04	2026.76	1933.41	472.353	1860.74	1.97794	1.15253e-22	5.66291e-21	oli	KAF3763049.1 hypothetical protein M406DRAFT_83965 [Cryphonectria parasitica EP155]	Metabolism;Metabolism	Global and overview maps;Energy metabolism	ko01100//Metabolic pathways;ko00190//Oxidative phosphorylation	K02128;K02128	GO:0000276//mitochondrial proton-transporting ATP synthase complex, coupling factor F(o);GO:0005575//cellular_component;GO:0005622//intracellular;GO:0005623//cell;GO:0005737//cytoplasm;GO:0005739//mitochondrion;GO:0005740//mitochondrial envelope;GO:0005743//mitochondrial inner membrane;GO:0005753//mitochondrial proton-transporting ATP synthase complex;GO:0016020//membrane;GO:0016021//integral com…	GO:0003674//molecular_function;GO:0003824//catalytic activity;GO:0005215//transporter activity;GO:0005488//binding;GO:0008289//lipid binding;GO:0008324//cation transmembrane transporter activity;GO:0015075//ion transmembrane transporter activity;GO:0015077//monovalent inorganic cation transmembrane transporter activity;GO:0015078//hydrogen ion transmembrane transporter activity;GO:0015318//inorga…	GO:0006091//generation of precursor metabolites and energy;GO:0006119//oxidative phosphorylation;GO:0006139//nucleobase-containing compound metabolic process;GO:0006163//purine nucleotide metabolic process;GO:0006164//purine nucleotide biosynthetic process;GO:0006725//cellular aromatic compound metabolic process;GO:0006753//nucleoside phosphate metabolic process;GO:0006754//ATP biosynthetic proce…
Crypa1.estExt_fgenesh1_pg.C_31306	38	91	38	687	564	534	0.41	0.88	0.43	5.77	4.82	5.18	0.573333	5.25667	3.1967	1.26316e-22	6.18128e-21	DEP5	KAF3768157.1 hypothetical protein M406DRAFT_106902 [Cryphonectria parasitica EP155]	-	-	-	-	-	GO:0003985//acetyl-CoA C-acetyltransferase activity;GO:0003988//acetyl-CoA C-acyltransferase activity;GO:0004024//alcohol dehydrogenase activity, zinc-dependent;GO:0004314//[acyl-carrier-protein] S-malonyltransferase activity;GO:0004315//3-oxoacyl-[acyl-carrier-protein] synthase activity;GO:0004316//3-oxoacyl-[acyl-carrier-protein] reductase (NADPH) activity;GO:0008270//zinc ion binding;GO:001649…	GO:0006113//fermentation;GO:0006631//fatty acid metabolic process;GO:0006633//fatty acid biosynthetic process;GO:0008152//metabolic process;GO:0009062//fatty acid catabolic process;GO:0030494//bacteriochlorophyll biosynthetic process;GO:0030639//polyketide biosynthetic process;GO:0055114//oxidation-reduction process
e_gw1.5.1387.1	35	56	39	244	340	317	1.56	2.25	1.81	8.49	12.04	12.75	1.87333	11.0933	2.56601	1.27773e-22	6.22726e-21	TPO3	KAF3764491.1 MFS general substrate transporter [Cryphonectria parasitica EP155]	-	-	-	-	GO:0005575//cellular_component;GO:0005623//cell;GO:0005886//plasma membrane;GO:0005887//integral component of plasma membrane;GO:0016020//membrane;GO:0016021//integral component of membrane;GO:0031224//intrinsic component of membrane;GO:0044425//membrane part;GO:0044464//cell part;GO:0071944//cell periphery	GO:0000297//spermine transmembrane transporter activity;GO:0003674//molecular_function;GO:0005215//transporter activity;GO:0008028//monocarboxylic acid transmembrane transporter activity;GO:0008324//cation transmembrane transporter activity;GO:0008519//ammonium transmembrane transporter activity;GO:0015075//ion transmembrane transporter activity;GO:0015203//polyamine transmembrane transporter act…	GO:0000296//spermine transport;GO:0006810//transport;GO:0006811//ion transport;GO:0006812//cation transport;GO:0006855//drug transmembrane transport;GO:0008150//biological_process;GO:0015696//ammonium transport;GO:0015718//monocarboxylic acid transport;GO:0015846//polyamine transport;GO:0015893//drug transport;GO:0034220//ion transmembrane transport;GO:0042221//response to chemical;GO:0042493//re…
estExt_fgenesh1_pm.C_80362	3271	1384	926	96	123	63	148.35	56.57	43.73	3.4	4.43	2.58	82.8833	3.47	-4.57807	1.5381e-22	7.46598e-21	STL1	KAF3761683.1 general substrate transporter [Cryphonectria parasitica EP155]	-	-	-	-	GO:0005887//integral component of plasma membrane;GO:0016021//integral component of membrane	GO:0008028//monocarboxylic acid transmembrane transporter activity;GO:0015114//phosphate ion transmembrane transporter activity;GO:0015238//drug transmembrane transporter activity;GO:0015295//solute:proton symporter activity;GO:0015307//drug:proton antiporter activity;GO:0015535//fucose:proton symporter activity;GO:0022857//transmembrane transporter activity;GO:0042910//xenobiotic transporter act…	GO:0006810//transport;GO:0006817//phosphate ion transport;GO:0006855//drug transmembrane transport;GO:0008643//carbohydrate transport;GO:0015718//monocarboxylic acid transport;GO:0015756//fucose transport;GO:0015893//drug transport;GO:0042493//response to drug;GO:0042908//xenobiotic transport;GO:0055085//transmembrane transport
Crypa1.e_gw1.2.426.1	117	99	101	504	440	376	6.04	4.61	5.43	20.32	18.05	17.52	5.36	18.63	1.79732	1.55671e-22	7.52597e-21	--	KAF3765485.1 hypothetical protein M406DRAFT_38051 [Cryphonectria parasitica EP155]	-	-	-	-	-	GO:0016787//hydrolase activity	-
Crypa1.fgenesh1_pg.C_scaffold_2000406	180	160	126	20	21	15	14.55	11.66	10.6	1.26	1.35	1.09	12.27	1.23333	-3.3145	1.62516e-22	7.82548e-21	--	KAF3765711.1 hypothetical protein M406DRAFT_68131 [Cryphonectria parasitica EP155]	-	-	-	-	-	-	-
estExt_fgenesh1_pm.C_90365	4870	4022	6130	1244	1310	994	175.58	130.69	230.13	35.03	37.53	32.35	178.8	34.97	-2.35416	1.97407e-22	9.46765e-21	PaAT-1	KAF3760904.1 hypothetical protein M406DRAFT_348329 [Cryphonectria parasitica EP155]	-	-	-	-	-	GO:0016747//transferase activity, transferring acyl groups other than amino-acyl groups	-
estExt_Genewise1Plus.C_13601	198	535	203	3411	4782	4581	26.09	63.55	27.86	351.06	500.72	544.96	39.1667	465.58	3.57133	1.98767e-22	9.49506e-21	--	KAF3770986.1 DUF1330-domain-containing protein [Cryphonectria parasitica EP155]	-	-	-	-	-	GO:0003714//transcription corepressor activity	-
e_gw1.8.222.1	152	295	208	1351	1305	1064	6.99	12.22	9.96	48.5	47.67	44.15	9.72333	46.7733	2.26616	2.52716e-22	1.20245e-20	MFS1	KAF3761297.1 MFS general substrate transporter [Cryphonectria parasitica EP155]	-	-	-	-	GO:0005887//integral component of plasma membrane	GO:0008028//monocarboxylic acid transmembrane transporter activity;GO:0015238//drug transmembrane transporter activity;GO:0015307//drug:proton antiporter activity;GO:0022857//transmembrane transporter activity;GO:0042910//xenobiotic transporter activity	GO:0006855//drug transmembrane transport;GO:0015718//monocarboxylic acid transport;GO:0015893//drug transport;GO:0042493//response to drug;GO:0042908//xenobiotic transport;GO:0055085//transmembrane transport
estExt_Genewise1Plus.C_71472	183	138	220	21	17	12	8.11	5.51	10.15	0.73	0.6	0.48	7.92333	0.603333	-3.71508	2.59882e-22	1.23168e-20	--	KAF3762717.1 hypothetical protein M406DRAFT_294452 [Cryphonectria parasitica EP155]	-	-	-	-	-	-	GO:0030638//polyketide metabolic process
estExt_Genewise1Plus.C_51118	266	390	270	1288	1272	1297	8.91	11.77	9.42	33.69	33.85	39.22	10.0333	35.5867	1.82654	3.12299e-22	1.47429e-20	betC	KAF3764548.1 hypothetical protein M406DRAFT_291661 [Cryphonectria parasitica EP155]	-	-	-	-	-	GO:0008484//sulfuric ester hydrolase activity	-
e_gw1.1.1710.1	127	226	126	885	1047	822	18.7	29.99	19.32	101.75	122.47	109.23	22.67	111.15	2.29365	3.15596e-22	1.48404e-20	--	KAF3769764.1 hypothetical protein M406DRAFT_248376 [Cryphonectria parasitica EP155]	-	-	-	-	-	-	-
MSTRG.12610	404	348	308	85	100	77	12.41	9.63	9.83	2.02	2.45	2.11	10.6233	2.19333	-2.27604	3.2258e-22	1.51098e-20	--	-	-	-	-	-	-	-	-
estExt_fgenesh1_pm.C_30165	539	140	774	9	3	6	17.68	4.14	26.44	0.23	0.08	0.18	16.0867	0.163333	-6.6219	3.54992e-22	1.65068e-20	UGDH	KAF3766849.1 UDP-glucose 6-dehydrogenase [Cryphonectria parasitica EP155]	Metabolism;Metabolism;Metabolism;Metabolism	Global and overview maps;Carbohydrate metabolism;Carbohydrate metabolism;Carbohydrate metabolism	ko01100//Metabolic pathways;ko00520//Amino sugar and nucleotide sugar metabolism;ko00040//Pentose and glucuronate interconversions;ko00053//Ascorbate and aldarate metabolism	K00012;K00012;K00012;K00012	-	GO:0016491//oxidoreductase activity;GO:0016616//oxidoreductase activity, acting on the CH-OH group of donors, NAD or NADP as acceptor;GO:0050661//NADP binding;GO:0051287//NAD binding;GO:0070403//NAD+ binding	GO:0006631//fatty acid metabolic process;GO:0055114//oxidation-reduction process
estExt_fgenesh1_kg.C_20257	5416	6466	2233	364	419	449	294.4	316.77	126.39	15.45	18.1	22.03	245.853	18.5267	-3.73012	3.55146e-22	1.65068e-20	--	KAF3768934.1 alpha/beta-hydrolase [Cryphonectria parasitica EP155]	-	-	-	-	-	GO:0008236//serine-type peptidase activity;GO:0016787//hydrolase activity;GO:0047570//3-oxoadipate enol-lactonase activity	GO:0006508//proteolysis;GO:0042952//beta-ketoadipate pathway
fgenesh1_kg.3_351_2730_1_CCBH_CCBI_EXTA	1359	1384	1105	3514	4287	3453	82.52	75.74	69.86	166.63	206.81	189.25	76.04	187.563	1.30255	3.62688e-22	1.67925e-20	RKI1	KAF3767534.1 ribose 5-phosphate isomerase [Cryphonectria parasitica EP155]	Metabolism;Metabolism;Metabolism;Metabolism;Metabolism	Global and overview maps;Global and overview maps;Global and overview maps;Global and overview maps;Carbohydrate metabolism	ko01100//Metabolic pathways;ko01110//Biosynthesis of secondary metabolites;ko01230//Biosynthesis of amino acids;ko01200//Carbon metabolism;ko00030//Pentose phosphate pathway	K01807;K01807;K01807;K01807;K01807	GO:0005575//cellular_component;GO:0005622//intracellular;GO:0005623//cell;GO:0005634//nucleus;GO:0005737//cytoplasm;GO:0005829//cytosol;GO:0043226//organelle;GO:0043227//membrane-bounded organelle;GO:0043229//intracellular organelle;GO:0043231//intracellular membrane-bounded organelle;GO:0044424//intracellular part;GO:0044444//cytoplasmic part;GO:0044464//cell part	GO:0003674//molecular_function;GO:0003824//catalytic activity;GO:0004751//ribose-5-phosphate isomerase activity;GO:0005488//binding;GO:0005515//protein binding;GO:0016853//isomerase activity;GO:0016860//intramolecular oxidoreductase activity;GO:0016861//intramolecular oxidoreductase activity, interconverting aldoses and ketoses;GO:0030246//carbohydrate binding;GO:0036094//small molecule binding;G…	GO:0000302//response to reactive oxygen species;GO:0001306//age-dependent response to oxidative stress;GO:0001315//age-dependent response to reactive oxygen species;GO:0005975//carbohydrate metabolic process;GO:0005996//monosaccharide metabolic process;GO:0006014//D-ribose metabolic process;GO:0006081//cellular aldehyde metabolic process;GO:0006098//pentose-phosphate shunt;GO:0006139//nucleobase-…
e_gw1.3.870.1	50	47	63	312	273	286	3.32	2.81	4.35	16.16	14.38	17.12	3.49333	15.8867	2.18514	3.77287e-22	1.74015e-20	--	KAF3767033.1 Metallo-hydrolase/oxidoreductase [Cryphonectria parasitica EP155]	-	-	-	-	-	GO:0004416//hydroxyacylglutathione hydrolase activity;GO:0016891//endoribonuclease activity, producing 5'-phosphomonoesters	GO:0019243//methylglyoxal catabolic process to D-lactate via S-lactoyl-glutathione;GO:0042779//tRNA 3'-trailer cleavage
estExt_fgenesh1_pm.C_60026	1627	1404	1418	512	608	436	93.08	72.39	84.47	22.87	27.64	22.51	83.3133	24.34	-1.77522	4.27594e-22	1.96316e-20	--	KAF3763025.1 membrane fusion mating protein FIG1 [Cryphonectria parasitica EP155]	-	-	-	-	GO:0000322//storage vacuole;GO:0000323//lytic vacuole;GO:0000324//fungal-type vacuole;GO:0005575//cellular_component;GO:0005618//cell wall;GO:0005622//intracellular;GO:0005623//cell;GO:0005737//cytoplasm;GO:0005773//vacuole;GO:0005886//plasma membrane;GO:0005937//mating projection;GO:0009277//fungal-type cell wall;GO:0016020//membrane;GO:0016021//integral component of membrane;GO:0030312//externa…	GO:0003674//molecular_function	GO:0000003//reproduction;GO:0000746//conjugation;GO:0000747//conjugation with cellular fusion;GO:0000753//cell morphogenesis involved in conjugation with cellular fusion;GO:0000755//cytogamy;GO:0000767//cell morphogenesis involved in conjugation;GO:0000902//cell morphogenesis;GO:0003006//developmental process involved in reproduction;GO:0008150//biological_process;GO:0009653//anatomical structure…
estExt_fgenesh1_kg.C_10875	8460	2812	6603	475	258	182	428.18	128.27	347.99	18.77	10.37	8.31	301.48	12.4833	-4.59399	4.289e-22	1.96316e-20	nucS	KAF3771398.1 putative nuclease S1 precursor [Cryphonectria parasitica EP155]	-	-	-	-	-	GO:0003676//nucleic acid binding;GO:0004519//endonuclease activity	GO:0006308//DNA catabolic process;GO:0019068//virion assembly
Crypa1.estExt_fgenesh1_kg.C_130032	2894	2861	2574	1005	1230	1039	152.4	135.79	141.14	41.33	51.46	49.39	143.11	47.3933	-1.59437	4.39983e-22	2.00625e-20	--	KAF3760223.1 hypothetical protein M406DRAFT_104650 [Cryphonectria parasitica EP155]	-	-	-	-	-	-	-
fgenesh1_kg.3_539_646_1_CCBH_CCBI_EXTA	1312	1845	1724	5657	6186	5983	83.85	106.27	114.73	282.34	314.1	345.14	101.617	313.86	1.62698	4.57939e-22	2.08025e-20	mpaDE	KAF3767971.1 Metallo-hydrolase/oxidoreductase [Cryphonectria parasitica EP155]	-	-	-	-	-	GO:0004416//hydroxyacylglutathione hydrolase activity	GO:0019243//methylglyoxal catabolic process to D-lactate via S-lactoyl-glutathione
estExt_fgenesh1_pm.C_60626	77	168	33	1718	2317	2507	3.98	7.82	1.78	69.32	95.12	116.93	4.52667	93.79	4.37291	4.66763e-22	2.11237e-20	hyuC	KAF3763947.1 amidase [Cryphonectria parasitica EP155]	-	-	-	-	-	GO:0004180//carboxypeptidase activity;GO:0004222//metalloendopeptidase activity;GO:0008777//acetylornithine deacetylase activity;GO:0016787//hydrolase activity;GO:0047652//allantoate deiminase activity	GO:0006508//proteolysis;GO:0006592//ornithine biosynthetic process;GO:0009442//allantoin assimilation pathway
MSTRG.10421	46	64	94	1068	637	553	0.72	0.91	1.54	13.13	7.97	7.86	1.05667	9.65333	3.19151	4.89696e-22	2.20785e-20	--	b5470204-6b59-45d3-8a9d-3996d0ea5418 [Thermothielavioides terrestris]	-	-	-	-	-	-	-
estExt_fgenesh1_pm.C_60623	68	232	77	1950	2310	2596	1.14	3.5	1.34	25.47	30.69	39.19	1.99333	31.7833	3.99502	5.4828e-22	2.46276e-20	abcB	KAF3763943.1 putative ATP-binding cassette transporter [Cryphonectria parasitica EP155]	Environmental Information Processing	Membrane transport	ko02010//ABC transporters	K05665	GO:0005575//cellular_component;GO:0005737//cytoplasm;GO:0005887//integral component of plasma membrane;GO:0009338//exodeoxyribonuclease V complex;GO:0009380//excinuclease repair complex;GO:0009898//cytoplasmic side of plasma membrane;GO:0016021//integral component of membrane;GO:0030257//type III protein secretion system complex;GO:0043190//ATP-binding cassette (ABC) transporter complex;GO:005505…	GO:0000166//nucleotide binding;GO:0003677//DNA binding;GO:0003697//single-stranded DNA binding;GO:0003924//GTPase activity;GO:0004140//dephospho-CoA kinase activity;GO:0004386//helicase activity;GO:0004527//exonuclease activity;GO:0004849//uridine kinase activity;GO:0005260//channel-conductance-controlling ATPase activity;GO:0005319//lipid transporter activity;GO:0005524//ATP binding;GO:0005525//…	GO:0000910//cytokinesis;GO:0006260//DNA replication;GO:0006281//DNA repair;GO:0006289//nucleotide-excision repair;GO:0006310//DNA recombination;GO:0006464//cellular protein modification process;GO:0006777//Mo-molybdopterin cofactor biosynthetic process;GO:0006810//transport;GO:0006817//phosphate ion transport;GO:0006824//cobalt ion transport;GO:0006855//drug transmembrane transport;GO:0006869//li…
e_gw1.4.620.1	726	486	1008	98	63	50	46.76	28.21	67.6	4.93	3.22	2.91	47.5233	3.68667	-3.68825	8.6151e-22	3.85534e-20	--	KAF3765373.1 aldolase [Cryphonectria parasitica EP155]	Metabolism;Metabolism;Metabolism;Metabolism;Metabolism	Global and overview maps;Global and overview maps;Global and overview maps;Global and overview maps;Carbohydrate metabolism	ko01100//Metabolic pathways;ko01110//Biosynthesis of secondary metabolites;ko01230//Biosynthesis of amino acids;ko01200//Carbon metabolism;ko00030//Pentose phosphate pathway	K00616;K00616;K00616;K00616;K00616	-	GO:0004801//sedoheptulose-7-phosphate:D-glyceraldehyde-3-phosphate glyceronetransferase activity;GO:0016832//aldehyde-lyase activity	GO:0005975//carbohydrate metabolic process;GO:0006098//pentose-phosphate shunt
estExt_fgenesh1_kg.C_40587	13411	10570	10329	3855	3509	2794	757.27	537.93	607.33	170	157.43	142.41	634.177	156.613	-2.01768	1.0473e-21	4.66941e-20	Dml	ADF28676.1 oxaloacetate acetylhydrolase [Cryphonectria parasitica]	-	-	-	-	-	GO:0004451//isocitrate lyase activity;GO:0008807//carboxyvinyl-carboxyphosphonate phosphorylmutase activity;GO:0033978//phosphonopyruvate hydrolase activity;GO:0046421//methylisocitrate lyase activity;GO:0050188//phosphoenolpyruvate mutase activity	GO:0006099//tricarboxylic acid cycle;GO:0019629//propionate catabolic process, 2-methylcitrate cycle;GO:0019634//organic phosphonate metabolic process;GO:0019752//carboxylic acid metabolic process
estExt_fgenesh1_pm.C_90562	295	393	230	41	54	25	14.55	17.47	11.82	1.58	2.12	1.11	14.6133	1.60333	-3.18814	1.19977e-21	5.32946e-20	EAPA	KAF3761159.1 peptidase A1 [Cryphonectria parasitica EP155]	-	-	-	-	-	-	-
Crypa1.gw1.3.2336.1	699	389	487	66	96	58	103.52	51.92	75.1	7.63	11.3	7.75	76.8467	8.89333	-3.11119	1.22043e-21	5.40128e-20	--	KAF3766935.1 hypothetical protein M406DRAFT_29332, partial [Cryphonectria parasitica EP155]	-	-	-	-	-	-	-
fgenesh1_kg.4_446_2836_1_CCBH_CCBI_EXTA	24609	18737	31676	5674	4902	4256	1239.59	850.63	1661.47	223.2	196.19	193.51	1250.56	204.3	-2.61382	1.47901e-21	6.49803e-20	--	KAF3766277.1 hypothetical protein M406DRAFT_322307 [Cryphonectria parasitica EP155]	-	-	-	-	-	-	-
Crypa1.fgenesh1_pg.C_scaffold_2000334	264	268	258	74	61	47	14.84	13.58	15.1	3.25	2.72	2.38	14.5067	2.78333	-2.38183	1.47903e-21	6.49803e-20	rgxB	KAF3766627.1 family 28 glycoside hydrolase [Cryphonectria parasitica EP155]	Metabolism;Metabolism	Global and overview maps;Carbohydrate metabolism	ko01100//Metabolic pathways;ko00040//Pentose and glucuronate interconversions	K01213;K01213	GO:0005575//cellular_component;GO:0005576//extracellular region	GO:0003674//molecular_function;GO:0003824//catalytic activity;GO:0004553//hydrolase activity, hydrolyzing O-glycosyl compounds;GO:0004650//polygalacturonase activity;GO:0016787//hydrolase activity;GO:0016798//hydrolase activity, acting on glycosyl bonds;GO:0030596//alpha-L-rhamnosidase activity	GO:0000272//polysaccharide catabolic process;GO:0005975//carbohydrate metabolic process;GO:0005976//polysaccharide metabolic process;GO:0008150//biological_process;GO:0008152//metabolic process;GO:0009056//catabolic process;GO:0009057//macromolecule catabolic process;GO:0009987//cellular process;GO:0016043//cellular component organization;GO:0016052//carbohydrate catabolic process;GO:0043170//mac…
Crypa1.estExt_Genewise1.C_130066	108	184	247	5	10	3	2.26	3.47	5.38	0.08	0.17	0.06	3.70333	0.103333	-5.16345	1.491e-21	6.52679e-20	tyrDC	KAF3760257.1 hypothetical protein M406DRAFT_85607 [Cryphonectria parasitica EP155]	-	-	-	-	-	GO:0004351//glutamate decarboxylase activity;GO:0004837//tyrosine decarboxylase activity;GO:0016829//lyase activity;GO:0016831//carboxy-lyase activity;GO:0030170//pyridoxal phosphate binding	GO:0006520//cellular amino acid metabolic process;GO:0006540//glutamate decarboxylation to succinate;GO:0006572//tyrosine catabolic process;GO:0015940//pantothenate biosynthetic process;GO:0019752//carboxylic acid metabolic process;GO:0051188//cofactor biosynthetic process
estExt_fgenesh1_pg.C_11526	419	397	331	1544	1283	1232	17.81	15.21	14.65	51.24	43.32	47.26	15.89	47.2733	1.57291	1.61173e-21	7.0297e-20	--	KAF3771068.1 hypothetical protein M406DRAFT_349534 [Cryphonectria parasitica EP155]	-	-	-	-	-	-	-
Crypa1.estExt_fgenesh1_kg.C_150029	405	358	368	112	122	84	24.25	19.32	22.95	5.24	5.8	4.54	22.1733	5.19333	-2.09409	1.63812e-21	7.11901e-20	--	KAF3761293.1 hypothetical protein M406DRAFT_104765 [Cryphonectria parasitica EP155]	-	-	-	-	-	-	-
Crypa1.e_gw1.7.65.1	146	119	175	16	15	14	4.43	3.25	5.53	0.38	0.36	0.38	4.40333	0.373333	-3.56006	1.72029e-21	7.44922e-20	ARB_07629	KAF3760901.1 family 92 glycoside hydrolase [Cryphonectria parasitica EP155]	-	-	-	-	-	-	-
estExt_fgenesh1_pg.C_40131	66	282	102	3854	2837	2550	3.31	12.73	5.32	150.79	112.93	115.32	7.12	126.347	4.14937	2.3042e-21	9.94191e-20	asqM	KAF3765422.1 FAD/NAD(P)-binding domain-containing protein [Cryphonectria parasitica EP155]	-	-	-	-	GO:0016021//integral component of membrane	GO:0004506//squalene monooxygenase activity;GO:0008677//2-dehydropantoate 2-reductase activity;GO:0008924//malate dehydrogenase (quinone) activity;GO:0016491//oxidoreductase activity;GO:0016701//oxidoreductase activity, acting on single donors with incorporation of molecular oxygen;GO:0018659//4-hydroxybenzoate 3-monooxygenase activity;GO:0045550//geranylgeranyl reductase activity;GO:0050660//fla…	GO:0006099//tricarboxylic acid cycle;GO:0006744//ubiquinone biosynthetic process;GO:0006813//potassium ion transport;GO:0015940//pantothenate biosynthetic process;GO:0015995//chlorophyll biosynthetic process;GO:0018874//benzoate metabolic process;GO:0030494//bacteriochlorophyll biosynthetic process;GO:0055114//oxidation-reduction process
estExt_Genewise1.C_60615	547	474	520	126	77	69	43.97	34.34	43.53	7.91	4.92	5.01	40.6133	5.94667	-2.7718	2.3205e-21	9.97648e-20	ustYa	KAF3763254.1 hypothetical protein M406DRAFT_279313, partial [Cryphonectria parasitica EP155]	-	-	-	-	-	-	GO:0043386//mycotoxin biosynthetic process
estExt_fgenesh1_pg.C_10229	523	405	418	104	132	84	41.46	28.94	34.5	6.44	8.31	6.01	34.9667	6.92	-2.33714	2.36985e-21	1.01524e-19	cctP	KAF3769663.1 hypothetical protein M406DRAFT_348825 [Cryphonectria parasitica EP155]	-	-	-	-	-	-	GO:0043386//mycotoxin biosynthetic process
e_gw1.6.526.1	16	35	21	453	250	243	1.36	2.67	1.85	29.96	16.82	18.58	1.96	21.7867	3.47452	3.35941e-21	1.43406e-19	cctT	KAF3763164.1 NAD(P)-binding protein [Cryphonectria parasitica EP155]	Metabolism;Metabolism;Metabolism	Global and overview maps;Lipid metabolism;Lipid metabolism	ko01100//Metabolic pathways;ko00564//Glycerophospholipid metabolism;ko00565//Ether lipid metabolism	K06123;K06123;K06123	-	GO:0004316//3-oxoacyl-[acyl-carrier-protein] reductase (NADPH) activity;GO:0004757//sepiapterin reductase activity;GO:0008667//2,3-dihydro-2,3-dihydroxybenzoate dehydrogenase activity;GO:0008678//2-deoxy-D-gluconate 3-dehydrogenase activity;GO:0016491//oxidoreductase activity;GO:0016757//transferase activity, transferring glycosyl groups;GO:0050662//coenzyme binding;GO:0051287//NAD binding	GO:0000272//polysaccharide catabolic process;GO:0005975//carbohydrate metabolic process;GO:0006633//fatty acid biosynthetic process;GO:0006729//tetrahydrobiopterin biosynthetic process;GO:0055114//oxidation-reduction process
estExt_fgenesh1_kg.C_10347	782	1054	903	2707	3017	2761	27.94	33.94	33.59	75.52	85.63	89.03	31.8233	83.3933	1.38985	3.398e-21	1.44541e-19	thiO	KAF3770236.1 hypothetical protein M406DRAFT_354338 [Cryphonectria parasitica EP155]	-	-	-	-	GO:0009331//glycerol-3-phosphate dehydrogenase complex	GO:0004148//dihydrolipoyl dehydrogenase activity;GO:0004363//glutathione synthase activity;GO:0004368//glycerol-3-phosphate dehydrogenase activity;GO:0004729//oxygen-dependent protoporphyrinogen oxidase activity;GO:0016166//phytoene dehydrogenase activity;GO:0016491//oxidoreductase activity;GO:0016647//oxidoreductase activity, acting on the CH-NH group of donors, oxygen as acceptor;GO:0016701//ox…	GO:0006071//glycerol metabolic process;GO:0006096//glycolytic process;GO:0006744//ubiquinone biosynthetic process;GO:0006750//glutathione biosynthetic process;GO:0006779//porphyrin-containing compound biosynthetic process;GO:0006813//potassium ion transport;GO:0015995//chlorophyll biosynthetic process;GO:0016117//carotenoid biosynthetic process;GO:0030494//bacteriochlorophyll biosynthetic process…
gw1.2.1733.1	248	182	162	21	10	5	17.13	11.33	11.65	1.13	0.55	0.31	13.37	0.663333	-4.33312	3.57849e-21	1.51682e-19	--	KAF3768769.1 hypothetical protein M406DRAFT_231285, partial [Cryphonectria parasitica EP155]	-	-	-	-	-	GO:0016491//oxidoreductase activity	GO:0055114//oxidation-reduction process
fgenesh1_kg.7_199_2270_1_CCBH_CCBI_EXTA	626	385	703	92	90	61	40.92	22.68	47.85	4.7	4.67	3.6	37.15	4.32333	-3.10315	3.74429e-21	1.58154e-19	--	KAF3762578.1 haloacid dehalogenase [Cryphonectria parasitica EP155]	-	-	-	-	-	GO:0016787//hydrolase activity;GO:0018784//(S)-2-haloacid dehalogenase activity	GO:0006805//xenobiotic metabolic process;GO:0008152//metabolic process
MSTRG.3433	507	315	985	35	29	11	19.48	10.79	39.13	1.02	0.9	0.36	23.1333	0.76	-4.92783	3.94287e-21	1.65959e-19	--	uncharacterized protein INS49_004671 [Diaporthe citri]	-	-	-	-	-	-	-
estExt_Genewise1.C_70835	3736	3751	3372	8602	10952	8841	88.68	80.24	83.34	159.45	206.54	189.42	84.0867	185.137	1.13864	4.0729e-21	1.70835e-19	APE2	KAF3762437.1 hypothetical protein M406DRAFT_280546 [Cryphonectria parasitica EP155]	-	-	-	-	GO:0000322//storage vacuole;GO:0000323//lytic vacuole;GO:0000324//fungal-type vacuole;GO:0000328//fungal-type vacuole lumen;GO:0000793//condensed chromosome;GO:0000922//spindle pole;GO:0005575//cellular_component;GO:0005576//extracellular region;GO:0005618//cell wall;GO:0005622//intracellular;GO:0005623//cell;GO:0005634//nucleus;GO:0005694//chromosome;GO:0005737//cytoplasm;GO:0005768//endosome;GO…	GO:0003674//molecular_function;GO:0003824//catalytic activity;GO:0004177//aminopeptidase activity;GO:0005488//binding;GO:0008233//peptidase activity;GO:0008235//metalloexopeptidase activity;GO:0008236//serine-type peptidase activity;GO:0008237//metallopeptidase activity;GO:0008238//exopeptidase activity;GO:0008270//zinc ion binding;GO:0016787//hydrolase activity;GO:0017171//serine hydrolase activ…	GO:0000003//reproduction;GO:0000209//protein polyubiquitination;GO:0000578//embryonic axis specification;GO:0001666//response to hypoxia;GO:0003002//regionalization;GO:0003006//developmental process involved in reproduction;GO:0006464//cellular protein modification process;GO:0006508//proteolysis;GO:0006518//peptide metabolic process;GO:0006807//nitrogen compound metabolic process;GO:0006950//res…
estExt_Genewise1Plus.C_60576	302	716	556	57	58	59	11.46	24.48	21.96	1.69	1.75	2.02	19.3	1.82	-3.40659	4.54859e-21	1.90125e-19	SCO3172	KAF3763245.1 FAD/NAD(P)-binding domain-containing protein [Cryphonectria parasitica EP155]	-	-	-	-	-	GO:0004499//N,N-dimethylaniline monooxygenase activity;GO:0004791//thioredoxin-disulfide reductase activity;GO:0015036//disulfide oxidoreductase activity;GO:0016152//mercury (II) reductase activity;GO:0016491//oxidoreductase activity;GO:0050660//flavin adenine dinucleotide binding;GO:0050661//NADP binding;GO:0050662//coenzyme binding	GO:0006790//sulfur compound metabolic process;GO:0046689//response to mercury ion;GO:0055114//oxidation-reduction process
Crypa1.estExt_fgenesh1_pg.C_21105	6868	6531	4566	26568	27206	18995	369.26	316.48	255.64	1115.56	1162.2	921.88	313.793	1066.55	1.76506	4.66099e-21	1.94149e-19	adh-1	KAF3766517.1 hypothetical protein M406DRAFT_106275 [Cryphonectria parasitica EP155]	Metabolism;Metabolism;Metabolism;Metabolism;Metabolism	Global and overview maps;Global and overview maps;Carbohydrate metabolism;Amino acid metabolism;Lipid metabolism	ko01100//Metabolic pathways;ko01110//Biosynthesis of secondary metabolites;ko00010//Glycolysis / Gluconeogenesis;ko00350//Tyrosine metabolism;ko00071//Fatty acid degradation	K13953;K13953;K13953;K13953;K13953	GO:0005575//cellular_component;GO:0005622//intracellular;GO:0005623//cell;GO:0005737//cytoplasm;GO:0044424//intracellular part;GO:0044464//cell part	GO:0003674//molecular_function;GO:0003824//catalytic activity;GO:0004022//alcohol dehydrogenase (NAD) activity;GO:0004024//alcohol dehydrogenase activity, zinc-dependent;GO:0005488//binding;GO:0008270//zinc ion binding;GO:0008743//L-threonine 3-dehydrogenase activity;GO:0016491//oxidoreductase activity;GO:0016614//oxidoreductase activity, acting on CH-OH group of donors;GO:0016616//oxidoreductase…	GO:0005975//carbohydrate metabolic process;GO:0005996//monosaccharide metabolic process;GO:0006006//glucose metabolic process;GO:0006066//alcohol metabolic process;GO:0006067//ethanol metabolic process;GO:0006082//organic acid metabolic process;GO:0006090//pyruvate metabolic process;GO:0006091//generation of precursor metabolites and energy;GO:0006113//fermentation;GO:0006115//ethanol biosyntheti…
estExt_Genewise1.C_50710	42	134	77	1162	893	866	2.53	7.29	4.84	54.74	42.8	47.15	4.88667	48.23	3.30301	4.71692e-21	1.95801e-19	mlcG	KAF3764369.1 GroES-like protein [Cryphonectria parasitica EP155]	-	-	-	-	-	GO:0004024//alcohol dehydrogenase activity, zinc-dependent;GO:0008270//zinc ion binding;GO:0008743//L-threonine 3-dehydrogenase activity;GO:0016655//oxidoreductase activity, acting on NAD(P)H, quinone or similar compound as acceptor;GO:0018467//formaldehyde dehydrogenase activity;GO:0050607//mycothiol-dependent formaldehyde dehydrogenase activity	GO:0006113//fermentation;GO:0006567//threonine catabolic process;GO:0008152//metabolic process;GO:0010127//mycothiol-dependent detoxification;GO:0046292//formaldehyde metabolic process;GO:0055114//oxidation-reduction process
estExt_fgenesh1_pm.C_90307	1082	466	1281	40	82	65	33.01	12.81	40.7	0.95	1.99	1.79	28.84	1.57667	-4.19312	5.28704e-21	2.18713e-19	gtaA	KAF3760830.1 DUF1793-domain-containing protein [Cryphonectria parasitica EP155]	-	-	-	-	-	-	-
estExt_fgenesh1_pm.C_70144	80	82	95	522	379	383	7.36	6.8	9.11	37.53	27.72	31.83	7.75667	32.36	2.0607	5.79036e-21	2.38713e-19	--	KAF3762277.1 hypothetical protein M406DRAFT_347430 [Cryphonectria parasitica EP155]	-	-	-	-	-	GO:0003824//catalytic activity;GO:0004316//3-oxoacyl-[acyl-carrier-protein] reductase (NADPH) activity;GO:0008667//2,3-dihydro-2,3-dihydroxybenzoate dehydrogenase activity;GO:0016491//oxidoreductase activity;GO:0045550//geranylgeranyl reductase activity;GO:0050662//coenzyme binding;GO:0051287//NAD binding;GO:0070403//NAD+ binding	GO:0006631//fatty acid metabolic process;GO:0006633//fatty acid biosynthetic process;GO:0015995//chlorophyll biosynthetic process;GO:0030436//asexual sporulation;GO:0055114//oxidation-reduction process
fgenesh1_pm.7_109	111	200	76	1150	1083	1020	4.76	7.73	3.39	38.5	36.88	39.47	5.29333	38.2833	2.85447	6.59993e-21	2.7116e-19	fnx2	KAF3762220.1 MFS general substrate transporter [Cryphonectria parasitica EP155]	-	-	-	-	GO:0000322//storage vacuole;GO:0000323//lytic vacuole;GO:0000324//fungal-type vacuole;GO:0000329//fungal-type vacuole membrane;GO:0005575//cellular_component;GO:0005622//intracellular;GO:0005623//cell;GO:0005737//cytoplasm;GO:0005773//vacuole;GO:0005774//vacuolar membrane;GO:0005887//integral component of plasma membrane;GO:0016020//membrane;GO:0016021//integral component of membrane;GO:0031090//…	GO:0003674//molecular_function;GO:0005215//transporter activity;GO:0005342//organic acid transmembrane transporter activity;GO:0008509//anion transmembrane transporter activity;GO:0008514//organic anion transmembrane transporter activity;GO:0015075//ion transmembrane transporter activity;GO:0015171//amino acid transmembrane transporter activity;GO:0015174//basic amino acid transmembrane transport…	GO:0003333//amino acid transmembrane transport;GO:0006351//transcription, DNA-templated;GO:0006810//transport;GO:0006811//ion transport;GO:0006820//anion transport;GO:0006855//drug transmembrane transport;GO:0006865//amino acid transport;GO:0008150//biological_process;GO:0015711//organic anion transport;GO:0015802//basic amino acid transport;GO:0015849//organic acid transport;GO:0015893//drug tra…
estExt_fgenesh1_kg.C_10269	1189	772	891	232	237	184	135.31	79.18	105.58	20.62	21.43	18.9	106.69	20.3167	-2.39269	7.16071e-21	2.932e-19	--	KAF3770113.1 hypothetical protein M406DRAFT_354264 [Cryphonectria parasitica EP155]	-	-	-	-	-	-	-
estExt_fgenesh1_pg.C_11410	1129	1300	1395	474	475	369	44.68	46.36	57.48	14.65	14.93	13.18	49.5067	14.2533	-1.79632	7.89252e-21	3.22068e-19	dak1	KAF3770943.1 dihydroxyacetone kinase [Cryphonectria parasitica EP155]	Metabolism;Metabolism;Metabolism;Metabolism;Metabolism	Global and overview maps;Global and overview maps;Carbohydrate metabolism;Lipid metabolism;Energy metabolism	ko01100//Metabolic pathways;ko01200//Carbon metabolism;ko00051//Fructose and mannose metabolism;ko00561//Glycerolipid metabolism;ko00680//Methane metabolism	K00863;K00863;K00863;K00863;K00863	-	GO:0004371//glycerone kinase activity	GO:0006071//glycerol metabolic process;GO:0006464//cellular protein modification process
Crypa1.fgenesh1_pg.C_scaffold_6000147	328	423	405	1509	1331	1120	12.16	14.14	15.64	43.7	39.21	37.49	13.98	40.1333	1.52144	7.98963e-21	3.2493e-19	himD	KAF3762281.1 hypothetical protein M406DRAFT_72297 [Cryphonectria parasitica EP155]	-	-	-	-	-	GO:0003677//DNA binding;GO:0008270//zinc ion binding	GO:0006351//transcription, DNA-templated
estExt_fgenesh1_pm.C_60535	597	865	503	2820	3525	3484	25.86	33.77	22.69	95.39	121.31	136.22	27.44	117.64	2.10003	8.198e-21	3.32281e-19	dtxS4	KAF3763814.1 PLP-dependent transferase [Cryphonectria parasitica EP155]	Metabolism;Metabolism;Metabolism;Metabolism;Metabolism;Metabolism	Global and overview maps;Global and overview maps;Amino acid metabolism;Metabolism of other amino acids;Carbohydrate metabolism;Metabolism of other amino acids	ko01100//Metabolic pathways;ko01110//Biosynthesis of secondary metabolites;ko00250//Alanine, aspartate and glutamate metabolism;ko00410//beta-Alanine metabolism;ko00650//Butanoate metabolism;ko00430//Taurine and hypotaurine metabolism	K01580;K01580;K01580;K01580;K01580;K01580	GO:0005575//cellular_component;GO:0005622//intracellular;GO:0005623//cell;GO:0005737//cytoplasm;GO:0008021//synaptic vesicle;GO:0012505//endomembrane system;GO:0030133//transport vesicle;GO:0030424//axon;GO:0031410//cytoplasmic vesicle;GO:0031982//vesicle;GO:0036477//somatodendritic compartment;GO:0042995//cell projection;GO:0043005//neuron projection;GO:0043025//neuronal cell body;GO:0043204//pe…	GO:0003674//molecular_function;GO:0003824//catalytic activity;GO:0004351//glutamate decarboxylase activity;GO:0004837//tyrosine decarboxylase activity;GO:0005488//binding;GO:0008144//drug binding;GO:0016829//lyase activity;GO:0016830//carbon-carbon lyase activity;GO:0016831//carboxy-lyase activity;GO:0019842//vitamin binding;GO:0030170//pyridoxal phosphate binding;GO:0036094//small molecule bindi…	GO:0001505//regulation of neurotransmitter levels;GO:0006082//organic acid metabolic process;GO:0006520//cellular amino acid metabolic process;GO:0006572//tyrosine catabolic process;GO:0006807//nitrogen compound metabolic process;GO:0007154//cell communication;GO:0007267//cell-cell signaling;GO:0007268//synaptic transmission;GO:0008150//biological_process;GO:0008152//metabolic process;GO:0008652/…
e_gw1.8.1390.1	495	450	376	130	125	90	56.42	46.23	44.62	11.57	11.32	9.26	49.09	10.7167	-2.19557	9.24449e-21	3.7344e-19	--	KAF3761831.1 hypothetical protein M406DRAFT_267088, partial [Cryphonectria parasitica EP155]	-	-	-	-	-	-	-
e_gw1.1.385.1	894	1080	1048	4669	3408	3550	30.46	33.16	37.18	124.22	92.24	109.16	33.6	108.54	1.69169	9.71981e-21	3.91328e-19	HAK1	KAF3770430.1 potassium transporter [Cryphonectria parasitica EP155]	-	-	-	-	GO:0016020//membrane	GO:0015079//potassium ion transmembrane transporter activity	GO:0006813//potassium ion transport;GO:0071805//potassium ion transmembrane transport
Crypa1.fgenesh1_pm.C_scaffold_5000397	1847	1380	1353	433	329	299	130.89	88.14	99.84	23.96	18.52	19.13	106.29	20.5367	-2.37173	9.82312e-21	3.94169e-19	AFUB_029980	KAF3769041.1 family 16 glycoside hydrolase [Cryphonectria parasitica EP155]	-	-	-	-	-	GO:0004553//hydrolase activity, hydrolyzing O-glycosyl compounds	GO:0005975//carbohydrate metabolic process
MSTRG.13815	653	412	462	92	109	95	86.77	49.37	63.97	9.55	11.52	11.38	66.7033	10.8167	-2.6245	1.11263e-20	4.44979e-19	--	WD40 repeat-like protein [Sphaerulina musiva SO2202]	-	-	-	-	-	-	-
estExt_Genewise1.C_31423	890	881	872	2993	2581	2177	57.03	50.88	58.18	149.76	131.39	125.91	55.3633	135.687	1.29328	1.27145e-20	5.0681e-19	SPCC1494.01	KAF3767284.1 Clavaminate synthase-like protein [Cryphonectria parasitica EP155]	-	-	-	-	-	GO:0016491//oxidoreductase activity	GO:0055114//oxidation-reduction process
fgenesh1_pg.2_915	491	232	306	2	1	0	23	9.79	14.93	0.07	0.04	0	15.9067	0.0366667	-8.76095	1.30873e-20	5.19952e-19	TRI11	KAF3769327.1 cytochrome P450 [Cryphonectria parasitica EP155]	-	-	-	-	GO:0048500//signal recognition particle	GO:0005506//iron ion binding;GO:0008312//7S RNA binding;GO:0016705//oxidoreductase activity, acting on paired donors, with incorporation or reduction of molecular oxygen;GO:0020037//heme binding	GO:0006614//SRP-dependent cotranslational protein targeting to membrane;GO:0055114//oxidation-reduction process
Crypa1.estExt_Genewise1Plus.C_30789	548	161	617	20	8	8	35.23	9.33	41.31	1	0.41	0.46	28.6233	0.623333	-5.52104	2.06221e-20	8.1661e-19	--	KAF3767194.1 family 76 glycoside hydrolase [Cryphonectria parasitica EP155]	-	-	-	-	-	-	-
MSTRG.8035	219	135	209	25	17	16	16.28	9.05	16.18	1.45	1	1.07	13.8367	1.17333	-3.55981	2.63456e-20	1.03983e-18	--	-	-	-	-	-	-	-	-
estExt_Genewise1Plus.C_50384	1264	810	1063	120	43	34	57.86	33.42	50.67	4.29	1.56	1.4	47.3167	2.41667	-4.29126	2.75788e-20	1.08494e-18	--	KAF3764231.1 hypothetical protein M406DRAFT_291283 [Cryphonectria parasitica EP155]	-	-	-	-	-	-	-
e_gw1.3.1974.1	30	48	27	234	213	209	1.69	2.44	1.58	10.3	9.53	10.63	1.90333	10.1533	2.41535	3.3703e-20	1.32155e-18	TRI8	KAF3767334.1 LIP-domain-containing protein [Cryphonectria parasitica EP155]	-	-	-	-	-	GO:0004806//triglyceride lipase activity	GO:0016042//lipid catabolic process
estExt_fgenesh1_kg.C_40010	30	50	39	481	259	334	2.56	3.84	3.46	32	17.53	25.68	3.28667	25.07	2.93126	3.7766e-20	1.47606e-18	--	KAF3765274.1 hypothetical protein M406DRAFT_355854 [Cryphonectria parasitica EP155]	-	-	-	-	-	-	GO:0043386//mycotoxin biosynthetic process
fgenesh1_kg.5_476_CEST_55_C_03	40801	24000	18392	2402	4244	3397	6400.23	3393.09	3004.23	294.25	528.94	481	4265.85	434.73	-3.29464	5.76807e-20	2.24712e-18	--	-	-	-	-	-	GO:0019867//outer membrane	-	GO:0042742//defense response to bacterium;GO:0046999//regulation of conjugation
estExt_Genewise1.C_80661	264	209	309	52	44	31	40.81	29.12	49.74	6.28	5.4	4.33	39.89	5.33667	-2.90202	5.88287e-20	2.28445e-18	--	KAF3761482.1 hypothetical protein M406DRAFT_281505 [Cryphonectria parasitica EP155]	-	-	-	-	-	-	-
Crypa1.estExt_Genewise1.C_20263	208	121	309	13	10	4	5.1	2.67	7.88	0.25	0.19	0.09	5.21667	0.176667	-4.88403	6.05359e-20	2.34319e-18	OPT2	KAF3765425.1 hypothetical protein M406DRAFT_78222 [Cryphonectria parasitica EP155]	-	-	-	-	-	GO:0015198//oligopeptide transporter activity	GO:0055085//transmembrane transport
estExt_fgenesh1_kg.C_80541	209	259	194	1460	956	908	13.48	15.06	13.03	73.56	49.01	52.88	13.8567	58.4833	2.07745	6.08502e-20	2.3478e-18	--	KAF3761974.1 putative oxidoreductase CipA [Cryphonectria parasitica EP155]	-	-	-	-	-	GO:0003824//catalytic activity;GO:0004073//aspartate-semialdehyde dehydrogenase activity;GO:0008839//4-hydroxy-tetrahydrodipicolinate reductase;GO:0016491//oxidoreductase activity;GO:0016620//oxidoreductase activity, acting on the aldehyde or oxo group of donors, NAD or NADP as acceptor;GO:0016757//transferase activity, transferring glycosyl groups;GO:0051287//NAD binding	GO:0005975//carbohydrate metabolic process;GO:0009086//methionine biosynthetic process;GO:0009088//threonine biosynthetic process;GO:0009089//lysine biosynthetic process via diaminopimelate;GO:0009097//isoleucine biosynthetic process;GO:0055114//oxidation-reduction process
estExt_fgenesh1_pm.C_10826	657	724	660	1628	2029	1532	42.24	41.95	44.19	81.74	103.65	88.91	42.7933	91.4333	1.09533	6.39027e-20	2.4577e-18	cys-17	KAF3770478.1 cysteine synthase [Cryphonectria parasitica EP155]	Metabolism;Metabolism;Metabolism;Metabolism;Metabolism;Metabolism	Global and overview maps;Global and overview maps;Global and overview maps;Global and overview maps;Amino acid metabolism;Energy metabolism	ko01100//Metabolic pathways;ko01110//Biosynthesis of secondary metabolites;ko01230//Biosynthesis of amino acids;ko01200//Carbon metabolism;ko00270//Cysteine and methionine metabolism;ko00920//Sulfur metabolism	K01738;K01738;K01738;K01738;K01738;K01738	GO:0005575//cellular_component;GO:0005622//intracellular;GO:0005623//cell;GO:0005737//cytoplasm;GO:0005739//mitochondrion;GO:0043226//organelle;GO:0043227//membrane-bounded organelle;GO:0043229//intracellular organelle;GO:0043231//intracellular membrane-bounded organelle;GO:0044424//intracellular part;GO:0044444//cytoplasmic part;GO:0044464//cell part	GO:0003674//molecular_function;GO:0003824//catalytic activity;GO:0004122//cystathionine beta-synthase activity;GO:0004124//cysteine synthase activity;GO:0004794//L-threonine ammonia-lyase activity;GO:0004795//threonine synthase activity;GO:0004834//tryptophan synthase activity;GO:0005488//binding;GO:0008144//drug binding;GO:0008838//diaminopropionate ammonia-lyase activity;GO:0016740//transferase…	GO:0000096//sulfur amino acid metabolic process;GO:0000097//sulfur amino acid biosynthetic process;GO:0000162//tryptophan biosynthetic process;GO:0006082//organic acid metabolic process;GO:0006520//cellular amino acid metabolic process;GO:0006534//cysteine metabolic process;GO:0006535//cysteine biosynthetic process from serine;GO:0006549//isoleucine metabolic process;GO:0006563//L-serine metaboli…
gw1.1.2865.1	25	33	46	1724	409	651	1.75	2.08	3.36	94.33	22.77	41.17	2.39667	52.7567	4.46025	7.61008e-20	2.91752e-18	mpaDE	KAF3769426.1 hypothetical protein M406DRAFT_231518, partial [Cryphonectria parasitica EP155]	-	-	-	-	-	GO:0004416//hydroxyacylglutathione hydrolase activity	GO:0019243//methylglyoxal catabolic process to D-lactate via S-lactoyl-glutathione
fgenesh1_kg.2_445_546_1_CCBH_CCBI_EXTA	1282	1170	2240	208	261	237	44.28	36.42	80.57	5.61	7.16	7.39	53.7567	6.72	-2.99991	8.59162e-20	3.28336e-18	--	KAF3769339.1 hypothetical protein M406DRAFT_321256 [Cryphonectria parasitica EP155]	-	-	-	-	GO:0005886//plasma membrane	GO:0004016//adenylate cyclase activity	GO:0006171//cAMP biosynthetic process
estExt_Genewise1.C_100706	399	358	375	118	138	110	30.09	24.33	29.44	6.95	8.27	7.49	27.9533	7.57	-1.88466	1.13547e-19	4.32558e-18	--	KAF3760404.1 hypothetical protein M406DRAFT_283563, partial [Cryphonectria parasitica EP155]	-	-	-	-	-	-	-
e_gw1.4.693.1	43	58	39	259	280	185	3.08	3.75	2.91	14.5	15.95	11.97	3.24667	14.14	2.12275	1.18681e-19	4.50688e-18	TRZ1	KAF3765692.1 hypothetical protein M406DRAFT_255185 [Cryphonectria parasitica EP155]	Genetic Information Processing	Translation	ko03013//Nucleocytoplasmic transport	K00784	GO:0005575//cellular_component;GO:0005622//intracellular;GO:0005623//cell;GO:0005737//cytoplasm;GO:0009507//chloroplast;GO:0009536//plastid;GO:0043226//organelle;GO:0043227//membrane-bounded organelle;GO:0043229//intracellular organelle;GO:0043231//intracellular membrane-bounded organelle;GO:0044424//intracellular part;GO:0044444//cytoplasmic part;GO:0044464//cell part	GO:0003674//molecular_function;GO:0003824//catalytic activity;GO:0004416//hydroxyacylglutathione hydrolase activity;GO:0004518//nuclease activity;GO:0004519//endonuclease activity;GO:0004521//endoribonuclease activity;GO:0004540//ribonuclease activity;GO:0005488//binding;GO:0008270//zinc ion binding;GO:0016787//hydrolase activity;GO:0016788//hydrolase activity, acting on ester bonds;GO:0016891//e…	GO:0006139//nucleobase-containing compound metabolic process;GO:0006396//RNA processing;GO:0006399//tRNA metabolic process;GO:0006401//RNA catabolic process;GO:0006725//cellular aromatic compound metabolic process;GO:0006807//nitrogen compound metabolic process;GO:0008033//tRNA processing;GO:0008150//biological_process;GO:0008152//metabolic process;GO:0009987//cellular process;GO:0010467//gene ex…
fgenesh1_pg.3_694	1288	2199	1693	9017	22128	20888	65.95	101.49	90.27	360.58	900.26	965.47	85.9033	742.103	3.11083	1.41588e-19	5.35988e-18	FGRAMPH1_01T09365	KAF3767374.1 PLP-dependent transferase [Cryphonectria parasitica EP155]	-	-	-	-	GO:0005737//cytoplasm	GO:0003674//molecular_function;GO:0003824//catalytic activity;GO:0003867//4-aminobutyrate transaminase activity;GO:0004015//adenosylmethionine-8-amino-7-oxononanoate transaminase activity;GO:0004587//ornithine-oxo-acid transaminase activity;GO:0005488//binding;GO:0008144//drug binding;GO:0008483//transaminase activity;GO:0008710//8-amino-7-oxononanoate synthase activity;GO:0008890//glycine C-acet…	GO:0006567//threonine catabolic process;GO:0006779//porphyrin-containing compound biosynthetic process;GO:0008152//metabolic process;GO:0009058//biosynthetic process;GO:0009102//biotin biosynthetic process;GO:0009447//putrescine catabolic process;GO:0009450//gamma-aminobutyric acid catabolic process;GO:0019491//ectoine biosynthetic process
estExt_Genewise1.C_60150	3220	2932	4188	1003	789	699	149.98	123.08	203.12	36.48	29.2	29.39	158.727	31.69	-2.32444	1.44429e-19	5.45028e-18	SPAC869.04	KAF3763056.1 Acetamidase/Formamidase [Cryphonectria parasitica EP155]	Metabolism;Metabolism;Metabolism;Metabolism;Metabolism	Global and overview maps;Global and overview maps;Carbohydrate metabolism;Metabolism of other amino acids;Energy metabolism	ko01100//Metabolic pathways;ko01200//Carbon metabolism;ko00630//Glyoxylate and dicarboxylate metabolism;ko00460//Cyanoamino acid metabolism;ko00910//Nitrogen metabolism	K01455;K01455;K01455;K01455;K01455	-	GO:0003674//molecular_function;GO:0003824//catalytic activity;GO:0004328//formamidase activity;GO:0016787//hydrolase activity;GO:0016810//hydrolase activity, acting on carbon-nitrogen (but not peptide) bonds;GO:0016811//hydrolase activity, acting on carbon-nitrogen (but not peptide) bonds, in linear amides	-
estExt_fgenesh1_kg.C_60234	10372	7401	9832	2754	2420	1766	668.61	429.99	659.98	138.64	123.95	102.76	586.193	121.783	-2.26706	1.60556e-19	6.03991e-18	--	KAF3763543.1 hypothetical protein M406DRAFT_357120 [Cryphonectria parasitica EP155]	-	-	-	-	-	-	-
fgenesh1_kg.9_130_2485_1_CCBH_CCBI_EXTA	188	246	292	31	51	29	8.49	10.01	13.73	1.09	1.83	1.18	10.7433	1.36667	-2.97471	1.94301e-19	7.28661e-18	FDH1	KAF3760681.1 alcohol dehydrogenase [Cryphonectria parasitica EP155]	Metabolism;Metabolism;Metabolism;Metabolism;Metabolism;Metabolism;Metabolism	Global and overview maps;Global and overview maps;Global and overview maps;Carbohydrate metabolism;Amino acid metabolism;Lipid metabolism;Energy metabolism	ko01100//Metabolic pathways;ko01110//Biosynthesis of secondary metabolites;ko01200//Carbon metabolism;ko00010//Glycolysis / Gluconeogenesis;ko00350//Tyrosine metabolism;ko00071//Fatty acid degradation;ko00680//Methane metabolism	K00121;K00121;K00121;K00121;K00121;K00121;K00121	GO:0005575//cellular_component;GO:0005622//intracellular;GO:0005623//cell;GO:0005737//cytoplasm;GO:0005739//mitochondrion;GO:0043226//organelle;GO:0043227//membrane-bounded organelle;GO:0043229//intracellular organelle;GO:0043231//intracellular membrane-bounded organelle;GO:0044424//intracellular part;GO:0044444//cytoplasmic part;GO:0044464//cell part	GO:0003674//molecular_function;GO:0003824//catalytic activity;GO:0004022//alcohol dehydrogenase (NAD) activity;GO:0004024//alcohol dehydrogenase activity, zinc-dependent;GO:0005488//binding;GO:0008270//zinc ion binding;GO:0008743//L-threonine 3-dehydrogenase activity;GO:0016491//oxidoreductase activity;GO:0016614//oxidoreductase activity, acting on CH-OH group of donors;GO:0016616//oxidoreductase…	GO:0000947//amino acid catabolic process to alcohol via Ehrlich pathway;GO:0000955//amino acid catabolic process via Ehrlich pathway;GO:0006066//alcohol metabolic process;GO:0006067//ethanol metabolic process;GO:0006069//ethanol oxidation;GO:0006081//cellular aldehyde metabolic process;GO:0006082//organic acid metabolic process;GO:0006091//generation of precursor metabolites and energy;GO:0006113…
estExt_fgenesh1_kg.C_40427	7800	16673	9172	62126	86193	72091	387.11	745.79	474.01	2407.93	3398.81	3229.63	535.637	3012.12	2.49145	2.00337e-19	7.48626e-18	HSP30	KAF3766242.1 family A G protein-coupled receptor-like protein [Cryphonectria parasitica EP155]	-	-	-	-	GO:0016020//membrane	GO:0005216//ion channel activity	GO:0006811//ion transport
gw1.1.2805.1	2285	1876	1873	626	822	591	151.92	112.41	129.67	32.5	43.42	35.47	131.333	37.13	-1.82258	2.00869e-19	7.48626e-18	--	KAF3770629.1 hypothetical protein M406DRAFT_231170, partial [Cryphonectria parasitica EP155]	-	-	-	-	-	-	-
fgenesh1_pg.7_561	142	244	168	806	1305	879	15.89	24.61	19.58	70.44	116.04	88.79	20.0267	91.7567	2.19589	2.32053e-19	8.62177e-18	--	KAF3762658.1 S-adenosyl-L-methionine-dependent methyltransferase [Cryphonectria parasitica EP155]	-	-	-	-	-	GO:0008171//O-methyltransferase activity	-
estExt_fgenesh1_kg.C_80462	258	194	223	2	1	0	18.51	12.55	16.66	0.11	0.06	0	15.9067	0.0566667	-8.13292	2.48382e-19	9.20009e-18	abh1	KAF3761769.1 hypothetical protein M406DRAFT_358091 [Cryphonectria parasitica EP155]	-	-	-	-	GO:0000228//nuclear chromosome;GO:0000785//chromatin;GO:0000790//nuclear chromatin;GO:0000791//euchromatin;GO:0005575//cellular_component;GO:0005622//intracellular;GO:0005623//cell;GO:0005634//nucleus;GO:0005694//chromosome;GO:0005719//nuclear euchromatin;GO:0005737//cytoplasm;GO:0005739//mitochondrion;GO:0031974//membrane-enclosed lumen;GO:0031981//nuclear lumen;GO:0043226//organelle;GO:0043227/…	GO:0000049//tRNA binding;GO:0003674//molecular_function;GO:0003676//nucleic acid binding;GO:0003723//RNA binding;GO:0003824//catalytic activity;GO:0003906//DNA-(apurinic or apyrimidinic site) lyase activity;GO:0005102//receptor binding;GO:0005488//binding;GO:0005506//iron ion binding;GO:0005515//protein binding;GO:0008198//ferrous iron binding;GO:0016491//oxidoreductase activity;GO:0016705//oxido…	GO:0000003//reproduction;GO:0001701//in utero embryonic development;GO:0001764//neuron migration;GO:0001890//placenta development;GO:0002097//tRNA wobble base modification;GO:0002101//tRNA wobble cytosine modification;GO:0003006//developmental process involved in reproduction;GO:0006139//nucleobase-containing compound metabolic process;GO:0006259//DNA metabolic process;GO:0006281//DNA repair;GO:0…
Crypa1.estExt_fgenesh1_pg.C_40984	615	375	958	64	49	22	36.48	20.05	59.17	2.96	2.31	1.18	38.5667	2.15	-4.16495	2.86643e-19	1.05847e-17	--	KAF3764186.1 hypothetical protein M406DRAFT_107371 [Cryphonectria parasitica EP155]	-	-	-	-	-	-	-
Crypa1.e_gw1.10.96.1	4104	2118	3035	590	659	495	151.04	70.26	116.31	16.96	19.27	16.44	112.537	17.5567	-2.6803	2.96759e-19	1.09247e-17	aorO	KAF3764044.1 hypothetical protein M406DRAFT_51026 [Cryphonectria parasitica EP155]	-	-	-	-	GO:0005575//cellular_component;GO:0005576//extracellular region;GO:0005615//extracellular space;GO:0044421//extracellular region part	GO:0003674//molecular_function;GO:0003824//catalytic activity;GO:0004175//endopeptidase activity;GO:0004252//serine-type endopeptidase activity;GO:0005488//binding;GO:0008233//peptidase activity;GO:0008236//serine-type peptidase activity;GO:0016787//hydrolase activity;GO:0017171//serine hydrolase activity;GO:0043167//ion binding;GO:0043169//cation binding;GO:0046872//metal ion binding;GO:0070011/…	GO:0006508//proteolysis;GO:0006807//nitrogen compound metabolic process;GO:0008150//biological_process;GO:0008152//metabolic process;GO:0019538//protein metabolic process;GO:0043170//macromolecule metabolic process;GO:0044238//primary metabolic process;GO:0071704//organic substance metabolic process;GO:1901564//organonitrogen compound metabolic process
Crypa1.e_gw1.2.1075.1	1337	1682	1296	3946	4038	3456	32.71	37.09	33.01	75.39	78.49	76.32	34.27	76.7333	1.16291	3.00086e-19	1.10135e-17	hyou1	KAF3765743.1 hypothetical protein M406DRAFT_37664 [Cryphonectria parasitica EP155]	Genetic Information Processing	Folding, sorting and degradation	ko04141//Protein processing in endoplasmic reticulum	K09486	GO:0005575//cellular_component;GO:0005576//extracellular region;GO:0005615//extracellular space;GO:0005622//intracellular;GO:0005623//cell;GO:0005737//cytoplasm;GO:0005773//vacuole;GO:0005774//vacuolar membrane;GO:0005783//endoplasmic reticulum;GO:0005788//endoplasmic reticulum lumen;GO:0005790//smooth endoplasmic reticulum;GO:0005794//Golgi apparatus;GO:0009507//chloroplast;GO:0009536//plastid;G…	GO:0000166//nucleotide binding;GO:0000774//adenyl-nucleotide exchange factor activity;GO:0003674//molecular_function;GO:0003824//catalytic activity;GO:0005488//binding;GO:0005515//protein binding;GO:0005524//ATP binding;GO:0008144//drug binding;GO:0016462//pyrophosphatase activity;GO:0016787//hydrolase activity;GO:0016817//hydrolase activity, acting on acid anhydrides;GO:0016818//hydrolase activi…	GO:0000003//reproduction;GO:0001666//response to hypoxia;GO:0002931//response to ischemia;GO:0006457//protein folding;GO:0006605//protein targeting;GO:0006612//protein targeting to membrane;GO:0006620//posttranslational protein targeting to membrane;GO:0006810//transport;GO:0006886//intracellular protein transport;GO:0006888//ER to Golgi vesicle-mediated transport;GO:0006897//endocytosis;GO:00068…
fgenesh1_pm.1_474	169	269	342	33	26	14	9.41	13.5	19.84	1.44	1.15	0.7	14.25	1.09667	-3.69976	3.01755e-19	1.10411e-17	ascD	KAF3770026.1 hypothetical protein M406DRAFT_335784 [Cryphonectria parasitica EP155]	-	-	-	-	-	GO:0003824//catalytic activity;GO:0004148//dihydrolipoyl dehydrogenase activity;GO:0004791//thioredoxin-disulfide reductase activity;GO:0016491//oxidoreductase activity;GO:0016668//oxidoreductase activity, acting on a sulfur group of donors, NAD(P) as acceptor;GO:0016701//oxidoreductase activity, acting on single donors with incorporation of molecular oxygen;GO:0045550//geranylgeranyl reductase a…	GO:0006096//glycolytic process;GO:0006744//ubiquinone biosynthetic process;GO:0006805//xenobiotic metabolic process;GO:0009228//thiamine biosynthetic process;GO:0009398//FMN biosynthetic process;GO:0015995//chlorophyll biosynthetic process;GO:0016117//carotenoid biosynthetic process;GO:0030494//bacteriochlorophyll biosynthetic process;GO:0045454//cell redox homeostasis;GO:0051068//dihydrolipoamid…
estExt_fgenesh1_pm.C_60127	1350	1082	1451	321	424	349	65.04	46.98	72.8	12.08	16.23	15.18	61.6067	14.4967	-2.08737	3.16413e-19	1.15423e-17	psiD	KAF3763179.1 hypothetical protein M406DRAFT_347025 [Cryphonectria parasitica EP155]	Metabolism;Metabolism;Metabolism	Global and overview maps;Global and overview maps;Lipid metabolism	ko01100//Metabolic pathways;ko01110//Biosynthesis of secondary metabolites;ko00564//Glycerophospholipid metabolism	K01613;K01613;K01613	-	GO:0004609//phosphatidylserine decarboxylase activity	GO:0008654//phospholipid biosynthetic process
estExt_fgenesh1_kg.C_10125	349	513	449	1457	1575	1266	19.53	25.87	26.16	63.67	70.02	63.94	23.8533	65.8767	1.46558	3.19091e-19	1.16049e-17	--	KAF3769740.1 hypothetical protein M406DRAFT_354122 [Cryphonectria parasitica EP155]	-	-	-	-	-	GO:0008080//N-acetyltransferase activity;GO:0008999//ribosomal-protein-alanine N-acetyltransferase activity	GO:0006464//cellular protein modification process;GO:0042254//ribosome biogenesis
fgenesh1_pm.11_1	21	86	30	906	650	703	1.03	3.82	1.54	34.86	25.44	31.26	2.13	30.52	3.84083	3.32401e-19	1.20525e-17	bsc2	KAF3759878.1 cytochrome P450 [Cryphonectria parasitica EP155]	-	-	-	-	-	GO:0005506//iron ion binding;GO:0016705//oxidoreductase activity, acting on paired donors, with incorporation or reduction of molecular oxygen;GO:0020037//heme binding	GO:0055114//oxidation-reduction process
e_gw1.1.2812.1	12	16	15	113	131	101	0.78	0.94	1.01	5.73	6.76	5.92	0.91	6.13667	2.75352	3.37608e-19	1.22046e-17	hxnY	KAF3771356.1 Clavaminate synthase-like protein [Cryphonectria parasitica EP155]	-	-	-	-	-	GO:0016491//oxidoreductase activity	GO:0055114//oxidation-reduction process
estExt_fgenesh1_kg.C_10108	15697	9372	15404	2920	2342	1586	707.58	380.76	723.05	102.79	83.88	64.53	603.797	83.7333	-2.85019	3.47274e-19	1.25164e-17	sed1	KAF3769696.1 subtilisin-like protein [Cryphonectria parasitica EP155]	-	-	-	-	-	GO:0008236//serine-type peptidase activity	GO:0006508//proteolysis;GO:0009306//protein secretion
estExt_fgenesh1_kg.C_80493	416	613	460	2238	1796	1697	33.15	44.03	38.17	139.29	113.72	122.08	38.45	125.03	1.70122	3.85072e-19	1.38373e-17	--	KAF3761870.1 hypothetical protein M406DRAFT_358121 [Cryphonectria parasitica EP155]	-	-	-	-	-	-	-
Crypa1.estExt_fgenesh1_kg.C_30209	114	104	138	14	15	7	7.86	6.46	9.91	0.75	0.82	0.44	8.07667	0.67	-3.59153	3.88051e-19	1.39028e-17	--	KAF3767338.1 hypothetical protein M406DRAFT_101949 [Cryphonectria parasitica EP155]	-	-	-	-	-	-	-
estExt_fgenesh1_kg.C_50262	884	644	957	220	213	182	131.18	86.13	147.88	25.5	25.11	24.38	121.73	24.9967	-2.28388	4.34423e-19	1.5518e-17	--	KAF3764745.1 hypothetical protein M406DRAFT_356651 [Cryphonectria parasitica EP155]	-	-	-	-	-	-	-
estExt_Genewise1Plus.C_22285	5139	5704	7058	1922	2100	1434	194.04	194.12	277.51	56.68	63	48.88	221.89	56.1867	-1.98154	4.57307e-19	1.62872e-17	cyp51B	KAF3769290.1 14alpha demethylase [Cryphonectria parasitica EP155]	Metabolism;Metabolism;Metabolism	Global and overview maps;Global and overview maps;Lipid metabolism	ko01100//Metabolic pathways;ko01110//Biosynthesis of secondary metabolites;ko00100//Steroid biosynthesis	K05917;K05917;K05917	GO:0005575//cellular_component;GO:0005622//intracellular;GO:0005623//cell;GO:0005737//cytoplasm;GO:0005783//endoplasmic reticulum;GO:0005789//endoplasmic reticulum membrane;GO:0005886//plasma membrane;GO:0012505//endomembrane system;GO:0016020//membrane;GO:0016021//integral component of membrane;GO:0031090//organelle membrane;GO:0031224//intrinsic component of membrane;GO:0031984//organelle subco…	GO:0003674//molecular_function;GO:0003824//catalytic activity;GO:0004497//monooxygenase activity;GO:0005488//binding;GO:0005506//iron ion binding;GO:0008144//drug binding;GO:0008398//sterol 14-demethylase activity;GO:0016491//oxidoreductase activity;GO:0016705//oxidoreductase activity, acting on paired donors, with incorporation or reduction of molecular oxygen;GO:0016709//oxidoreductase activity…	GO:0001766//membrane raft polarization;GO:0001878//response to yeast;GO:0006066//alcohol metabolic process;GO:0006629//lipid metabolic process;GO:0006694//steroid biosynthetic process;GO:0006695//cholesterol biosynthetic process;GO:0006696//ergosterol biosynthetic process;GO:0008150//biological_process;GO:0008152//metabolic process;GO:0008202//steroid metabolic process;GO:0008203//cholesterol met…
fgenesh1_kg.6_127_698_1_CCBH_CCBI_EXTA	912	523	851	137	98	62	83.75	43.28	81.37	9.82	7.15	5.14	69.4667	7.37	-3.23658	5.11374e-19	1.8159e-17	--	KAF3763329.1 hypothetical protein M406DRAFT_323096 [Cryphonectria parasitica EP155]	-	-	-	-	-	-	-
fgenesh1_kg.5_344_1673_1_CCBH_CCBI_EXTA	2640	4003	2764	10598	13815	12474	128.78	176	140.4	403.74	535.45	549.27	148.393	496.153	1.74136	5.27642e-19	1.86816e-17	mmf1	KAF3764920.1 hypothetical protein M406DRAFT_322797 [Cryphonectria parasitica EP155]	-	-	-	-	-	GO:0019239//deaminase activity	GO:0008152//metabolic process
e_gw1.8.1309.1	231	109	164	15	14	9	17.37	7.39	12.84	0.88	0.84	0.61	12.5333	0.776667	-4.01233	5.5821e-19	1.9706e-17	--	KAF3761865.1 hypothetical protein M406DRAFT_265578 [Cryphonectria parasitica EP155]	-	-	-	-	-	GO:0004061//arylformamidase activity	GO:0019441//tryptophan catabolic process to kynurenine
estExt_fgenesh1_kg.C_30583	655	1132	1106	4453	4644	4029	32.66	50.87	57.43	173.4	183.99	181.35	46.9867	179.58	1.9343	5.69278e-19	2.00379e-17	himE	KAF3768087.1 RTA1-domain-containing protein [Cryphonectria parasitica EP155]	-	-	-	-	GO:0016021//integral component of membrane	-	-
fgenesh1_pm.7_312	197	426	243	1715	1806	1851	11.55	22.5	14.83	78.5	84.1	97.92	16.2933	86.84	2.41408	6.11616e-19	2.14654e-17	hxB	KAF3762464.1 PLP-dependent transferase [Cryphonectria parasitica EP155]	Metabolism	Metabolism of cofactors and vitamins	ko00790//Folate biosynthesis	K15631	-	GO:0031071//cysteine desulfurase activity	GO:0016226//iron-sulfur cluster assembly
estExt_fgenesh1_kg.C_40003	62	76	13	2511	864	1369	6.55	7.24	1.43	207.26	72.56	130.61	5.07333	136.81	4.7531	6.58442e-19	2.30417e-17	--	KAF3765270.1 hypothetical protein M406DRAFT_355847 [Cryphonectria parasitica EP155]	-	-	-	-	-	GO:0005515//protein binding;GO:0050136//NADH dehydrogenase (quinone) activity	-
fgenesh1_pg.11_174	281	105	561	1	3	1	35.1	11.82	72.97	0.1	0.3	0.11	39.9633	0.17	-7.877	7.32617e-19	2.5563e-17	--	KAF3760055.1 hypothetical protein M406DRAFT_335266 [Cryphonectria parasitica EP155]	-	-	-	-	-	-	-
fgenesh1_pg.2_164	313	242	567	0	0	0	28.46	19.83	53.69	0	0	0	33.9933	0.001	-15.053	7.62984e-19	2.65457e-17	--	KAF3768523.1 hypothetical protein M406DRAFT_326958 [Cryphonectria parasitica EP155]	-	-	-	-	-	GO:0003677//DNA binding;GO:0046983//protein dimerization activity	-
fgenesh1_pm.5_23	809	679	668	238	285	198	37.4	28.29	32.16	8.59	10.47	8.26	32.6167	9.10667	-1.84061	7.76244e-19	2.69292e-17	--	KAF3764097.1 hypothetical protein M406DRAFT_339798 [Cryphonectria parasitica EP155]	-	-	-	-	-	-	-
estExt_fgenesh1_pg.C_10036	2875	1849	2899	499	297	215	128.43	74.44	134.85	17.41	10.54	8.67	112.573	12.2067	-3.20512	8.85803e-19	3.06417e-17	aphA	KAF3769446.1 Metallo-dependent phosphatase [Cryphonectria parasitica EP155]	-	-	-	-	-	GO:0003993//acid phosphatase activity;GO:0005515//protein binding;GO:0016787//hydrolase activity;GO:0046872//metal ion binding	-
fgenesh1_kg.8_464_1417_1_CCBH_CCBI_EXTA	2965	4895	4636	911	509	563	198.19	294.9	322.69	47.56	27.03	33.97	271.927	36.1867	-2.90969	9.11733e-19	3.14483e-17	--	KAF3761771.1 hypothetical protein M406DRAFT_324229 [Cryphonectria parasitica EP155]	-	-	-	-	GO:0000131//incipient cellular bud site;GO:0000307//cyclin-dependent protein kinase holoenzyme complex;GO:0005575//cellular_component;GO:0005622//intracellular;GO:0005623//cell;GO:0005634//nucleus;GO:0005737//cytoplasm;GO:0032991//macromolecular complex;GO:0043226//organelle;GO:0043227//membrane-bounded organelle;GO:0043229//intracellular organelle;GO:0043231//intracellular membrane-bounded organ…	GO:0003674//molecular_function;GO:0005488//binding;GO:0005515//protein binding;GO:0016538//cyclin-dependent protein serine/threonine kinase regulator activity;GO:0019207//kinase regulator activity;GO:0019887//protein kinase regulator activity;GO:0019899//enzyme binding;GO:0019900//kinase binding;GO:0019901//protein kinase binding;GO:0030234//enzyme regulator activity;GO:0098772//molecular functio…	GO:0000079//regulation of cyclin-dependent protein serine/threonine kinase activity;GO:0001932//regulation of protein phosphorylation;GO:0006996//organelle organization;GO:0007010//cytoskeleton organization;GO:0007049//cell cycle;GO:0008150//biological_process;GO:0009893//positive regulation of metabolic process;GO:0009894//regulation of catabolic process;GO:0009896//positive regulation of catabo…
e_gw1.4.600.1	128	341	135	3029	1939	1834	8.12	19.49	8.91	150.01	97.7	104.98	12.1733	117.563	3.27164	9.6853e-19	3.33119e-17	aclE	KAF3766154.1 NAD(P)-binding protein [Cryphonectria parasitica EP155]	-	-	-	-	-	GO:0016491//oxidoreductase activity;GO:0050112//inositol 2-dehydrogenase activity;GO:0050661//NADP binding	GO:0019310//inositol catabolic process;GO:0055114//oxidation-reduction process
estExt_fgenesh1_kg.C_100046	1722	1187	1056	311	278	293	99.74	61.97	63.69	14.07	12.79	15.32	75.1333	14.06	-2.41786	1.03973e-18	3.5659e-17	--	KAF3760208.1 hypothetical protein M406DRAFT_358542 [Cryphonectria parasitica EP155]	-	-	-	-	GO:0016021//integral component of membrane	-	-
Crypa1.fgenesh1_pm.C_scaffold_2000471	342	589	352	2237	2113	1630	5.52	8.58	5.92	28.22	27.12	23.77	6.67333	26.37	1.98242	1.05136e-18	3.59552e-17	aro-1	KAF3766019.1 hypothetical protein M406DRAFT_60534 [Cryphonectria parasitica EP155]	Metabolism;Metabolism;Metabolism;Metabolism	Global and overview maps;Global and overview maps;Global and overview maps;Amino acid metabolism	ko01100//Metabolic pathways;ko01110//Biosynthesis of secondary metabolites;ko01230//Biosynthesis of amino acids;ko00400//Phenylalanine, tyrosine and tryptophan biosynthesis	K13830;K13830;K13830;K13830	GO:0005575//cellular_component;GO:0005622//intracellular;GO:0005623//cell;GO:0005737//cytoplasm;GO:0044424//intracellular part;GO:0044464//cell part;GO:0048501//signal recognition particle, plasma membrane targeting	GO:0000166//nucleotide binding;GO:0003674//molecular_function;GO:0003824//catalytic activity;GO:0003855//3-dehydroquinate dehydratase activity;GO:0003856//3-dehydroquinate synthase activity;GO:0003866//3-phosphoshikimate 1-carboxyvinyltransferase activity;GO:0003924//GTPase activity;GO:0004764//shikimate 3-dehydrogenase (NADP+) activity;GO:0004765//shikimate kinase activity;GO:0005048//signal seq…	GO:0006082//organic acid metabolic process;GO:0006520//cellular amino acid metabolic process;GO:0006725//cellular aromatic compound metabolic process;GO:0006793//phosphorus metabolic process;GO:0006796//phosphate-containing compound metabolic process;GO:0006807//nitrogen compound metabolic process;GO:0008150//biological_process;GO:0008152//metabolic process;GO:0008652//cellular amino acid biosynt…
estExt_Genewise1.C_50697	2261	1888	2427	799	753	610	96.19	72.39	107.52	26.55	25.45	23.43	92.0333	25.1433	-1.87198	1.10815e-18	3.77901e-17	--	KAF3764364.1 hypothetical protein M406DRAFT_277856 [Cryphonectria parasitica EP155]	-	-	-	-	-	-	-
e_gw1.6.2287.1	90	241	115	1326	1222	1151	5.35	12.91	7.12	61.57	57.72	61.77	8.46	60.3533	2.8347	1.12215e-18	3.81595e-17	mdpA	KAF3763004.1 hypothetical protein M406DRAFT_261933, partial [Cryphonectria parasitica EP155]	-	-	-	-	-	-	-
Crypa1.fgenesh1_pm.C_scaffold_9000257	374	600	353	2129	1910	1755	34.77	50.28	34.18	154.59	141.1	147.29	39.7433	147.66	1.89349	1.2283e-18	4.16514e-17	At5g64460	KAF3761712.1 hypothetical protein M406DRAFT_64857 [Cryphonectria parasitica EP155]	-	-	-	-	-	-	GO:0009236//cobalamin biosynthetic process
e_gw1.5.761.1	106	126	100	522	399	410	7.94	8.51	7.8	30.55	23.76	27.74	8.08333	27.35	1.75852	1.25228e-18	4.23453e-17	--	KAF3764958.1 hypothetical protein M406DRAFT_260529 [Cryphonectria parasitica EP155]	-	-	-	-	GO:0005575//cellular_component;GO:0005622//intracellular;GO:0005623//cell;GO:0005737//cytoplasm;GO:0005739//mitochondrion;GO:0005759//mitochondrial matrix;GO:0031974//membrane-enclosed lumen;GO:0043226//organelle;GO:0043227//membrane-bounded organelle;GO:0043229//intracellular organelle;GO:0043231//intracellular membrane-bounded organelle;GO:0043233//organelle lumen;GO:0044422//organelle part;GO:…	GO:0003674//molecular_function;GO:0003824//catalytic activity;GO:0008080//N-acetyltransferase activity;GO:0016410//N-acyltransferase activity;GO:0016740//transferase activity;GO:0016746//transferase activity, transferring acyl groups;GO:0016747//transferase activity, transferring acyl groups other than amino-acyl groups;GO:0033816//diaminobutyrate acetyltransferase activity;GO:0047961//glycine N-…	GO:0001505//regulation of neurotransmitter levels;GO:0006082//organic acid metabolic process;GO:0006139//nucleobase-containing compound metabolic process;GO:0006163//purine nucleotide metabolic process;GO:0006520//cellular amino acid metabolic process;GO:0006544//glycine metabolic process;GO:0006637//acyl-CoA metabolic process;GO:0006725//cellular aromatic compound metabolic process;GO:0006732//c…
estExt_fgenesh1_pg.C_100035	2036	1938	1979	958	981	798	97.15	83.34	98.33	35.7	37.19	34.37	92.94	35.7533	-1.37822	1.38197e-18	4.65999e-17	Acad10	KAF3760166.1 acyl-CoA dehydrogenase NM domain-like protein [Cryphonectria parasitica EP155]	Metabolism;Metabolism;Metabolism;Metabolism;Metabolism	Global and overview maps;Global and overview maps;Amino acid metabolism;Global and overview maps;Lipid metabolism	ko01100//Metabolic pathways;ko01110//Biosynthesis of secondary metabolites;ko00280//Valine, leucine and isoleucine degradation;ko01212//Fatty acid metabolism;ko00071//Fatty acid degradation	K00249;K00249;K00249;K00249;K00249	-	GO:0016491//oxidoreductase activity;GO:0016627//oxidoreductase activity, acting on the CH-CH group of donors;GO:0018515//pimeloyl-CoA dehydrogenase activity;GO:0050660//flavin adenine dinucleotide binding	GO:0006790//sulfur compound metabolic process;GO:0055114//oxidation-reduction process
estExt_fgenesh1_pg.C_30621	213	394	270	1292	1679	1697	7.34	12.23	9.68	34.76	45.95	52.77	9.75	44.4933	2.19012	1.55173e-18	5.2178e-17	--	KAF3767298.1 hypothetical protein M406DRAFT_350487 [Cryphonectria parasitica EP155]	-	-	-	-	-	GO:0000981//RNA polymerase II transcription factor activity, sequence-specific DNA binding;GO:0003677//DNA binding;GO:0008270//zinc ion binding	GO:0006351//transcription, DNA-templated;GO:0006355//regulation of transcription, DNA-templated
Crypa1.fgenesh1_pm.C_scaffold_4000470	1379	2161	1571	5807	6408	6001	61.79	87.27	73.3	203.19	228.12	242.7	74.12	224.67	1.59987	1.69788e-18	5.69333e-17	DLD1	KAF3764578.1 hypothetical protein M406DRAFT_62284 [Cryphonectria parasitica EP155]	Metabolism;Metabolism	Global and overview maps;Carbohydrate metabolism	ko01100//Metabolic pathways;ko00620//Pyruvate metabolism	K00102;K00102	GO:0005575//cellular_component;GO:0005622//intracellular;GO:0005623//cell;GO:0005737//cytoplasm;GO:0005739//mitochondrion;GO:0005740//mitochondrial envelope;GO:0005743//mitochondrial inner membrane;GO:0016020//membrane;GO:0019866//organelle inner membrane;GO:0031090//organelle membrane;GO:0031966//mitochondrial membrane;GO:0031967//organelle envelope;GO:0031975//envelope;GO:0043226//organelle;GO:…	GO:0000166//nucleotide binding;GO:0003674//molecular_function;GO:0003824//catalytic activity;GO:0004457//lactate dehydrogenase activity;GO:0004458//D-lactate dehydrogenase (cytochrome) activity;GO:0005488//binding;GO:0008891//glycolate oxidase activity;GO:0016491//oxidoreductase activity;GO:0016614//oxidoreductase activity, acting on CH-OH group of donors;GO:0016898//oxidoreductase activity, acti…	GO:0005975//carbohydrate metabolic process;GO:0006082//organic acid metabolic process;GO:0006089//lactate metabolic process;GO:0008150//biological_process;GO:0008152//metabolic process;GO:0009056//catabolic process;GO:0009987//cellular process;GO:0016054//organic acid catabolic process;GO:0019752//carboxylic acid metabolic process;GO:0032787//monocarboxylic acid metabolic process;GO:0043436//oxoa…
estExt_fgenesh1_pm.C_60484	242	387	229	1157	1343	1249	24.07	34.69	23.72	89.87	106.13	112.13	27.4933	102.71	1.90142	1.8112e-18	6.05644e-17	Gfer	KAF3763757.1 augmenter of liver regeneration [Cryphonectria parasitica EP155]	-	-	-	-	GO:0005575//cellular_component;GO:0005576//extracellular region;GO:0005615//extracellular space;GO:0005622//intracellular;GO:0005623//cell;GO:0005737//cytoplasm;GO:0005739//mitochondrion;GO:0005740//mitochondrial envelope;GO:0005758//mitochondrial intermembrane space;GO:0005829//cytosol;GO:0031967//organelle envelope;GO:0031970//organelle envelope lumen;GO:0031974//membrane-enclosed lumen;GO:0031…	GO:0000166//nucleotide binding;GO:0003674//molecular_function;GO:0003756//protein disulfide isomerase activity;GO:0003824//catalytic activity;GO:0005102//receptor binding;GO:0005488//binding;GO:0005515//protein binding;GO:0008083//growth factor activity;GO:0015035//protein disulfide oxidoreductase activity;GO:0015036//disulfide oxidoreductase activity;GO:0016491//oxidoreductase activity;GO:001666…	GO:0001889//liver development;GO:0001910//regulation of leukocyte mediated cytotoxicity;GO:0001911//negative regulation of leukocyte mediated cytotoxicity;GO:0002682//regulation of immune system process;GO:0002683//negative regulation of immune system process;GO:0002697//regulation of immune effector process;GO:0002698//negative regulation of immune effector process;GO:0002703//regulation of leuk…
e_gw1.5.2567.1	93	84	81	7	5	4	5.61	4.57	5.09	0.33	0.24	0.22	5.09	0.263333	-4.2727	1.97709e-18	6.59284e-17	--	KAF3764667.1 6-phosphogluconate dehydrogenase C-terminal domain-like protein [Cryphonectria parasitica EP155]	-	-	-	-	-	GO:0008677//2-dehydropantoate 2-reductase activity;GO:0016491//oxidoreductase activity;GO:0016616//oxidoreductase activity, acting on the CH-OH group of donors, NAD or NADP as acceptor;GO:0050661//NADP binding;GO:0051287//NAD binding	GO:0015940//pantothenate biosynthetic process;GO:0046168//glycerol-3-phosphate catabolic process;GO:0055114//oxidation-reduction process
fgenesh1_kg.5_400_3258_0_CCBH2097.g1_CCBH_CCBI_EXTA	29	47	23	189	259	222	3.26	4.76	2.69	16.59	23.13	22.53	3.57	20.75	2.53912	1.99846e-18	6.64572e-17	--	KAF3765046.1 hypothetical protein M406DRAFT_322853 [Cryphonectria parasitica EP155]	-	-	-	-	-	-	-
estExt_fgenesh1_kg.C_40017	310	272	349	82	95	66	20.3	16.05	23.8	4.19	4.94	3.9	20.05	4.34333	-2.20673	2.0951e-18	6.94788e-17	--	KAF3765306.1 hypothetical protein M406DRAFT_355861 [Cryphonectria parasitica EP155]	-	-	-	-	-	-	-
Crypa1.estExt_fgenesh1_pm.C_70109	1670	2927	1809	9803	9465	8392	61.8	97.62	69.71	283.31	278.29	280.33	76.3767	280.643	1.87753	2.10459e-18	6.9602e-17	asn1	KAF3760608.1 regulated by circadian rhythms/ asparagine synthase [Cryphonectria parasitica EP155]	Metabolism;Metabolism;Metabolism;Metabolism	Global and overview maps;Global and overview maps;Global and overview maps;Amino acid metabolism	ko01100//Metabolic pathways;ko01110//Biosynthesis of secondary metabolites;ko01230//Biosynthesis of amino acids;ko00250//Alanine, aspartate and glutamate metabolism	K01953;K01953;K01953;K01953	GO:0005575//cellular_component;GO:0005737//cytoplasm;GO:0016020//membrane;GO:0016021//integral component of membrane;GO:0031224//intrinsic component of membrane;GO:0044425//membrane part	GO:0000166//nucleotide binding;GO:0003674//molecular_function;GO:0003824//catalytic activity;GO:0004044//amidophosphoribosyltransferase activity;GO:0004066//asparagine synthase (glutamine-hydrolyzing) activity;GO:0004360//glutamine-fructose-6-phosphate transaminase (isomerizing) activity;GO:0005488//binding;GO:0005515//protein binding;GO:0005524//ATP binding;GO:0008144//drug binding;GO:0008795//N…	GO:0006040//amino sugar metabolic process;GO:0006082//organic acid metabolic process;GO:0006520//cellular amino acid metabolic process;GO:0006528//asparagine metabolic process;GO:0006529//asparagine biosynthetic process;GO:0006541//glutamine metabolic process;GO:0006807//nitrogen compound metabolic process;GO:0008150//biological_process;GO:0008152//metabolic process;GO:0008652//cellular amino aci…
e_gw1.4.1913.1	410	450	410	1317	1246	943	31.3	30.96	32.59	78.51	75.57	64.98	31.6167	73.02	1.20761	2.72386e-18	8.98353e-17	ILV6	KAF3766007.1 acetolactate synthase [Cryphonectria parasitica EP155]	Metabolism;Metabolism;Metabolism;Metabolism;Metabolism;Metabolism;Metabolism;Metabolism	Global and overview maps;Global and overview maps;Global and overview maps;Global and overview maps;Carbohydrate metabolism;Metabolism of cofactors and vitamins;Amino acid metabolism;Carbohydrate metabolism	ko01100//Metabolic pathways;ko01110//Biosynthesis of secondary metabolites;ko01230//Biosynthesis of amino acids;ko01210//2-Oxocarboxylic acid metabolism;ko00650//Butanoate metabolism;ko00770//Pantothenate and CoA biosynthesis;ko00290//Valine, leucine and isoleucine biosynthesis;ko00660//C5-Branched dibasic acid metabolism	K01653;K01653;K01653;K01653;K01653;K01653;K01653;K01653	GO:0005575//cellular_component;GO:0005622//intracellular;GO:0005623//cell;GO:0005737//cytoplasm;GO:0005739//mitochondrion;GO:0005759//mitochondrial matrix;GO:0005948//acetolactate synthase complex;GO:0009295//nucleoid;GO:0031974//membrane-enclosed lumen;GO:0032991//macromolecular complex;GO:0042645//mitochondrial nucleoid;GO:0043226//organelle;GO:0043227//membrane-bounded organelle;GO:0043228//no…	GO:0003674//molecular_function;GO:0003824//catalytic activity;GO:0003941//L-serine ammonia-lyase activity;GO:0003984//acetolactate synthase activity;GO:0004072//aspartate kinase activity;GO:0004617//phosphoglycerate dehydrogenase activity;GO:0016740//transferase activity;GO:0016744//transferase activity, transferring aldehyde or ketonic groups;GO:0030234//enzyme regulator activity;GO:0098772//mol…	GO:0006082//organic acid metabolic process;GO:0006094//gluconeogenesis;GO:0006520//cellular amino acid metabolic process;GO:0006549//isoleucine metabolic process;GO:0006551//leucine metabolic process;GO:0006564//L-serine biosynthetic process;GO:0006565//L-serine catabolic process;GO:0006573//valine metabolic process;GO:0006807//nitrogen compound metabolic process;GO:0008150//biological_process;GO…
e_gw1.9.883.1	121	121	144	13	18	21	5.15	4.64	6.38	0.43	0.61	0.81	5.39	0.616667	-3.12772	2.97649e-18	9.78987e-17	PCCB	KAF3760916.1 ClpP/crotonase [Cryphonectria parasitica EP155]	-	-	-	-	GO:0009317//acetyl-CoA carboxylase complex;GO:0045250//cytosolic pyruvate dehydrogenase complex	GO:0003989//acetyl-CoA carboxylase activity;GO:0004739//pyruvate dehydrogenase (acetyl-transferring) activity;GO:0016624//oxidoreductase activity, acting on the aldehyde or oxo group of donors, disulfide as acceptor	GO:0006086//acetyl-CoA biosynthetic process from pyruvate;GO:0006633//fatty acid biosynthetic process
Crypa1.e_gw1.5.807.1	1098	739	819	236	243	155	53.35	32.36	41.44	8.96	9.38	6.8	42.3833	8.38	-2.33847	3.02244e-18	9.91392e-17	SPAC11D3.08c	KAF3768771.1 hypothetical protein M406DRAFT_44371 [Cryphonectria parasitica EP155]	-	-	-	-	GO:0016020//membrane	GO:0022857//transmembrane transporter activity	GO:0055085//transmembrane transport
e_gw1.11.449.1	303	107	410	1	3	0	12.09	3.85	17.03	0.03	0.1	0	10.99	0.0433333	-7.9865	3.12114e-18	1.02099e-16	plcN	KAF3759903.1 putative hemolytic phospholipase C precursor [Cryphonectria parasitica EP155]	Metabolism;Metabolism;Metabolism;Metabolism;Metabolism	Global and overview maps;Global and overview maps;Lipid metabolism;Carbohydrate metabolism;Lipid metabolism	ko01100//Metabolic pathways;ko01110//Biosynthesis of secondary metabolites;ko00564//Glycerophospholipid metabolism;ko00562//Inositol phosphate metabolism;ko00565//Ether lipid metabolism	K01114;K01114;K01114;K01114;K01114	-	GO:0004629//phospholipase C activity;GO:0016788//hydrolase activity, acting on ester bonds;GO:0030674//protein binding, bridging;GO:0051015//actin filament binding	-
gw1.1.1179.1	136	108	141	21	19	16	12.37	8.85	13.35	1.49	1.37	1.31	11.5233	1.39	-3.0514	3.15363e-18	1.02882e-16	--	KAF3769564.1 hypothetical protein M406DRAFT_221344, partial [Cryphonectria parasitica EP155]	-	-	-	-	-	-	-
estExt_Genewise1Plus.C_41997	1338	1567	1388	4064	3605	3335	61.17	64.56	66.07	145.09	130.94	137.62	63.9333	137.883	1.10881	3.90757e-18	1.27133e-16	CPS1	KAF3766160.1 carboxypeptidase S [Cryphonectria parasitica EP155]	-	-	-	-	GO:0000322//storage vacuole;GO:0000323//lytic vacuole;GO:0000324//fungal-type vacuole;GO:0000328//fungal-type vacuole lumen;GO:0005575//cellular_component;GO:0005622//intracellular;GO:0005623//cell;GO:0005737//cytoplasm;GO:0005773//vacuole;GO:0005774//vacuolar membrane;GO:0005775//vacuolar lumen;GO:0016020//membrane;GO:0016021//integral component of membrane;GO:0031090//organelle membrane;GO:0031…	GO:0003674//molecular_function;GO:0003824//catalytic activity;GO:0004180//carboxypeptidase activity;GO:0004181//metallocarboxypeptidase activity;GO:0004222//metalloendopeptidase activity;GO:0005488//binding;GO:0008233//peptidase activity;GO:0008235//metalloexopeptidase activity;GO:0008237//metallopeptidase activity;GO:0008238//exopeptidase activity;GO:0008777//acetylornithine deacetylase activity…	GO:0006508//proteolysis;GO:0006592//ornithine biosynthetic process;GO:0006807//nitrogen compound metabolic process;GO:0007039//protein catabolic process in the vacuole;GO:0008150//biological_process;GO:0008152//metabolic process;GO:0009056//catabolic process;GO:0009057//macromolecule catabolic process;GO:0009089//lysine biosynthetic process via diaminopimelate;GO:0009987//cellular process;GO:0019…
Crypa1.estExt_fgenesh1_kg.C_10795	2011	1615	1867	719	682	570	109.23	79.06	105.6	30.5	29.43	27.95	97.9633	29.2933	-1.74167	4.05881e-18	1.31698e-16	klpA	KAF3771186.1 hypothetical protein M406DRAFT_101138 [Cryphonectria parasitica EP155]	-	-	-	-	GO:0000228//nuclear chromosome;GO:0000235//astral microtubule;GO:0000775//chromosome, centromeric region;GO:0000776//kinetochore;GO:0000777//condensed chromosome kinetochore;GO:0000778//condensed nuclear chromosome kinetochore;GO:0000779//condensed chromosome, centromeric region;GO:0000780//condensed nuclear chromosome, centromeric region;GO:0000793//condensed chromosome;GO:0000794//condensed nuc…	GO:0000166//nucleotide binding;GO:0003674//molecular_function;GO:0003774//motor activity;GO:0003777//microtubule motor activity;GO:0003824//catalytic activity;GO:0005488//binding;GO:0005515//protein binding;GO:0005524//ATP binding;GO:0008017//microtubule binding;GO:0008092//cytoskeletal protein binding;GO:0008144//drug binding;GO:0008569//ATP-dependent microtubule motor activity, minus-end-direct…	GO:0000003//reproduction;GO:0000022//mitotic spindle elongation;GO:0000070//mitotic sister chromatid segregation;GO:0000212//meiotic spindle organization;GO:0000226//microtubule cytoskeleton organization;GO:0000278//mitotic cell cycle;GO:0000280//nuclear division;GO:0000741//karyogamy;GO:0000742//karyogamy involved in conjugation with cellular fusion;GO:0000743//nuclear migration involved in conj…
Crypa1.estExt_fgenesh1_pg.C_70677	684	478	406	103	55	64	26.41	16.63	16.32	3.11	1.69	2.23	19.7867	2.34333	-3.07789	4.21523e-18	1.36406e-16	--	KAF3761181.1 hypothetical protein M406DRAFT_108428 [Cryphonectria parasitica EP155]	-	-	-	-	-	-	-
Crypa1.fgenesh1_pm.C_scaffold_1000569	362	625	371	2166	2051	1769	33.79	52.57	36.06	157.87	152.09	149.03	40.8067	152.997	1.90662	4.31509e-18	1.39263e-16	CCS1	KAF3770285.1 hypothetical protein M406DRAFT_59332 [Cryphonectria parasitica EP155]	-	-	-	-	GO:0005575//cellular_component;GO:0005576//extracellular region;GO:0005615//extracellular space;GO:0005622//intracellular;GO:0005623//cell;GO:0005634//nucleus;GO:0005737//cytoplasm;GO:0005739//mitochondrion;GO:0005740//mitochondrial envelope;GO:0005743//mitochondrial inner membrane;GO:0005758//mitochondrial intermembrane space;GO:0005777//peroxisome;GO:0005829//cytosol;GO:0009507//chloroplast;GO:…	GO:0003674//molecular_function;GO:0003824//catalytic activity;GO:0004784//superoxide dismutase activity;GO:0005488//binding;GO:0005507//copper ion binding;GO:0005515//protein binding;GO:0008047//enzyme activator activity;GO:0008270//zinc ion binding;GO:0015035//protein disulfide oxidoreductase activity;GO:0015036//disulfide oxidoreductase activity;GO:0016209//antioxidant activity;GO:0016491//oxid…	GO:0000041//transition metal ion transport;GO:0000302//response to reactive oxygen species;GO:0000303//response to superoxide;GO:0000305//response to oxygen radical;GO:0006801//superoxide metabolic process;GO:0006810//transport;GO:0006811//ion transport;GO:0006812//cation transport;GO:0006825//copper ion transport;GO:0006873//cellular ion homeostasis;GO:0006875//cellular metal ion homeostasis;GO:…
MSTRG.12628	190	108	182	2	1	1	21.62	11.08	21.57	0.18	0.09	0.1	18.09	0.123333	-7.19649	4.34103e-18	1.39725e-16	--	hypothetical protein BD289DRAFT_425982 [Coniella lustricola]	-	-	-	-	-	-	-
estExt_fgenesh1_kg.C_20410	1737	1632	1747	773	773	694	109.22	92.49	114.39	37.96	38.62	39.39	105.367	38.6567	-1.44663	4.38757e-18	1.40847e-16	NIT22	KAF3769240.1 Thioesterase/thiol ester dehydrase-isomerase [Cryphonectria parasitica EP155]	-	-	-	-	-	-	-
gw1.1.3597.1	375	731	420	2918	2550	2541	10.91	19.17	12.73	66.31	58.95	66.74	14.27	64	2.16509	4.63832e-18	1.485e-16	--	KAF3769566.1 P-loop containing nucleoside triphosphate hydrolase protein, partial [Cryphonectria parasitica EP155]	-	-	-	-	GO:0000502//proteasome complex;GO:0009379//Holliday junction helicase complex	GO:0003678//DNA helicase activity;GO:0004222//metalloendopeptidase activity;GO:0004252//serine-type endopeptidase activity;GO:0005198//structural molecule activity;GO:0005524//ATP binding;GO:0008134//transcription factor binding;GO:0009378//four-way junction helicase activity;GO:0016887//ATPase activity;GO:0043531//ADP binding	GO:0006281//DNA repair;GO:0006310//DNA recombination;GO:0006355//regulation of transcription, DNA-templated;GO:0006508//proteolysis;GO:0010498//proteasomal protein catabolic process;GO:0019941//modification-dependent protein catabolic process;GO:0031412//gas vesicle organization;GO:0051301//cell division
estExt_fgenesh1_kg.C_10051	188	158	171	42	39	27	18.7	14.16	17.71	3.26	3.08	2.42	16.8567	2.92	-2.52928	4.8779e-18	1.55756e-16	--	KAF3769569.1 hypothetical protein M406DRAFT_354051 [Cryphonectria parasitica EP155]	-	-	-	-	-	-	-
Crypa1.fgenesh1_pg.C_scaffold_12000020	896	766	876	333	341	278	32.83	25.3	33.42	9.53	9.93	9.19	30.5167	9.55	-1.67602	4.9534e-18	1.57749e-16	IPL1	KAF3768263.1 hypothetical protein M406DRAFT_75480 [Cryphonectria parasitica EP155]	-	-	-	-	-	GO:0004672//protein kinase activity;GO:0005524//ATP binding	GO:0006468//protein phosphorylation
Crypa1.fgenesh1_pg.C_scaffold_1001123	46	72	49	250	368	358	5.15	7.26	5.71	21.85	32.72	36.16	6.04	30.2433	2.324	5.24963e-18	1.66742e-16	--	KAF3770640.1 hypothetical protein M406DRAFT_67026 [Cryphonectria parasitica EP155]	-	-	-	-	-	GO:0008080//N-acetyltransferase activity;GO:0008999//ribosomal-protein-alanine N-acetyltransferase activity;GO:0016407//acetyltransferase activity;GO:0016747//transferase activity, transferring acyl groups other than amino-acyl groups;GO:0035447//mycothiol synthase activity;GO:0070283//radical SAM enzyme activity	GO:0006464//cellular protein modification process;GO:0010125//mycothiol biosynthetic process;GO:0042254//ribosome biogenesis
estExt_fgenesh1_kg.C_50230	57	161	57	871	1013	949	4.5	11.45	4.69	53.69	63.53	67.62	6.88	61.6133	3.16276	5.79419e-18	1.83461e-16	--	KAF3764674.1 hypothetical protein M406DRAFT_356620 [Cryphonectria parasitica EP155]	-	-	-	-	-	-	-
fgenesh1_pm.4_862	1184	576	474	12	62	30	58.92	25.83	24.56	0.47	2.45	1.35	36.4367	1.42333	-4.67805	5.80649e-18	1.83461e-16	orf2	KAF3766399.1 cytochrome P450 [Cryphonectria parasitica EP155]	-	-	-	-	-	GO:0005506//iron ion binding;GO:0016705//oxidoreductase activity, acting on paired donors, with incorporation or reduction of molecular oxygen;GO:0020037//heme binding	GO:0055114//oxidation-reduction process
Crypa1.fgenesh1_pg.C_scaffold_5000034	150	143	130	444	458	357	21.32	18.32	19.24	49.29	51.72	45.8	19.6267	48.9367	1.3181	5.87685e-18	1.85198e-16	--	KAF3768374.1 hypothetical protein M406DRAFT_71411 [Cryphonectria parasitica EP155]	-	-	-	-	-	GO:0003677//DNA binding	GO:0006355//regulation of transcription, DNA-templated
Crypa1.fgenesh1_pg.C_scaffold_11000071	90	112	225	2	5	4	3.92	4.4	10.2	0.07	0.17	0.16	6.17333	0.133333	-5.53294	6.19597e-18	1.94744e-16	--	KAF3759952.1 hypothetical protein M406DRAFT_75329 [Cryphonectria parasitica EP155]	-	-	-	-	GO:0009380//excinuclease repair complex	GO:0009381//excinuclease ABC activity	GO:0006289//nucleotide-excision repair
e_gw1.3.580.1	834	1430	1106	4282	4560	3868	42.35	65.45	58.49	169.83	184	177.32	55.43	177.05	1.67542	7.2245e-18	2.26481e-16	egt-2	KAF3767347.1 PLP-dependent transferase [Cryphonectria parasitica EP155]	Metabolism;Metabolism	Global and overview maps;Amino acid metabolism	ko01100//Metabolic pathways;ko00340//Histidine metabolism	K20247;K20247	GO:0005575//cellular_component;GO:0005622//intracellular;GO:0005623//cell;GO:0005634//nucleus;GO:0005737//cytoplasm;GO:0043226//organelle;GO:0043227//membrane-bounded organelle;GO:0043229//intracellular organelle;GO:0043231//intracellular membrane-bounded organelle;GO:0044424//intracellular part;GO:0044464//cell part	GO:0003674//molecular_function;GO:0003824//catalytic activity;GO:0008236//serine-type peptidase activity;GO:0008890//glycine C-acetyltransferase activity;GO:0016829//lyase activity;GO:0016846//carbon-sulfur lyase activity;GO:0031071//cysteine desulfurase activity;GO:1990411//hercynylcysteine sulfoxide lyase activity (ergothioneine-forming);GO:1990412//hercynylselenocysteine lyase activity (seleno…	GO:0000096//sulfur amino acid metabolic process;GO:0000097//sulfur amino acid biosynthetic process;GO:0006082//organic acid metabolic process;GO:0006508//proteolysis;GO:0006520//cellular amino acid metabolic process;GO:0006567//threonine catabolic process;GO:0006575//cellular modified amino acid metabolic process;GO:0006577//amino-acid betaine metabolic process;GO:0006578//amino-acid betaine bios…
Crypa1.gw1.11.104.1	15	58	41	517	404	365	0.82	2.87	2.35	22.19	17.64	18.11	2.01333	19.3133	3.26194	7.85489e-18	2.45603e-16	fsr3	KAF3759879.1 hypothetical protein M406DRAFT_14143, partial [Cryphonectria parasitica EP155]	-	-	-	-	GO:0009342//glutamate synthase complex (NADPH);GO:0016021//integral component of membrane	GO:0003824//catalytic activity;GO:0004148//dihydrolipoyl dehydrogenase activity;GO:0004355//glutamate synthase (NADPH) activity;GO:0004506//squalene monooxygenase activity;GO:0004791//thioredoxin-disulfide reductase activity;GO:0016166//phytoene dehydrogenase activity;GO:0016491//oxidoreductase activity;GO:0016647//oxidoreductase activity, acting on the CH-NH group of donors, oxygen as acceptor;G…	GO:0006096//glycolytic process;GO:0006537//glutamate biosynthetic process;GO:0006744//ubiquinone biosynthetic process;GO:0009228//thiamine biosynthetic process;GO:0009236//cobalamin biosynthetic process;GO:0015995//chlorophyll biosynthetic process;GO:0016117//carotenoid biosynthetic process;GO:0018874//benzoate metabolic process;GO:0030494//bacteriochlorophyll biosynthetic process;GO:0045454//cel…
e_gw1.2.615.1	474	389	377	55	110	80	43.42	32.12	35.96	3.93	8.01	6.61	37.1667	6.18333	-2.58755	8.28126e-18	2.58264e-16	rhmA	KAF3769121.1 Phosphoenolpyruvate/pyruvate domain-containing protein [Cryphonectria parasitica EP155]	Metabolism;Metabolism	Global and overview maps;Amino acid metabolism	ko01100//Metabolic pathways;ko00350//Tyrosine metabolism	K02510;K02510	GO:0005737//cytoplasm	GO:0000287//magnesium ion binding;GO:0003674//molecular_function;GO:0003824//catalytic activity;GO:0004743//pyruvate kinase activity;GO:0005488//binding;GO:0016772//transferase activity, transferring phosphorus-containing groups;GO:0016829//lyase activity;GO:0016830//carbon-carbon lyase activity;GO:0016832//aldehyde-lyase activity;GO:0018802//2,4-dihydroxyhept-2-ene-1,7-dioate aldolase activity;G…	GO:0006096//glycolytic process;GO:0016310//phosphorylation
estExt_fgenesh1_kg.C_40153	939	782	1213	237	285	179	40.79	30.62	54.87	8.04	9.84	7.02	42.0933	8.3	-2.34241	1.02586e-17	3.18592e-16	mfs1	KAF3765613.1 hypothetical protein M406DRAFT_355989 [Cryphonectria parasitica EP155]	-	-	-	-	GO:0005887//integral component of plasma membrane;GO:0016021//integral component of membrane	GO:0015295//solute:proton symporter activity;GO:0016853//isomerase activity;GO:0022857//transmembrane transporter activity;GO:0042910//xenobiotic transporter activity	GO:0005975//carbohydrate metabolic process;GO:0006810//transport;GO:0042908//xenobiotic transport;GO:0055085//transmembrane transport
estExt_fgenesh1_kg.C_10845	4365	3823	4780	987	496	412	262.03	206.84	298.8	46.27	23.66	22.32	255.89	30.75	-3.05687	1.02686e-17	3.18592e-16	--	KAF3771331.1 hypothetical protein M406DRAFT_354816 [Cryphonectria parasitica EP155]	-	-	-	-	-	-	-
estExt_fgenesh1_kg.C_80033	10393	7569	8109	3001	2425	2160	344.87	226.37	280.19	77.77	63.93	64.7	283.81	68.8	-2.04444	1.0683e-17	3.30596e-16	--	KAF3761294.1 hypothetical protein M406DRAFT_357673 [Cryphonectria parasitica EP155]	-	-	-	-	-	-	-
MSTRG.3950	226	192	230	52	64	47	20.36	15.52	19.7	2.58	4.26	2.88	18.5267	3.24	-2.51554	1.14603e-17	3.53742e-16	--	-	-	-	-	-	-	-	-
estExt_fgenesh1_kg.C_80486	1101	812	842	252	330	221	112.37	74.69	89.48	20.09	26.76	20.36	92.18	22.4033	-2.04074	1.24205e-17	3.82399e-16	--	KAF3761838.1 hypothetical protein M406DRAFT_358114 [Cryphonectria parasitica EP155]	-	-	-	-	GO:0005576//extracellular region	GO:0008289//lipid binding	GO:0006869//lipid transport;GO:0042157//lipoprotein metabolic process
estExt_Genewise1Plus.C_80602	770	993	572	3182	3143	2549	43.71	50.81	33.81	141.07	141.76	130.62	42.7767	137.817	1.68785	1.2875e-17	3.95087e-16	BAT1	KAF3761460.1 branched-chain-amino-acid aminotransferase [Cryphonectria parasitica EP155]	Metabolism;Metabolism;Metabolism;Metabolism;Metabolism;Metabolism;Metabolism;Metabolism	Global and overview maps;Global and overview maps;Global and overview maps;Amino acid metabolism;Global and overview maps;Amino acid metabolism;Metabolism of cofactors and vitamins;Amino acid metabolism	ko01100//Metabolic pathways;ko01110//Biosynthesis of secondary metabolites;ko01230//Biosynthesis of amino acids;ko00270//Cysteine and methionine metabolism;ko01210//2-Oxocarboxylic acid metabolism;ko00280//Valine, leucine and isoleucine degradation;ko00770//Pantothenate and CoA biosynthesis;ko00290//Valine, leucine and isoleucine biosynthesis	K00826;K00826;K00826;K00826;K00826;K00826;K00826;K00826	GO:0005575//cellular_component;GO:0005622//intracellular;GO:0005623//cell;GO:0005737//cytoplasm;GO:0005739//mitochondrion;GO:0005759//mitochondrial matrix;GO:0031974//membrane-enclosed lumen;GO:0043226//organelle;GO:0043227//membrane-bounded organelle;GO:0043229//intracellular organelle;GO:0043231//intracellular membrane-bounded organelle;GO:0043233//organelle lumen;GO:0044422//organelle part;GO:…	GO:0003674//molecular_function;GO:0003824//catalytic activity;GO:0004084//branched-chain-amino-acid transaminase activity;GO:0005488//binding;GO:0008144//drug binding;GO:0008483//transaminase activity;GO:0016740//transferase activity;GO:0016769//transferase activity, transferring nitrogenous groups;GO:0019842//vitamin binding;GO:0030170//pyridoxal phosphate binding;GO:0036094//small molecule bind…	GO:0006082//organic acid metabolic process;GO:0006520//cellular amino acid metabolic process;GO:0006549//isoleucine metabolic process;GO:0006551//leucine metabolic process;GO:0006573//valine metabolic process;GO:0006807//nitrogen compound metabolic process;GO:0008150//biological_process;GO:0008152//metabolic process;GO:0008652//cellular amino acid biosynthetic process;GO:0009056//catabolic proces…
Crypa1.estExt_Genewise1.C_80859	7054	1352	8688	303	169	151	360.46	62.27	462.29	12.09	6.86	6.97	295.007	8.64	-5.09357	1.28983e-17	3.95087e-16	glcA	KAF3763450.1 family 16 glycoside hydrolase [Cryphonectria parasitica EP155]	-	-	-	-	-	GO:0004553//hydrolase activity, hydrolyzing O-glycosyl compounds;GO:0016651//oxidoreductase activity, acting on NAD(P)H	GO:0005975//carbohydrate metabolic process;GO:0022900//electron transport chain
Crypa1.estExt_Genewise1Plus.C_61022	1300	1641	988	5297	4905	4106	67.22	76.47	53.19	213.89	201.5	191.64	65.6267	202.343	1.62445	1.38282e-17	4.22499e-16	lys-4	KAF3762627.1 hypothetical protein M406DRAFT_93017 [Cryphonectria parasitica EP155]	Metabolism;Metabolism;Metabolism;Metabolism;Metabolism	Global and overview maps;Global and overview maps;Global and overview maps;Amino acid metabolism;Amino acid metabolism	ko01100//Metabolic pathways;ko01110//Biosynthesis of secondary metabolites;ko01230//Biosynthesis of amino acids;ko00310//Lysine degradation;ko00300//Lysine biosynthesis	K00290;K00290;K00290;K00290;K00290	GO:0005575//cellular_component;GO:0005622//intracellular;GO:0005623//cell;GO:0005737//cytoplasm;GO:0044424//intracellular part;GO:0044464//cell part	GO:0000286//alanine dehydrogenase activity;GO:0003674//molecular_function;GO:0003676//nucleic acid binding;GO:0003723//RNA binding;GO:0003729//mRNA binding;GO:0003824//catalytic activity;GO:0004753//saccharopine dehydrogenase activity;GO:0004754//saccharopine dehydrogenase (NAD+, L-lysine-forming) activity;GO:0005488//binding;GO:0008750//NAD(P)+ transhydrogenase (AB-specific) activity;GO:0016491/…	GO:0006082//organic acid metabolic process;GO:0006091//generation of precursor metabolites and energy;GO:0006520//cellular amino acid metabolic process;GO:0006522//alanine metabolic process;GO:0006553//lysine metabolic process;GO:0006807//nitrogen compound metabolic process;GO:0008150//biological_process;GO:0008152//metabolic process;GO:0008652//cellular amino acid biosynthetic process;GO:0009058…
fgenesh1_kg.2_446_2350_1_CCBH_CCBI_EXTA	2422	2425	2850	606	343	236	139.41	125.81	170.83	27.24	15.69	12.26	145.35	18.3967	-2.98201	1.41014e-17	4.29755e-16	--	KAF3769342.1 hypothetical protein M406DRAFT_321257 [Cryphonectria parasitica EP155]	-	-	-	-	-	-	-
estExt_fgenesh1_pg.C_100050	5915	7022	8863	1626	791	830	402.27	430.41	627.65	86.36	42.74	50.95	486.777	60.0167	-3.01982	1.44282e-17	4.38601e-16	--	KAF3760181.1 hypothetical protein M406DRAFT_353782 [Cryphonectria parasitica EP155]	-	-	-	-	-	-	-
estExt_fgenesh1_pm.C_60158	8760	4978	7605	1669	1838	1220	229.59	117.59	207.55	34.16	38.27	28.86	184.91	33.7633	-2.45329	1.47682e-17	4.47806e-16	isp4	KAF3763219.1 small oligopeptide transporter [Cryphonectria parasitica EP155]	-	-	-	-	-	GO:0015198//oligopeptide transporter activity	GO:0055085//transmembrane transport
estExt_Genewise1Plus.C_80752	438	714	429	2001	2369	2081	38.83	57.05	39.6	138.53	166.85	166.52	45.16	157.3	1.8004	1.48898e-17	4.50361e-16	RIB3	KAF3761519.1 3,4-dihydroxy-2-butanone 4-phosphate synthase [Cryphonectria parasitica EP155]	Metabolism;Metabolism;Metabolism	Global and overview maps;Global and overview maps;Metabolism of cofactors and vitamins	ko01100//Metabolic pathways;ko01110//Biosynthesis of secondary metabolites;ko00740//Riboflavin metabolism	K02858;K02858;K02858	GO:0005575//cellular_component;GO:0005576//extracellular region;GO:0005622//intracellular;GO:0005623//cell;GO:0005737//cytoplasm;GO:0005739//mitochondrion;GO:0005740//mitochondrial envelope;GO:0005758//mitochondrial intermembrane space;GO:0005829//cytosol;GO:0031012//extracellular matrix;GO:0031967//organelle envelope;GO:0031970//organelle envelope lumen;GO:0031974//membrane-enclosed lumen;GO:003…	GO:0003674//molecular_function;GO:0003824//catalytic activity;GO:0005488//binding;GO:0008686//3,4-dihydroxy-2-butanone-4-phosphate synthase activity;GO:0016829//lyase activity;GO:0016830//carbon-carbon lyase activity;GO:0043167//ion binding;GO:0043169//cation binding;GO:0046872//metal ion binding	GO:0006091//generation of precursor metabolites and energy;GO:0006766//vitamin metabolic process;GO:0006767//water-soluble vitamin metabolic process;GO:0006771//riboflavin metabolic process;GO:0006807//nitrogen compound metabolic process;GO:0008150//biological_process;GO:0008152//metabolic process;GO:0009058//biosynthetic process;GO:0009060//aerobic respiration;GO:0009110//vitamin biosynthetic pr…
Crypa1.fgenesh1_pg.C_scaffold_5000767	4432	6110	5358	1854	2255	1823	167.6	208.25	210.99	54.75	67.76	62.23	195.613	61.58	-1.66747	1.61667e-17	4.87755e-16	--	KAF3769202.1 hypothetical protein M406DRAFT_72144 [Cryphonectria parasitica EP155]	-	-	-	-	GO:0030867//rough endoplasmic reticulum membrane	GO:0003677//DNA binding;GO:0003700//transcription factor activity, sequence-specific DNA binding	GO:0006355//regulation of transcription, DNA-templated;GO:0023041//neuronal signal transduction
Crypa1.fgenesh1_pm.C_scaffold_3000001	170	104	188	17	19	16	6.65	3.67	7.66	0.52	0.59	0.57	5.99333	0.56	-3.41986	1.91181e-17	5.75358e-16	GLB1	KAF3766743.1 family 35 glycoside hydrolase [Cryphonectria parasitica EP155]	-	-	-	-	GO:0009341//beta-galactosidase complex	GO:0004565//beta-galactosidase activity	GO:0005975//carbohydrate metabolic process
Crypa1.e_gw1.3.1421.1	353	255	482	52	30	16	12.88	8.38	18.31	1.48	0.87	0.53	13.19	0.96	-3.78027	2.06598e-17	6.20205e-16	DUR3	KAF3767301.1 hypothetical protein M406DRAFT_39720 [Cryphonectria parasitica EP155]	-	-	-	-	GO:0005887//integral component of plasma membrane;GO:0009523//photosystem II;GO:0009539//photosystem II reaction center;GO:0016020//membrane	GO:0005298//proline:sodium symporter activity;GO:0015370//solute:sodium symporter activity;GO:0015498//pantothenate:sodium symporter activity;GO:0022857//transmembrane transporter activity	GO:0006810//transport;GO:0015824//proline transport;GO:0015887//pantothenate transmembrane transport;GO:0015937//coenzyme A biosynthetic process;GO:0015979//photosynthesis;GO:0055085//transmembrane transport
fgenesh1_pm.1_225	123	86	109	12	9	12	5.79	3.65	5.35	0.44	0.34	0.51	4.93	0.43	-3.51918	2.89897e-17	8.68105e-16	AN10074	KAF3769701.1 acetyl-CoA synthetase-like protein [Cryphonectria parasitica EP155]	Metabolism;Metabolism;Metabolism	Global and overview maps;Global and overview maps;Metabolism of cofactors and vitamins	ko01100//Metabolic pathways;ko01110//Biosynthesis of secondary metabolites;ko00130//Ubiquinone and other terpenoid-quinone biosynthesis	K01904;K01904;K01904	-	GO:0000166//nucleotide binding;GO:0003674//molecular_function;GO:0003824//catalytic activity;GO:0003987//acetate-CoA ligase activity;GO:0004043//L-aminoadipate-semialdehyde dehydrogenase activity;GO:0005488//binding;GO:0005524//ATP binding;GO:0008144//drug binding;GO:0008668//(2,3-dihydroxybenzoyl)adenylate synthase activity;GO:0008756//o-succinylbenzoate-CoA ligase activity;GO:0016874//ligase ac…	GO:0008150//biological_process;GO:0008152//metabolic process;GO:0009234//menaquinone biosynthetic process;GO:0010124//phenylacetate catabolic process;GO:0019287//isopentenyl diphosphate biosynthetic process, mevalonate pathway;GO:0019290//siderophore biosynthetic process;GO:0019350//teichoic acid biosynthetic process;GO:0019427//acetyl-CoA biosynthetic process from acetate;GO:0019878//lysine bios…
fgenesh1_kg.4_571_1756_1_CCBH_CCBI_EXTA	263	167	213	42	28	20	19.09	10.93	16.1	2.38	1.62	1.31	15.3733	1.77	-3.11861	3.33203e-17	9.95309e-16	--	KAF3766574.1 Cupredoxin [Cryphonectria parasitica EP155]	-	-	-	-	-	GO:0005507//copper ion binding;GO:0009055//electron carrier activity	GO:0015979//photosynthesis;GO:0055114//oxidation-reduction process
estExt_fgenesh1_pg.C_60285	2043	2414	2773	675	453	588	135.34	144.13	191.29	34.92	23.84	35.16	156.92	31.3067	-2.32549	3.53489e-17	1.05329e-15	--	KAF3763320.1 hypothetical protein M406DRAFT_352298 [Cryphonectria parasitica EP155]	-	-	-	-	-	-	-
estExt_fgenesh1_pm.C_60586	54	51	49	372	331	186	2.11	1.79	1.99	11.34	10.27	6.56	1.96333	9.39	2.25782	3.80078e-17	1.12972e-15	Gns	KAF3763887.1 alkaline phosphatase-like protein [Cryphonectria parasitica EP155]	Metabolism;Metabolism	Global and overview maps;Glycan biosynthesis and metabolism	ko01100//Metabolic pathways;ko00531//Glycosaminoglycan degradation	K01137;K01137	-	GO:0003824//catalytic activity;GO:0008484//sulfuric ester hydrolase activity;GO:0046872//metal ion binding	-
estExt_fgenesh1_kg.C_110052	4379	4880	4181	12740	10906	10619	269.41	270.59	267.85	612.12	533.11	589.72	269.283	578.317	1.10273	4.01164e-17	1.18946e-15	SPCC965.06	KAF3759996.1 voltage-gated potassium channel beta-2 subunit [Cryphonectria parasitica EP155]	-	-	-	-	GO:0005575//cellular_component;GO:0005622//intracellular;GO:0005623//cell;GO:0005737//cytoplasm;GO:0005886//plasma membrane;GO:0005887//integral component of plasma membrane;GO:0008076//voltage-gated potassium channel complex;GO:0016020//membrane;GO:0016021//integral component of membrane;GO:0031224//intrinsic component of membrane;GO:0031226//intrinsic component of plasma membrane;GO:0032991//ma…	GO:0003674//molecular_function;GO:0005215//transporter activity;GO:0005216//ion channel activity;GO:0005244//voltage-gated ion channel activity;GO:0005249//voltage-gated potassium channel activity;GO:0005261//cation channel activity;GO:0005267//potassium channel activity;GO:0008324//cation transmembrane transporter activity;GO:0015075//ion transmembrane transporter activity;GO:0015077//monovalent…	GO:0006810//transport;GO:0006811//ion transport;GO:0006812//cation transport;GO:0006813//potassium ion transport;GO:0007610//behavior;GO:0007622//rhythmic behavior;GO:0007623//circadian rhythm;GO:0008150//biological_process;GO:0009987//cellular process;GO:0015672//monovalent inorganic cation transport;GO:0016043//cellular component organization;GO:0022410//circadian sleep/wake cycle process;GO:00…
estExt_Genewise1Plus.C_13772	424	476	411	1014	1228	1051	12.58	12.73	12.7	23.5	28.96	28.16	12.67	26.8733	1.08476	4.30075e-17	1.27205e-15	YIL067C	KAF3771056.1 hypothetical protein M406DRAFT_285931 [Cryphonectria parasitica EP155]	-	-	-	-	GO:0000322//storage vacuole;GO:0000323//lytic vacuole;GO:0000324//fungal-type vacuole;GO:0005575//cellular_component;GO:0005622//intracellular;GO:0005623//cell;GO:0005737//cytoplasm;GO:0005773//vacuole;GO:0005774//vacuolar membrane;GO:0016020//membrane;GO:0016021//integral component of membrane;GO:0031090//organelle membrane;GO:0031224//intrinsic component of membrane;GO:0043226//organelle;GO:004…	GO:0003674//molecular_function	GO:0008150//biological_process
fgenesh1_pm.8_540	197	258	225	1421	927	808	13.76	16.25	16.37	77.53	51.46	50.96	15.46	59.9833	1.95602	4.87313e-17	1.43781e-15	andK	KAF3761923.1 hypothetical protein M406DRAFT_342602 [Cryphonectria parasitica EP155]	-	-	-	-	-	GO:0004416//hydroxyacylglutathione hydrolase activity	GO:0019243//methylglyoxal catabolic process to D-lactate via S-lactoyl-glutathione
estExt_Genewise1.C_13991	717	1904	529	10590	13727	15653	16.15	38.65	12.41	186.29	245.67	318.26	22.4033	250.073	3.48057	5.08473e-17	1.49658e-15	PMA1	KAF3771141.1 plasma membrane H+-ATPase [Cryphonectria parasitica EP155]	Metabolism;Metabolism	Global and overview maps;Energy metabolism	ko01100//Metabolic pathways;ko00190//Oxidative phosphorylation	K01535;K01535	GO:0031004//potassium ion-transporting ATPase complex	GO:0004008//copper-exporting ATPase activity;GO:0004647//phosphoserine phosphatase activity;GO:0005375//copper ion transmembrane transporter activity;GO:0005388//calcium-transporting ATPase activity;GO:0008556//potassium-transporting ATPase activity;GO:0008967//phosphoglycolate phosphatase activity;GO:0015434//cadmium-transporting ATPase activity;GO:0015444//magnesium-importing ATPase activity;GO…	GO:0006545//glycine biosynthetic process;GO:0006564//L-serine biosynthetic process;GO:0006813//potassium ion transport;GO:0006816//calcium ion transport;GO:0006825//copper ion transport;GO:0008152//metabolic process;GO:0015691//cadmium ion transport;GO:0015693//magnesium ion transport;GO:0030001//metal ion transport
estExt_Genewise1Plus.C_42924	395	248	303	68	61	65	25.69	14.53	20.52	3.45	3.15	3.82	20.2467	3.47333	-2.54329	5.63822e-17	1.65544e-15	--	KAF3766595.1 hypothetical protein M406DRAFT_291085 [Cryphonectria parasitica EP155]	-	-	-	-	-	GO:0018580//nitronate monooxygenase activity	GO:0055114//oxidation-reduction process
estExt_fgenesh1_pg.C_11280	393	454	491	158	158	112	19.2	19.99	24.97	6.03	6.13	4.94	21.3867	5.7	-1.90768	6.48757e-17	1.90018e-15	--	KAF3770803.1 hypothetical protein M406DRAFT_349400 [Cryphonectria parasitica EP155]	-	-	-	-	-	-	-
Crypa1.estExt_fgenesh1_pg.C_10266	1019	1452	1479	384	460	379	33.1	42.51	50.03	9.74	11.87	11.11	41.88	10.9067	-1.94105	6.64159e-17	1.94057e-15	cat-1	KAF3769698.1 hypothetical protein M406DRAFT_105038 [Cryphonectria parasitica EP155]	Metabolism;Metabolism;Metabolism;Environmental Information Processing;Cellular Processes;Metabolism;Metabolism;Organismal Systems	Global and overview maps;Global and overview maps;Global and overview maps;Signal transduction;Transport and catabolism;Amino acid metabolism;Carbohydrate metabolism;Aging	ko01100//Metabolic pathways;ko01110//Biosynthesis of secondary metabolites;ko01200//Carbon metabolism;ko04011//MAPK signaling pathway - yeast;ko04146//Peroxisome;ko00380//Tryptophan metabolism;ko00630//Glyoxylate and dicarboxylate metabolism;ko04213//Longevity regulating pathway - multiple species	K03781;K03781;K03781;K03781;K03781;K03781;K03781;K03781	GO:0005575//cellular_component;GO:0005576//extracellular region;GO:0005618//cell wall;GO:0005619//ascospore wall;GO:0005622//intracellular;GO:0005623//cell;GO:0005737//cytoplasm;GO:0005829//cytosol;GO:0009277//fungal-type cell wall;GO:0030312//external encapsulating structure;GO:0031160//spore wall;GO:0044424//intracellular part;GO:0044444//cytoplasmic part;GO:0044464//cell part;GO:0071944//cell …	GO:0003674//molecular_function;GO:0003824//catalytic activity;GO:0004096//catalase activity;GO:0004601//peroxidase activity;GO:0005488//binding;GO:0008234//cysteine-type peptidase activity;GO:0016209//antioxidant activity;GO:0016491//oxidoreductase activity;GO:0016684//oxidoreductase activity, acting on peroxide as acceptor;GO:0020037//heme binding;GO:0043167//ion binding;GO:0043169//cation bindi…	GO:0000003//reproduction;GO:0000302//response to reactive oxygen species;GO:0006508//proteolysis;GO:0006873//cellular ion homeostasis;GO:0006875//cellular metal ion homeostasis;GO:0006879//cellular iron ion homeostasis;GO:0006950//response to stress;GO:0006979//response to oxidative stress;GO:0007154//cell communication;GO:0008150//biological_process;GO:0008152//metabolic process;GO:0009056//cata…
estExt_Genewise1Plus.C_30144	176	951	369	9906	8136	7355	9.55	46.49	20.84	419.59	350.61	360.09	25.6267	376.763	3.87794	7.36272e-17	2.14606e-15	AKR7A3	KAF3766692.1 putative aldo/keto reductase [Cryphonectria parasitica EP155]	-	-	-	-	-	GO:0047834//D-threo-aldose 1-dehydrogenase activity	-
MSTRG.8630	31	61	33	320	236	262	1.66	2.95	1.84	13.42	10.07	12.7	2.15	12.0633	2.48822	8.08884e-17	2.35202e-15	--	-	-	-	-	-	-	-	-
Crypa1.fgenesh1_pg.C_scaffold_10000273	211	244	147	0	0	0	17.99	18.75	13.05	0	0	0	16.5967	0.001	-14.0186	8.36176e-17	2.42551e-15	--	KAF3764007.1 hypothetical protein M406DRAFT_75232 [Cryphonectria parasitica EP155]	-	-	-	-	-	GO:0008168//methyltransferase activity;GO:0008171//O-methyltransferase activity	GO:0008299//isoprenoid biosynthetic process;GO:0009102//biotin biosynthetic process
fgenesh1_kg.4_55_91_1_CCBH_CCBI_EXTA	321	234	335	76	73	62	17.69	11.63	19.23	3.27	3.2	3.09	16.1833	3.18667	-2.34439	8.93574e-17	2.58578e-15	adh1	KAF3765358.1 hypothetical protein M406DRAFT_321916 [Cryphonectria parasitica EP155]	Metabolism;Metabolism;Metabolism;Metabolism;Metabolism	Global and overview maps;Global and overview maps;Carbohydrate metabolism;Amino acid metabolism;Lipid metabolism	ko01100//Metabolic pathways;ko01110//Biosynthesis of secondary metabolites;ko00010//Glycolysis / Gluconeogenesis;ko00350//Tyrosine metabolism;ko00071//Fatty acid degradation	K13953;K13953;K13953;K13953;K13953	GO:0016020//membrane	GO:0004024//alcohol dehydrogenase activity, zinc-dependent;GO:0005247//voltage-gated chloride channel activity;GO:0008270//zinc ion binding;GO:0008743//L-threonine 3-dehydrogenase activity;GO:0016491//oxidoreductase activity;GO:0016655//oxidoreductase activity, acting on NAD(P)H, quinone or similar compound as acceptor;GO:0018467//formaldehyde dehydrogenase activity;GO:0050607//mycothiol-dependen…	GO:0006113//fermentation;GO:0006567//threonine catabolic process;GO:0006821//chloride transport;GO:0008152//metabolic process;GO:0009404//toxin metabolic process;GO:0010127//mycothiol-dependent detoxification;GO:0019439//aromatic compound catabolic process;GO:0046292//formaldehyde metabolic process;GO:0055085//transmembrane transport;GO:0055114//oxidation-reduction process
estExt_fgenesh1_kg.C_70037	3912	3465	3391	8177	9470	7330	322.51	257.46	291.11	526.46	620.3	545.47	290.36	564.077	0.958049	9.3716e-17	2.7054e-15	PRX1	KAF3762176.1 thioredoxin-like protein [Cryphonectria parasitica EP155]	-	-	-	-	GO:0005575//cellular_component;GO:0005623//cell	GO:0003674//molecular_function;GO:0003824//catalytic activity;GO:0004601//peroxidase activity;GO:0016209//antioxidant activity;GO:0016491//oxidoreductase activity;GO:0016684//oxidoreductase activity, acting on peroxide as acceptor;GO:0051920//peroxiredoxin activity	GO:0006979//response to oxidative stress;GO:0008150//biological_process;GO:0008152//metabolic process;GO:0009636//response to toxic substance;GO:0009987//cellular process;GO:0019725//cellular homeostasis;GO:0042221//response to chemical;GO:0042592//homeostatic process;GO:0045454//cell redox homeostasis;GO:0050789//regulation of biological process;GO:0050794//regulation of cellular process;GO:0050…
Crypa1.e_gw1.2.427.1	47	90	89	387	398	353	2.56	4.42	5.05	16.46	17.23	17.36	4.01	17.0167	2.08527	1.11694e-16	3.21667e-15	asaE	KAF3766364.1 hypothetical protein M406DRAFT_38721 [Cryphonectria parasitica EP155]	-	-	-	-	GO:0005887//integral component of plasma membrane;GO:0016021//integral component of membrane	GO:0008028//monocarboxylic acid transmembrane transporter activity;GO:0015295//solute:proton symporter activity;GO:0015297//antiporter activity;GO:0015514//nitrite efflux transmembrane transporter activity;GO:0022857//transmembrane transporter activity;GO:0042910//xenobiotic transporter activity	GO:0006810//transport;GO:0015707//nitrite transport;GO:0015718//monocarboxylic acid transport;GO:0042908//xenobiotic transport;GO:0055085//transmembrane transport
fgenesh1_pm.3_46	77	85	76	261	327	227	4.35	4.33	4.47	11.51	14.67	11.57	4.38333	12.5833	1.52141	1.16034e-16	3.3337e-15	--	KAF3766699.1 hypothetical protein M406DRAFT_337650 [Cryphonectria parasitica EP155]	-	-	-	-	-	-	-
estExt_Genewise1.C_31368	207	1101	412	14628	8819	8574	11.92	57.12	24.69	657.57	403.33	445.5	31.2433	502.133	4.00645	1.17091e-16	3.35604e-15	ACTTS2	KAF3767263.1 GroES-like protein [Cryphonectria parasitica EP155]	-	-	-	-	-	GO:0004024//alcohol dehydrogenase activity, zinc-dependent;GO:0008270//zinc ion binding;GO:0008743//L-threonine 3-dehydrogenase activity;GO:0016491//oxidoreductase activity;GO:0016655//oxidoreductase activity, acting on NAD(P)H, quinone or similar compound as acceptor;GO:0050607//mycothiol-dependent formaldehyde dehydrogenase activity;GO:0051287//NAD binding;GO:0051903//S-(hydroxymethyl)glutathio…	GO:0006113//fermentation;GO:0006567//threonine catabolic process;GO:0008152//metabolic process;GO:0009404//toxin metabolic process;GO:0010127//mycothiol-dependent detoxification;GO:0055114//oxidation-reduction process
Crypa1.e_gw1.4.1364.1	721	929	849	2145	2396	2292	32.25	37.45	39.54	74.92	85.14	92.53	36.4133	84.1967	1.2093	1.24927e-16	3.57213e-15	LAF3	KAF3764114.1 hypothetical protein M406DRAFT_42192 [Cryphonectria parasitica EP155]	-	-	-	-	GO:0005575//cellular_component	GO:0000034//adenine deaminase activity;GO:0003674//molecular_function;GO:0004157//dihydropyrimidinase activity;GO:0008798//beta-aspartyl-peptidase activity;GO:0008892//guanine deaminase activity;GO:0016787//hydrolase activity;GO:0018835//carbon phosphorus lyase activity;GO:0050480//imidazolonepropionase activity	GO:0006147//guanine catabolic process;GO:0006168//adenine salvage;GO:0006508//proteolysis;GO:0006548//histidine catabolic process;GO:0008150//biological_process;GO:0008152//metabolic process;GO:0019634//organic phosphonate metabolic process
estExt_Genewise1Plus.C_20848	968	911	981	2124	2349	2020	52.62	44.63	55.53	90.16	101.45	99.11	50.9267	96.9067	0.928175	1.38808e-16	3.95965e-15	--	KAF3768648.1 hypothetical protein M406DRAFT_286587 [Cryphonectria parasitica EP155]	-	-	-	-	-	GO:0008080//N-acetyltransferase activity	-
estExt_fgenesh1_kg.C_50283	7175	7571	6749	15013	16312	15106	352.79	335.51	345.55	576.49	637.26	670.46	344.617	628.07	0.865933	1.42726e-16	4.06179e-15	SPBC1703.13c	KAF3764809.1 mitochondrial phosphate carrier protein 2 [Cryphonectria parasitica EP155]	-	-	-	-	GO:0005575//cellular_component;GO:0005622//intracellular;GO:0005623//cell;GO:0005737//cytoplasm;GO:0005739//mitochondrion;GO:0005740//mitochondrial envelope;GO:0005743//mitochondrial inner membrane;GO:0005886//plasma membrane;GO:0005887//integral component of plasma membrane;GO:0016020//membrane;GO:0016021//integral component of membrane;GO:0019866//organelle inner membrane;GO:0031090//organelle …	GO:0003674//molecular_function;GO:0005215//transporter activity;GO:0005315//inorganic phosphate transmembrane transporter activity;GO:0005488//binding;GO:0008324//cation transmembrane transporter activity;GO:0008509//anion transmembrane transporter activity;GO:0015075//ion transmembrane transporter activity;GO:0015077//monovalent inorganic cation transmembrane transporter activity;GO:0015078//hyd…	GO:0000041//transition metal ion transport;GO:0006810//transport;GO:0006811//ion transport;GO:0006812//cation transport;GO:0006817//phosphate ion transport;GO:0006820//anion transport;GO:0006825//copper ion transport;GO:0006839//mitochondrial transport;GO:0006873//cellular ion homeostasis;GO:0006875//cellular metal ion homeostasis;GO:0006878//cellular copper ion homeostasis;GO:0008150//biological…
e_gw1.7.1742.1	604	1135	682	3703	3576	3437	24.65	41.75	28.98	118.02	115.96	126.62	31.7933	120.2	1.91864	1.46308e-16	4.15392e-15	--	KAF3762939.1 MFS general substrate transporter [Cryphonectria parasitica EP155]	-	-	-	-	GO:0005887//integral component of plasma membrane;GO:0016021//integral component of membrane	GO:0008028//monocarboxylic acid transmembrane transporter activity;GO:0015307//drug:proton antiporter activity;GO:0022857//transmembrane transporter activity;GO:0042910//xenobiotic transporter activity	GO:0006855//drug transmembrane transport;GO:0015718//monocarboxylic acid transport;GO:0042493//response to drug;GO:0042908//xenobiotic transport;GO:0055085//transmembrane transport
fgenesh1_kg.5_303_2156_1_CCBH_CCBI_EXTA	1581	1226	1179	184	393	214	130.48	91.2	101.33	11.86	25.77	15.94	107.67	17.8567	-2.59208	1.47917e-16	4.18972e-15	--	KAF3764844.1 hypothetical protein M406DRAFT_322756 [Cryphonectria parasitica EP155]	-	-	-	-	-	-	-
estExt_fgenesh1_pm.C_90410	690	973	506	2980	3179	3079	34.27	43.55	26.17	115.58	125.44	138.03	34.6633	126.35	1.86594	1.63966e-16	4.6334e-15	orf2	KAF3760962.1 cytochrome P450 [Cryphonectria parasitica EP155]	-	-	-	-	-	GO:0005506//iron ion binding;GO:0016705//oxidoreductase activity, acting on paired donors, with incorporation or reduction of molecular oxygen;GO:0020037//heme binding	GO:0055114//oxidation-reduction process
Crypa1.fgenesh1_pg.C_scaffold_8000363	63	65	42	355	251	262	3	2.79	2.08	13.21	9.5	11.27	2.62333	11.3267	2.11025	1.67148e-16	4.71223e-15	--	KAF3763389.1 hypothetical protein M406DRAFT_74006 [Cryphonectria parasitica EP155]	-	-	-	-	-	-	-
fgenesh1_pg.3_1248	13	12	9	157	127	78	1.47	1.23	1.06	13.91	11.45	7.99	1.25333	11.1167	3.14888	1.7403e-16	4.89479e-15	--	KAF3767964.1 acyl-CoA N-acyltransferase [Cryphonectria parasitica EP155]	-	-	-	-	-	GO:0008080//N-acetyltransferase activity	-
e_gw1.1.4228.1	774	1378	899	4999	4182	3705	47.86	76.79	57.88	241.39	205.45	206.79	60.8433	217.877	1.84034	1.9005e-16	5.33292e-15	GBU1	KAF3770497.1 Arginase/deacetylase [Cryphonectria parasitica EP155]	Metabolism;Metabolism	Global and overview maps;Amino acid metabolism	ko01100//Metabolic pathways;ko00330//Arginine and proline metabolism	K01480;K01480	-	GO:0003674//molecular_function;GO:0003824//catalytic activity;GO:0004053//arginase activity;GO:0005488//binding;GO:0008783//agmatinase activity;GO:0016787//hydrolase activity;GO:0016810//hydrolase activity, acting on carbon-nitrogen (but not peptide) bonds;GO:0016813//hydrolase activity, acting on carbon-nitrogen (but not peptide) bonds, in linear amidines;GO:0030145//manganese ion binding;GO:004…	GO:0006082//organic acid metabolic process;GO:0006520//cellular amino acid metabolic process;GO:0006525//arginine metabolic process;GO:0006527//arginine catabolic process;GO:0006807//nitrogen compound metabolic process;GO:0008150//biological_process;GO:0008152//metabolic process;GO:0008295//spermidine biosynthetic process;GO:0009056//catabolic process;GO:0009063//cellular amino acid catabolic pro…
Crypa1.estExt_fgenesh1_pm.C_40328	355	366	363	990	1010	740	16.88	15.69	17.98	36.77	38.17	31.77	16.85	35.57	1.07791	2.50653e-16	7.01711e-15	YHR112C	KAF3764778.1 hypothetical protein M406DRAFT_98368 [Cryphonectria parasitica EP155]	Metabolism;Metabolism;Metabolism;Metabolism;Metabolism;Metabolism	Global and overview maps;Global and overview maps;Global and overview maps;Amino acid metabolism;Energy metabolism;Metabolism of other amino acids	ko01100//Metabolic pathways;ko01110//Biosynthesis of secondary metabolites;ko01230//Biosynthesis of amino acids;ko00270//Cysteine and methionine metabolism;ko00920//Sulfur metabolism;ko00450//Selenocompound metabolism	K01739;K01739;K01739;K01739;K01739;K01739	GO:0005575//cellular_component;GO:0005622//intracellular;GO:0005623//cell;GO:0005634//nucleus;GO:0005737//cytoplasm;GO:0043226//organelle;GO:0043227//membrane-bounded organelle;GO:0043229//intracellular organelle;GO:0043231//intracellular membrane-bounded organelle;GO:0044424//intracellular part;GO:0044464//cell part	GO:0003674//molecular_function;GO:0003824//catalytic activity;GO:0003961//O-acetylhomoserine aminocarboxypropyltransferase activity;GO:0003962//cystathionine gamma-synthase activity;GO:0004121//cystathionine beta-lyase activity;GO:0004123//cystathionine gamma-lyase activity;GO:0004124//cysteine synthase activity;GO:0005488//binding;GO:0008144//drug binding;GO:0016740//transferase activity;GO:0016…	GO:0000096//sulfur amino acid metabolic process;GO:0000097//sulfur amino acid biosynthetic process;GO:0006082//organic acid metabolic process;GO:0006520//cellular amino acid metabolic process;GO:0006534//cysteine metabolic process;GO:0006555//methionine metabolic process;GO:0006790//sulfur compound metabolic process;GO:0006807//nitrogen compound metabolic process;GO:0008150//biological_process;GO…
e_gw1.3.2763.1	754	1472	1399	269	272	217	28.65	50.4	55.35	7.98	8.21	7.44	44.8	7.87667	-2.50784	2.75619e-16	7.69814e-15	--	KAF3767048.1 hypothetical protein M406DRAFT_253127, partial [Cryphonectria parasitica EP155]	-	-	-	-	-	-	-
MSTRG.8424	1172	685	721	184	227	158	39.37	20.74	25.22	4.83	6.06	4.79	28.4433	5.22667	-2.44413	2.8211e-16	7.8612e-15	--	-	-	-	-	-	-	-	-
fgenesh1_kg.1_100_1671_1_CCBH_CCBI_EXTA	6873	7752	8245	3535	3654	3193	330.5	335.96	412.85	132.75	139.6	138.59	359.77	136.98	-1.39311	2.98739e-16	8.30534e-15	MDH1	KAF3769667.1 malate dehydrogenase [Cryphonectria parasitica EP155]	Metabolism;Metabolism;Metabolism;Metabolism;Metabolism;Metabolism;Metabolism	Global and overview maps;Global and overview maps;Global and overview maps;Amino acid metabolism;Carbohydrate metabolism;Carbohydrate metabolism;Carbohydrate metabolism	ko01100//Metabolic pathways;ko01110//Biosynthesis of secondary metabolites;ko01200//Carbon metabolism;ko00270//Cysteine and methionine metabolism;ko00630//Glyoxylate and dicarboxylate metabolism;ko00620//Pyruvate metabolism;ko00020//Citrate cycle (TCA cycle)	K00026;K00026;K00026;K00026;K00026;K00026;K00026	GO:0005737//cytoplasm	GO:0003854//3-beta-hydroxy-delta5-steroid dehydrogenase activity;GO:0004459//L-lactate dehydrogenase activity;GO:0016491//oxidoreductase activity;GO:0016616//oxidoreductase activity, acting on the CH-OH group of donors, NAD or NADP as acceptor;GO:0030060//L-malate dehydrogenase activity	GO:0006099//tricarboxylic acid cycle;GO:0006694//steroid biosynthetic process;GO:0055114//oxidation-reduction process
Crypa1.estExt_fgenesh1_kg.C_10353	400	408	485	88	151	92	41.57	38.21	52.48	7.14	12.47	8.63	44.0867	9.41333	-2.22756	3.02869e-16	8.40077e-15	--	KAF3770182.1 hypothetical protein M406DRAFT_100754 [Cryphonectria parasitica EP155]	-	-	-	-	-	-	-
estExt_Genewise1Plus.C_50884	682	820	590	1836	1964	1744	27.73	30.05	24.98	58.29	63.44	64	27.5867	61.91	1.1662	3.1223e-16	8.64051e-15	MFS1	KAF3764447.1 MFS general substrate transporter [Cryphonectria parasitica EP155]	-	-	-	-	GO:0005887//integral component of plasma membrane	GO:0008990//rRNA (guanine-N2-)-methyltransferase activity;GO:0015238//drug transmembrane transporter activity;GO:0015307//drug:proton antiporter activity;GO:0022857//transmembrane transporter activity;GO:0042910//xenobiotic transporter activity	GO:0006855//drug transmembrane transport;GO:0015893//drug transport;GO:0031167//rRNA methylation;GO:0042493//response to drug;GO:0042908//xenobiotic transport;GO:0055085//transmembrane transport
estExt_fgenesh1_pg.C_70134	31	256	124	4670	2830	2617	1.85	13.75	7.7	217.35	134	140.78	7.76667	164.043	4.40064	3.25121e-16	8.97663e-15	fldZ	KAF3762218.1 FMN-linked oxidoreductase [Cryphonectria parasitica EP155]	-	-	-	-	-	GO:0010181//FMN binding;GO:0016491//oxidoreductase activity	GO:0055114//oxidation-reduction process
gw1.8.1876.1	110	103	161	17	19	13	8.19	6.92	12.49	0.99	1.12	0.87	9.2	0.993333	-3.21128	3.85061e-16	1.06073e-14	--	KAF3761949.1 hypothetical protein M406DRAFT_240449, partial [Cryphonectria parasitica EP155]	-	-	-	-	-	GO:0000034//adenine deaminase activity;GO:0004151//dihydroorotase activity;GO:0004157//dihydropyrimidinase activity;GO:0008798//beta-aspartyl-peptidase activity;GO:0008892//guanine deaminase activity;GO:0016787//hydrolase activity;GO:0018835//carbon phosphorus lyase activity;GO:0050480//imidazolonepropionase activity	GO:0006147//guanine catabolic process;GO:0006168//adenine salvage;GO:0006508//proteolysis;GO:0006548//histidine catabolic process;GO:0008152//metabolic process;GO:0009220//pyrimidine ribonucleotide biosynthetic process;GO:0019634//organic phosphonate metabolic process
estExt_Genewise1Plus.C_81777	380	372	406	151	161	126	24.6	21.71	27.37	7.63	8.28	7.36	24.56	7.75667	-1.6628	3.91859e-16	1.07699e-14	dgoD	KAF3761959.1 enolase C-terminal domain-like protein [Cryphonectria parasitica EP155]	Metabolism;Metabolism	Global and overview maps;Carbohydrate metabolism	ko01100//Metabolic pathways;ko00052//Galactose metabolism	K01684;K01684	-	GO:0016836//hydro-lyase activity;GO:0043814//phospholactate guanylyltransferase activity;GO:0050096//methylaspartate ammonia-lyase activity	GO:0009108//coenzyme biosynthetic process;GO:0009234//menaquinone biosynthetic process;GO:0019670//anaerobic glutamate catabolic process
estExt_Genewise1Plus.C_21402	996	1239	800	316	310	313	40.58	45.5	33.94	10.06	10.04	11.51	40.0067	10.5367	-1.92482	3.94938e-16	1.08298e-14	--	KAF3768910.1 hypothetical protein M406DRAFT_286933 [Cryphonectria parasitica EP155]	-	-	-	-	-	-	-
e_gw1.4.2795.1	533	414	338	89	127	68	31.16	21.82	20.58	4.06	5.9	3.59	24.52	4.51667	-2.44063	4.05327e-16	1.10894e-14	gsfB	KAF3765301.1 putative O-methyltransferase [Cryphonectria parasitica EP155]	-	-	-	-	-	GO:0008171//O-methyltransferase activity	GO:0016051//carbohydrate biosynthetic process
estExt_fgenesh1_kg.C_40095	650	645	633	290	274	256	54.62	48.85	55.39	19.03	18.29	19.42	52.9533	18.9133	-1.48532	4.23959e-16	1.15728e-14	B11B22.010	KAF3765477.1 hypothetical protein M406DRAFT_355931 [Cryphonectria parasitica EP155]	-	-	-	-	GO:0005575//cellular_component;GO:0005576//extracellular region;GO:0005622//intracellular;GO:0005623//cell;GO:0005634//nucleus;GO:0005654//nucleoplasm;GO:0005730//nucleolus;GO:0005737//cytoplasm;GO:0005829//cytosol;GO:0012505//endomembrane system;GO:0016020//membrane;GO:0016021//integral component of membrane;GO:0030141//secretory granule;GO:0031224//intrinsic component of membrane;GO:0031410//cy…	GO:0003674//molecular_function;GO:0003676//nucleic acid binding;GO:0003677//DNA binding;GO:0003824//catalytic activity;GO:0004842//ubiquitin-protein transferase activity;GO:0005488//binding;GO:0005515//protein binding;GO:0016740//transferase activity;GO:0019787//ubiquitin-like protein transferase activity;GO:0061630//ubiquitin protein ligase activity;GO:0061659//ubiquitin-like protein ligase acti…	GO:0000209//protein polyubiquitination;GO:0000278//mitotic cell cycle;GO:0000447//endonucleolytic cleavage in ITS1 to separate SSU-rRNA from 5.8S rRNA and LSU-rRNA from tricistronic rRNA transcript (SSU-rRNA, 5.8S rRNA, LSU-rRNA);GO:0000448//cleavage in ITS2 between 5.8S rRNA and LSU-rRNA of tricistronic rRNA transcript (SSU-rRNA, 5.8S rRNA, LSU-rRNA);GO:0000460//maturation of 5.8S rRNA;GO:000046…
e_gw1.6.2306.1	80	145	76	476	506	451	5.25	8.57	5.19	24.39	26.37	26.71	6.33667	25.8233	2.02688	4.78886e-16	1.30426e-14	--	KAF3763839.1 hypothetical protein M406DRAFT_263066 [Cryphonectria parasitica EP155]	-	-	-	-	-	GO:0000981//RNA polymerase II transcription factor activity, sequence-specific DNA binding;GO:0008270//zinc ion binding	GO:0006355//regulation of transcription, DNA-templated
e_gw1.10.439.1	78	131	74	434	434	481	4.48	6.78	4.42	19.45	19.79	24.91	5.22667	21.3833	2.03252	4.87569e-16	1.32491e-14	asL4	KAF3760278.1 FAD binding domain protein [Cryphonectria parasitica EP155]	-	-	-	-	-	GO:0008677//2-dehydropantoate 2-reductase activity;GO:0008767//UDP-galactopyranose mutase activity;GO:0016491//oxidoreductase activity;GO:0016647//oxidoreductase activity, acting on the CH-NH group of donors, oxygen as acceptor;GO:0016701//oxidoreductase activity, acting on single donors with incorporation of molecular oxygen;GO:0043546//molybdopterin cofactor binding;GO:0045550//geranylgeranyl r…	GO:0006461//protein complex assembly;GO:0006744//ubiquinone biosynthetic process;GO:0006813//potassium ion transport;GO:0009115//xanthine catabolic process;GO:0009273//peptidoglycan-based cell wall biogenesis;GO:0015940//pantothenate biosynthetic process;GO:0015995//chlorophyll biosynthetic process;GO:0030494//bacteriochlorophyll biosynthetic process;GO:0055114//oxidation-reduction process
estExt_fgenesh1_pm.C_10207	957	1187	1302	369	314	359	67.88	75.89	96.17	20.44	17.7	22.99	79.98	20.3767	-1.97272	5.52516e-16	1.49802e-14	--	KAF3769679.1 hypothetical protein M406DRAFT_343810 [Cryphonectria parasitica EP155]	-	-	-	-	-	-	-
fgenesh1_kg.3_218_2952_1_CCBH_CCBI_EXTA	599	292	287	44	67	45	33.7	14.8	16.81	1.93	2.99	2.28	21.77	2.4	-3.18124	5.71489e-16	1.54598e-14	--	KAF3767118.1 hypothetical protein M406DRAFT_321479 [Cryphonectria parasitica EP155]	-	-	-	-	-	GO:0009055//electron carrier activity	-
fgenesh1_pm.2_497	3237	5020	3171	13317	13372	11831	212.92	297.61	217.2	684.08	698.85	702.47	242.577	695.133	1.51885	6.00699e-16	1.62135e-14	ccp-1	KAF3769056.1 heme peroxidase [Cryphonectria parasitica EP155]	-	-	-	-	GO:0005575//cellular_component;GO:0005622//intracellular;GO:0005623//cell;GO:0005737//cytoplasm;GO:0005739//mitochondrion;GO:0005740//mitochondrial envelope;GO:0005758//mitochondrial intermembrane space;GO:0005759//mitochondrial matrix;GO:0005829//cytosol;GO:0031967//organelle envelope;GO:0031970//organelle envelope lumen;GO:0031974//membrane-enclosed lumen;GO:0031975//envelope;GO:0043226//organe…	GO:0003674//molecular_function;GO:0003824//catalytic activity;GO:0004096//catalase activity;GO:0004130//cytochrome-c peroxidase activity;GO:0004601//peroxidase activity;GO:0005488//binding;GO:0016209//antioxidant activity;GO:0016491//oxidoreductase activity;GO:0016684//oxidoreductase activity, acting on peroxide as acceptor;GO:0020037//heme binding;GO:0043167//ion binding;GO:0043169//cation bindi…	GO:0000302//response to reactive oxygen species;GO:0006950//response to stress;GO:0006979//response to oxidative stress;GO:0008150//biological_process;GO:0008152//metabolic process;GO:0009056//catabolic process;GO:0009636//response to toxic substance;GO:0009987//cellular process;GO:0016999//antibiotic metabolic process;GO:0017001//antibiotic catabolic process;GO:0017144//drug metabolic process;GO…
gw1.5.1007.1	436	251	326	76	76	57	74.37	38.59	57.9	10.12	10.3	8.78	56.9533	9.73333	-2.54877	6.07866e-16	1.63702e-14	--	KAF3764235.1 hypothetical protein M406DRAFT_224267, partial [Cryphonectria parasitica EP155]	-	-	-	-	GO:0016020//membrane	-	-
fgenesh1_pg.6_64	484	473	491	207	194	148	20.71	18.24	21.88	6.92	6.6	5.72	20.2767	6.41333	-1.66067	6.3923e-16	1.71765e-14	noxA	KAF3763052.1 hypothetical protein M406DRAFT_331621 [Cryphonectria parasitica EP155]	Cellular Processes	Transport and catabolism	ko04145//Phagosome	K21421	-	GO:0016491//oxidoreductase activity	GO:0055114//oxidation-reduction process
estExt_fgenesh1_kg.C_20408	8154	5336	14740	1047	1471	1181	387.57	228.59	729.56	38.86	55.55	50.67	448.573	48.36	-3.21346	6.51615e-16	1.74702e-14	ZRT2	KAF3769238.1 putative plasma membrane low affinity zinc ion transporter [Cryphonectria parasitica EP155]	-	-	-	-	GO:0016020//membrane	GO:0046873//metal ion transmembrane transporter activity	GO:0030001//metal ion transport;GO:0055085//transmembrane transport
MSTRG.7505	352	84	359	0	0	0	42.96	9.24	45.62	0	0	0	32.6067	0.001	-14.9929	6.95938e-16	1.86171e-14	--	-	-	-	-	-	-	-	-
e_gw1.1.525.1	526	601	453	1439	1503	1139	20.23	20.83	18.14	43.23	45.93	39.55	19.7333	42.9033	1.12046	6.97709e-16	1.86231e-14	alv-1	KAF3770029.1 tetrapyrrole biosynthesis, 5-aminolevulinic acid synthase [Cryphonectria parasitica EP155]	Metabolism;Metabolism;Metabolism;Metabolism	Global and overview maps;Global and overview maps;Amino acid metabolism;Metabolism of cofactors and vitamins	ko01100//Metabolic pathways;ko01110//Biosynthesis of secondary metabolites;ko00260//Glycine, serine and threonine metabolism;ko00860//Porphyrin metabolism	K00643;K00643;K00643;K00643	GO:0005575//cellular_component;GO:0005622//intracellular;GO:0005623//cell;GO:0005737//cytoplasm;GO:0005739//mitochondrion;GO:0005759//mitochondrial matrix;GO:0005829//cytosol;GO:0031974//membrane-enclosed lumen;GO:0043226//organelle;GO:0043227//membrane-bounded organelle;GO:0043229//intracellular organelle;GO:0043231//intracellular membrane-bounded organelle;GO:0043233//organelle lumen;GO:0044422…	GO:0003674//molecular_function;GO:0003824//catalytic activity;GO:0003870//5-aminolevulinate synthase activity;GO:0004121//cystathionine beta-lyase activity;GO:0005488//binding;GO:0008144//drug binding;GO:0008483//transaminase activity;GO:0008710//8-amino-7-oxononanoate synthase activity;GO:0008890//glycine C-acetyltransferase activity;GO:0016410//N-acyltransferase activity;GO:0016740//transferase…	GO:0006567//threonine catabolic process;GO:0006725//cellular aromatic compound metabolic process;GO:0006778//porphyrin-containing compound metabolic process;GO:0006779//porphyrin-containing compound biosynthetic process;GO:0006782//protoporphyrinogen IX biosynthetic process;GO:0006783//heme biosynthetic process;GO:0006807//nitrogen compound metabolic process;GO:0007275//multicellular organism dev…
estExt_fgenesh1_pg.C_80370	5944	4849	5750	2110	2517	2075	359.73	264.49	362.36	99.72	121.03	113.35	328.86	111.367	-1.56216	7.0384e-16	1.87452e-14	--	KAF3761625.1 hypothetical protein M406DRAFT_353192 [Cryphonectria parasitica EP155]	-	-	-	-	-	-	-
estExt_Genewise1Plus.C_12573	407	475	383	1089	1420	1356	31.36	32.98	30.73	65.53	86.93	94.31	31.69	82.2567	1.3761	7.09741e-16	1.88606e-14	At5g45920	KAF3770531.1 SGNH hydrolase [Cryphonectria parasitica EP155]	-	-	-	-	-	GO:0003674//molecular_function;GO:0003824//catalytic activity;GO:0016787//hydrolase activity;GO:0016788//hydrolase activity, acting on ester bonds	GO:0006629//lipid metabolic process;GO:0008150//biological_process;GO:0008152//metabolic process;GO:0009056//catabolic process;GO:0016042//lipid catabolic process;GO:0044238//primary metabolic process;GO:0071704//organic substance metabolic process;GO:1901575//organic substance catabolic process
fgenesh1_pm.8_318	364	339	357	126	141	126	14.86	12.47	15.17	4.02	4.57	4.64	14.1667	4.41	-1.68365	7.32641e-16	1.94263e-14	alcR	KAF3761614.1 hypothetical protein M406DRAFT_342380 [Cryphonectria parasitica EP155]	-	-	-	-	-	GO:0000981//RNA polymerase II transcription factor activity, sequence-specific DNA binding;GO:0008270//zinc ion binding	GO:0006355//regulation of transcription, DNA-templated
fgenesh1_kg.1_229_1731_1_CCBH_CCBI_EXTA	123	198	196	35	27	25	6.25	9.06	10.37	1.39	1.09	1.15	8.56	1.21	-2.8226	7.43804e-16	1.96789e-14	aspB	KAF3770023.1 FAD/NAD(P)-binding domain-containing protein [Cryphonectria parasitica EP155]	-	-	-	-	GO:0009331//glycerol-3-phosphate dehydrogenase complex;GO:0009342//glutamate synthase complex (NADPH)	GO:0003824//catalytic activity;GO:0004148//dihydrolipoyl dehydrogenase activity;GO:0004355//glutamate synthase (NADPH) activity;GO:0004362//glutathione-disulfide reductase activity;GO:0004368//glycerol-3-phosphate dehydrogenase activity;GO:0004791//thioredoxin-disulfide reductase activity;GO:0015036//disulfide oxidoreductase activity;GO:0016166//phytoene dehydrogenase activity;GO:0016491//oxidore…	GO:0006071//glycerol metabolic process;GO:0006096//glycolytic process;GO:0006400//tRNA modification;GO:0006537//glutamate biosynthetic process;GO:0006744//ubiquinone biosynthetic process;GO:0006790//sulfur compound metabolic process;GO:0009228//thiamine biosynthetic process;GO:0009236//cobalamin biosynthetic process;GO:0015995//chlorophyll biosynthetic process;GO:0016117//carotenoid biosynthetic …
estExt_fgenesh1_pm.C_10016	444	693	495	5669	2527	3014	16.49	23.19	19.14	164.41	74.56	101.03	19.6067	113.333	2.53116	7.7107e-16	2.03556e-14	asR3	KAF3769429.1 hypothetical protein M406DRAFT_343692 [Cryphonectria parasitica EP155]	-	-	-	-	-	GO:0000981//RNA polymerase II transcription factor activity, sequence-specific DNA binding;GO:0003677//DNA binding;GO:0008270//zinc ion binding	GO:0006351//transcription, DNA-templated;GO:0006355//regulation of transcription, DNA-templated
Crypa1.fgenesh1_pm.C_scaffold_9000075	253	117	310	18	19	23	26.86	11.19	34.26	1.49	1.6	2.2	24.1033	1.76333	-3.77286	9.17925e-16	2.41794e-14	OBAP1B	KAF3761425.1 hypothetical protein M406DRAFT_64675 [Cryphonectria parasitica EP155]	-	-	-	-	-	-	-
fgenesh1_kg.1_13_CEST_31_F_07	203	74	136	6	0	3	22.93	7.53	15.99	0.53	0	0.31	15.4833	0.28	-5.78915	1.07097e-15	2.81493e-14	FUOM	KAF3769445.1 fucose dissimilation pathway protein [Cryphonectria parasitica EP155]	-	-	-	-	GO:0005575//cellular_component;GO:0005622//intracellular;GO:0005623//cell;GO:0005737//cytoplasm;GO:0005829//cytosol;GO:0044424//intracellular part;GO:0044444//cytoplasmic part;GO:0044464//cell part	GO:0003674//molecular_function;GO:0003824//catalytic activity;GO:0005488//binding;GO:0016853//isomerase activity;GO:0016854//racemase and epimerase activity;GO:0016857//racemase and epimerase activity, acting on carbohydrates and derivatives;GO:0030246//carbohydrate binding;GO:0036094//small molecule binding;GO:0042806//fucose binding;GO:0048029//monosaccharide binding	GO:0000003//reproduction;GO:0005975//carbohydrate metabolic process;GO:0005996//monosaccharide metabolic process;GO:0006004//fucose metabolic process;GO:0007275//multicellular organism development;GO:0007399//nervous system development;GO:0007610//behavior;GO:0007617//mating behavior;GO:0007618//mating;GO:0008150//biological_process;GO:0008152//metabolic process;GO:0009987//cellular process;GO:00…
estExt_Genewise1.C_42198	1206	1073	958	3194	3441	2316	71.76	57.54	59.36	148.42	162.67	124.39	62.8867	145.16	1.20682	1.23382e-15	3.23588e-14	hem13	KAF3766247.1 Coproporphyrinogen oxidase [Cryphonectria parasitica EP155]	Metabolism;Metabolism;Metabolism	Global and overview maps;Global and overview maps;Metabolism of cofactors and vitamins	ko01100//Metabolic pathways;ko01110//Biosynthesis of secondary metabolites;ko00860//Porphyrin metabolism	K00228;K00228;K00228	GO:0005575//cellular_component;GO:0005622//intracellular;GO:0005623//cell;GO:0005737//cytoplasm;GO:0005739//mitochondrion;GO:0005740//mitochondrial envelope;GO:0005743//mitochondrial inner membrane;GO:0005758//mitochondrial intermembrane space;GO:0005829//cytosol;GO:0016020//membrane;GO:0019866//organelle inner membrane;GO:0031090//organelle membrane;GO:0031966//mitochondrial membrane;GO:0031967/…	GO:0003674//molecular_function;GO:0003824//catalytic activity;GO:0004109//coproporphyrinogen oxidase activity;GO:0005198//structural molecule activity;GO:0005212//structural constituent of eye lens;GO:0005215//transporter activity;GO:0005391//sodium:potassium-exchanging ATPase activity;GO:0005488//binding;GO:0005515//protein binding;GO:0008324//cation transmembrane transporter activity;GO:0008556…	GO:0006725//cellular aromatic compound metabolic process;GO:0006778//porphyrin-containing compound metabolic process;GO:0006779//porphyrin-containing compound biosynthetic process;GO:0006782//protoporphyrinogen IX biosynthetic process;GO:0006783//heme biosynthetic process;GO:0006807//nitrogen compound metabolic process;GO:0006810//transport;GO:0006811//ion transport;GO:0006812//cation transport;G…
MSTRG.9473	712	401	497	133	110	96	63.73	32.35	46.32	9.3	7.82	7.76	47.4667	8.29333	-2.51689	1.32472e-15	3.46181e-14	MC69	RecName: Full=Secreted virulence factor MC69; Flags: Precursor [Colletotrichum orbiculare MAFF 240422]	-	-	-	-	-	-	-
estExt_fgenesh1_kg.C_70338	301	207	201	52	54	29	14.64	9.08	10.18	1.98	2.09	1.27	11.3	1.78	-2.66637	1.32571e-15	3.46181e-14	--	KAF3762949.1 hypothetical protein M406DRAFT_357647, partial [Cryphonectria parasitica EP155]	-	-	-	-	-	-	-
fgenesh1_pm.1_112	240	186	230	30	33	50	20.97	14.65	20.93	2.05	2.29	3.94	18.85	2.76	-2.77182	1.37986e-15	3.59539e-14	--	KAF3769563.1 hypothetical protein M406DRAFT_335422 [Cryphonectria parasitica EP155]	-	-	-	-	GO:0019028//viral capsid;GO:0019031//viral envelope	GO:0005198//structural molecule activity	-
MSTRG.8413	12288	9497	12990	4213	4645	3669	292.13	203.49	321.57	78.22	87.74	78.73	272.397	81.5633	-1.73972	1.39744e-15	3.63335e-14	--	Pleckstrin homology domain-domain-containing protein [Coniella lustricola]	-	-	-	-	-	-	-
estExt_fgenesh1_kg.C_10689	1697	2283	1309	554	539	443	118.9	144.16	95.5	30.31	30	28.02	119.52	29.4433	-2.02124	1.49286e-15	3.87308e-14	--	KAF3771004.1 hypothetical protein M406DRAFT_354666 [Cryphonectria parasitica EP155]	-	-	-	-	-	-	-
estExt_Genewise1Plus.C_32682	534	573	490	1211	1328	1024	15.64	15.13	14.95	27.7	30.91	27.08	15.24	28.5633	0.906301	1.56569e-15	4.05328e-14	TAH18	KAF3767798.1 riboflavin synthase domain-like protein [Cryphonectria parasitica EP155]	-	-	-	-	GO:0005575//cellular_component;GO:0005622//intracellular;GO:0005623//cell;GO:0005634//nucleus;GO:0005737//cytoplasm;GO:0005739//mitochondrion;GO:0005829//cytosol;GO:0005856//cytoskeleton;GO:0009337//sulfite reductase complex (NADPH);GO:0043226//organelle;GO:0043227//membrane-bounded organelle;GO:0043228//non-membrane-bounded organelle;GO:0043229//intracellular organelle;GO:0043231//intracellular …	GO:0000166//nucleotide binding;GO:0003674//molecular_function;GO:0003824//catalytic activity;GO:0003958//NADPH-hemoprotein reductase activity;GO:0004783//sulfite reductase (NADPH) activity;GO:0005488//binding;GO:0005515//protein binding;GO:0009055//electron carrier activity;GO:0010181//FMN binding;GO:0016491//oxidoreductase activity;GO:0016651//oxidoreductase activity, acting on NAD(P)H;GO:001665…	GO:0001505//regulation of neurotransmitter levels;GO:0006790//sulfur compound metabolic process;GO:0006807//nitrogen compound metabolic process;GO:0006809//nitric oxide biosynthetic process;GO:0006814//sodium ion transport;GO:0008150//biological_process;GO:0008152//metabolic process;GO:0008219//cell death;GO:0009058//biosynthetic process;GO:0009889//regulation of biosynthetic process;GO:0009891//…
estExt_Genewise1Plus.C_91098	180	717	275	4521	4114	4542	9.65	34.64	15.35	189.28	175.24	219.8	19.88	194.773	3.29241	1.74015e-15	4.49527e-14	ntaA	KAF3760899.1 Nitrilotriacetate monooxygenase component A/pristinamycin IIA synthase subunit A [Cryphonectria parasitica EP155]	-	-	-	-	GO:0005829//cytosol	GO:0004497//monooxygenase activity;GO:0008726//alkanesulfonate monooxygenase activity;GO:0010181//FMN binding;GO:0016491//oxidoreductase activity;GO:0016614//oxidoreductase activity, acting on CH-OH group of donors;GO:0016705//oxidoreductase activity, acting on paired donors, with incorporation or reduction of molecular oxygen;GO:0018537//coenzyme F420-dependent N5,N10-methenyltetrahydromethanopt…	GO:0006007//glucose catabolic process;GO:0006790//sulfur compound metabolic process;GO:0008150//biological_process;GO:0008152//metabolic process;GO:0015948//methanogenesis;GO:0055114//oxidation-reduction process
estExt_Genewise1Plus.C_81005	1219	2963	1569	15141	10964	10693	71.44	156.51	95.75	693	510.54	565.69	107.9	589.743	2.45039	1.86821e-15	4.81575e-14	mpaDE	KAF3761618.1 hypothetical protein M406DRAFT_295293 [Cryphonectria parasitica EP155]	-	-	-	-	-	GO:0004416//hydroxyacylglutathione hydrolase activity	GO:0019243//methylglyoxal catabolic process to D-lactate via S-lactoyl-glutathione
Crypa1.estExt_fgenesh1_kg.C_50311	578	349	383	94	56	76	63.35	34.47	43.71	8.05	4.88	7.52	47.1767	6.81667	-2.79094	1.90703e-15	4.90531e-14	--	KAF3769040.1 hypothetical protein M406DRAFT_102961 [Cryphonectria parasitica EP155]	-	-	-	-	-	-	-
estExt_fgenesh1_kg.C_10071	1029	551	569	136	167	114	195.77	94.48	112.72	20.21	25.24	19.58	134.323	21.6767	-2.6315	1.91803e-15	4.92247e-14	--	KAF3769607.1 hypothetical protein M406DRAFT_354071 [Cryphonectria parasitica EP155]	-	-	-	-	-	-	-
fgenesh1_kg.8_32_2369_1_CCBH_CCBI_EXTA	538	279	222	47	50	29	36.36	16.99	15.62	2.48	2.68	1.77	22.99	2.31	-3.31504	1.92276e-15	4.92247e-14	--	KAF3761292.1 hypothetical protein M406DRAFT_323797 [Cryphonectria parasitica EP155]	-	-	-	-	-	-	-
Crypa1.fgenesh1_pg.C_scaffold_2000811	1252	1354	913	3323	3678	3021	153.29	149.41	116.4	317.74	357.8	333.88	139.7	336.473	1.26816	1.92597e-15	4.92247e-14	PRDX1	KAF3766166.1 hypothetical protein M406DRAFT_68536 [Cryphonectria parasitica EP155]	-	-	-	-	GO:0005575//cellular_component;GO:0005622//intracellular;GO:0005623//cell;GO:0005634//nucleus;GO:0005737//cytoplasm;GO:0009986//cell surface;GO:0043226//organelle;GO:0043227//membrane-bounded organelle;GO:0043229//intracellular organelle;GO:0043231//intracellular membrane-bounded organelle;GO:0044424//intracellular part;GO:0044464//cell part	GO:0003674//molecular_function;GO:0003824//catalytic activity;GO:0004601//peroxidase activity;GO:0005488//binding;GO:0005515//protein binding;GO:0008379//thioredoxin peroxidase activity;GO:0016209//antioxidant activity;GO:0016491//oxidoreductase activity;GO:0016684//oxidoreductase activity, acting on peroxide as acceptor;GO:0051082//unfolded protein binding;GO:0051920//peroxiredoxin activity	GO:0000302//response to reactive oxygen species;GO:0006355//regulation of transcription, DNA-templated;GO:0006357//regulation of transcription from RNA polymerase II promoter;GO:0006950//response to stress;GO:0006979//response to oxidative stress;GO:0008150//biological_process;GO:0008152//metabolic process;GO:0009056//catabolic process;GO:0009636//response to toxic substance;GO:0009889//regulatio…
Crypa1.fgenesh1_pg.C_scaffold_1001007	833	1201	909	2770	2842	2511	17.49	22.73	19.87	45.42	47.41	47.59	20.03	46.8067	1.22455	2.08419e-15	5.31556e-14	lys2	KAF3770510.1 hypothetical protein M406DRAFT_66910 [Cryphonectria parasitica EP155]	Metabolism;Metabolism;Metabolism;Metabolism	Global and overview maps;Global and overview maps;Global and overview maps;Amino acid metabolism	ko01100//Metabolic pathways;ko01110//Biosynthesis of secondary metabolites;ko01230//Biosynthesis of amino acids;ko00300//Lysine biosynthesis	K00143;K00143;K00143;K00143	GO:0005575//cellular_component;GO:0005622//intracellular;GO:0005623//cell;GO:0005737//cytoplasm;GO:0044424//intracellular part;GO:0044464//cell part	GO:0003674//molecular_function;GO:0003824//catalytic activity;GO:0003854//3-beta-hydroxy-delta5-steroid dehydrogenase activity;GO:0003978//UDP-glucose 4-epimerase activity;GO:0003987//acetate-CoA ligase activity;GO:0004043//L-aminoadipate-semialdehyde dehydrogenase activity;GO:0005488//binding;GO:0008668//(2,3-dihydroxybenzoyl)adenylate synthase activity;GO:0008712//ADP-glyceromanno-heptose 6-epi…	GO:0005975//carbohydrate metabolic process;GO:0006012//galactose metabolic process;GO:0006082//organic acid metabolic process;GO:0006520//cellular amino acid metabolic process;GO:0006553//lysine metabolic process;GO:0006694//steroid biosynthetic process;GO:0006807//nitrogen compound metabolic process;GO:0008150//biological_process;GO:0008152//metabolic process;GO:0008652//cellular amino acid bios…
estExt_Genewise1Plus.C_42113	632	438	577	161	163	99	81.69	51.03	77.67	16.25	16.74	11.55	70.13	14.8467	-2.23989	2.14451e-15	5.45783e-14	--	KAF3766221.1 hypothetical protein M406DRAFT_290592 [Cryphonectria parasitica EP155]	-	-	-	-	GO:0016021//integral component of membrane	-	GO:0007155//cell adhesion;GO:0042246//tissue regeneration
fgenesh1_pg.1_274	84	123	68	642	463	361	9.4	12.41	7.92	56.11	41.17	36.47	9.91	44.5833	2.16955	2.16609e-15	5.50113e-14	--	KAF3769709.1 acyl-CoA N-acyltransferase [Cryphonectria parasitica EP155]	-	-	-	-	-	GO:0008080//N-acetyltransferase activity	-
fgenesh1_pm.10_49	493	701	484	1650	1736	1460	23.86	30.58	24.39	62.37	66.76	63.79	26.2767	64.3067	1.29119	2.38019e-15	6.03216e-14	FUB3	KAF3760191.1 aspartate kinase [Cryphonectria parasitica EP155]	Metabolism;Metabolism;Metabolism;Metabolism;Metabolism;Metabolism;Metabolism;Metabolism	Global and overview maps;Global and overview maps;Global and overview maps;Amino acid metabolism;Amino acid metabolism;Global and overview maps;Amino acid metabolism;Biosynthesis of other secondary metabolites	ko01100//Metabolic pathways;ko01110//Biosynthesis of secondary metabolites;ko01230//Biosynthesis of amino acids;ko00260//Glycine, serine and threonine metabolism;ko00270//Cysteine and methionine metabolism;ko01210//2-Oxocarboxylic acid metabolism;ko00300//Lysine biosynthesis;ko00261//Monobactam biosynthesis	K00928;K00928;K00928;K00928;K00928;K00928;K00928;K00928	GO:0005575//cellular_component;GO:0005622//intracellular;GO:0005623//cell;GO:0005737//cytoplasm;GO:0044424//intracellular part;GO:0044464//cell part	GO:0000166//nucleotide binding;GO:0003674//molecular_function;GO:0003824//catalytic activity;GO:0003991//acetylglutamate kinase activity;GO:0004072//aspartate kinase activity;GO:0004349//glutamate 5-kinase activity;GO:0005488//binding;GO:0005524//ATP binding;GO:0008144//drug binding;GO:0016301//kinase activity;GO:0016740//transferase activity;GO:0016772//transferase activity, transferring phospho…	GO:0000096//sulfur amino acid metabolic process;GO:0000097//sulfur amino acid biosynthetic process;GO:0006082//organic acid metabolic process;GO:0006520//cellular amino acid metabolic process;GO:0006531//aspartate metabolic process;GO:0006553//lysine metabolic process;GO:0006555//methionine metabolic process;GO:0006561//proline biosynthetic process;GO:0006566//threonine metabolic process;GO:00065…
Crypa1.fgenesh1_pg.C_scaffold_6000741	146	210	197	44	50	40	14.8	19.18	20.79	3.48	4.03	3.66	18.2567	3.72333	-2.29376	2.50278e-15	6.3295e-14	--	KAF3762920.1 hypothetical protein M406DRAFT_72891 [Cryphonectria parasitica EP155]	-	-	-	-	-	-	-
estExt_Genewise1Plus.C_91757	368	402	478	121	71	61	18.17	17.89	24.57	4.66	2.78	2.72	20.21	3.38667	-2.57713	2.53225e-15	6.39062e-14	radE	KAF3761189.1 MFS general substrate transporter [Cryphonectria parasitica EP155]	-	-	-	-	GO:0005887//integral component of plasma membrane;GO:0016020//membrane;GO:0016021//integral component of membrane	GO:0008028//monocarboxylic acid transmembrane transporter activity;GO:0015238//drug transmembrane transporter activity;GO:0015307//drug:proton antiporter activity;GO:0022857//transmembrane transporter activity;GO:0042910//xenobiotic transporter activity	GO:0006855//drug transmembrane transport;GO:0015718//monocarboxylic acid transport;GO:0015893//drug transport;GO:0042493//response to drug;GO:0042908//xenobiotic transport;GO:0055085//transmembrane transport
e_gw1.10.313.1	494	656	465	187	138	120	10.28	12.3	10.07	3.04	2.28	2.25	10.8833	2.52333	-2.10872	2.56313e-15	6.45502e-14	--	KAF3760334.1 hypothetical protein M406DRAFT_269589 [Cryphonectria parasitica EP155]	-	-	-	-	-	GO:0005515//protein binding	-
Crypa1.fgenesh1_pg.C_scaffold_1001142	818	926	948	361	428	365	40.14	40.95	48.44	13.83	16.69	16.17	43.1767	15.5633	-1.4721	2.66459e-15	6.69652e-14	--	KAF3770662.1 hypothetical protein M406DRAFT_67045 [Cryphonectria parasitica EP155]	-	-	-	-	-	-	-
estExt_fgenesh1_pg.C_30264	321	305	160	1218	1270	1344	30.34	25.98	15.75	89.91	95.37	114.67	24.0233	99.9833	2.05725	2.70666e-15	6.78808e-14	--	KAF3766915.1 hypothetical protein M406DRAFT_350321 [Cryphonectria parasitica EP155]	-	-	-	-	-	GO:0005515//protein binding	-
estExt_fgenesh1_pg.C_30132	1897	2125	2377	799	685	761	56.26	56.8	73.4	18.5	16.14	20.37	62.1533	18.3367	-1.7611	2.86941e-15	7.18127e-14	--	KAF3766777.1 hypothetical protein M406DRAFT_350250 [Cryphonectria parasitica EP155]	-	-	-	-	-	-	-
estExt_fgenesh1_kg.C_60174	1040	2303	1194	15834	8542	8964	45.42	90.65	54.3	540.02	296.39	353.36	63.4567	396.59	2.6438	3.05383e-15	7.62697e-14	--	KAF3763387.1 hypothetical protein M406DRAFT_357062 [Cryphonectria parasitica EP155]	-	-	-	-	-	-	-
Crypa1.fgenesh1_pg.C_scaffold_6000277	80	144	105	498	445	392	3.52	5.71	4.81	17.12	15.56	15.57	4.68	16.0833	1.78099	3.08008e-15	7.6766e-14	PAOX	KAF3762420.1 hypothetical protein M406DRAFT_72427 [Cryphonectria parasitica EP155]	Metabolism;Metabolism;Metabolism	Global and overview maps;Amino acid metabolism;Metabolism of other amino acids	ko01100//Metabolic pathways;ko00330//Arginine and proline metabolism;ko00410//beta-Alanine metabolism	K13367;K13367;K13367	GO:0009331//glycerol-3-phosphate dehydrogenase complex	GO:0004368//glycerol-3-phosphate dehydrogenase activity;GO:0004729//oxygen-dependent protoporphyrinogen oxidase activity;GO:0008767//UDP-galactopyranose mutase activity;GO:0016166//phytoene dehydrogenase activity;GO:0016491//oxidoreductase activity;GO:0016701//oxidoreductase activity, acting on single donors with incorporation of molecular oxygen;GO:0046608//carotenoid isomerase activity;GO:00506…	GO:0006071//glycerol metabolic process;GO:0006744//ubiquinone biosynthetic process;GO:0006779//porphyrin-containing compound biosynthetic process;GO:0009273//peptidoglycan-based cell wall biogenesis;GO:0016117//carotenoid biosynthetic process;GO:0055114//oxidation-reduction process
estExt_fgenesh1_pm.C_110019	395	160	468	0	0	1	17.37	6.34	21.43	0	0	0.04	15.0467	0.0133333	-10.1402	3.1017e-15	7.71453e-14	fetC	KAF3759902.1 hypothetical protein M406DRAFT_348628 [Cryphonectria parasitica EP155]	-	-	-	-	-	GO:0005375//copper ion transmembrane transporter activity;GO:0005507//copper ion binding;GO:0016491//oxidoreductase activity	GO:0006825//copper ion transport;GO:0055114//oxidation-reduction process
estExt_Genewise1.C_81381	930	1114	1224	434	418	385	20.77	22.42	28.46	7.57	7.42	7.76	23.8833	7.58333	-1.6551	3.20171e-15	7.94684e-14	rst2	KAF3761783.1 hypothetical protein M406DRAFT_281862 [Cryphonectria parasitica EP155]	-	-	-	-	-	GO:0003677//DNA binding;GO:0008270//zinc ion binding	GO:0006351//transcription, DNA-templated
Crypa1.estExt_Genewise1Plus.C_20639	197	210	221	561	578	458	7.64	7.34	8.92	16.98	17.8	16.03	7.96667	16.9367	1.0881	3.33733e-15	8.26642e-14	AS	KAF3765633.1 hypothetical protein M406DRAFT_88476 [Cryphonectria parasitica EP155]	Metabolism;Metabolism	Global and overview maps;Glycan biosynthesis and metabolism	ko01100//Metabolic pathways;ko00531//Glycosaminoglycan degradation	K01137;K01137	-	GO:0008484//sulfuric ester hydrolase activity	-
MSTRG.11589	88	73	66	8	3	3	3.49	2.59	2.72	0.25	0.1	0.11	2.93333	0.153333	-4.2578	3.36638e-15	8.32126e-14	--	-	-	-	-	-	-	-	-
estExt_fgenesh1_kg.C_20077	2283	3527	4021	821	452	521	255.11	355.21	467.88	71.65	40.13	52.55	359.4	54.7767	-2.71396	3.67364e-15	9.06214e-14	--	KAF3768530.1 hypothetical protein M406DRAFT_354909 [Cryphonectria parasitica EP155]	-	-	-	-	GO:0019031//viral envelope	-	-
Crypa1.fgenesh1_pg.C_scaffold_7000588	466	598	676	144	204	160	11.85	13.7	17.89	2.86	4.12	3.67	14.48	3.55	-2.02817	3.9303e-15	9.67546e-14	SAVERM_828	KAF3761076.1 family 78 glycoside hydrolase [Cryphonectria parasitica EP155]	-	-	-	-	-	GO:0004553//hydrolase activity, hydrolyzing O-glycosyl compounds	GO:0005975//carbohydrate metabolic process
estExt_Genewise1Plus.C_10089	244	235	85	13	14	17	11.39	9.89	4.13	0.47	0.52	0.72	8.47	0.57	-3.89333	4.00376e-15	9.83618e-14	lcsI	KAF3769441.1 benzoate 4-monooxygenase cytochrome P450 [Cryphonectria parasitica EP155]	-	-	-	-	-	GO:0005506//iron ion binding;GO:0016705//oxidoreductase activity, acting on paired donors, with incorporation or reduction of molecular oxygen;GO:0020037//heme binding	GO:0055114//oxidation-reduction process
Crypa1.estExt_Genewise1Plus.C_40168	35781	33373	31794	17995	18957	16034	1176.27	988.8	1088.37	461.99	495.15	475.8	1084.48	477.647	-1.18299	4.15305e-15	1.01822e-13	hex-1	KAF3765158.1 translational initiation [Cryphonectria parasitica EP155]	-	-	-	-	GO:0005575//cellular_component;GO:0005622//intracellular;GO:0005623//cell;GO:0005737//cytoplasm;GO:0005777//peroxisome;GO:0042579//microbody;GO:0043226//organelle;GO:0043227//membrane-bounded organelle;GO:0043229//intracellular organelle;GO:0043231//intracellular membrane-bounded organelle;GO:0044424//intracellular part;GO:0044444//cytoplasmic part;GO:0044464//cell part	GO:0003674//molecular_function;GO:0003676//nucleic acid binding;GO:0003723//RNA binding;GO:0003746//translation elongation factor activity;GO:0005488//binding;GO:0008135//translation factor activity, RNA binding;GO:0043021//ribonucleoprotein complex binding;GO:0043022//ribosome binding;GO:0044877//macromolecular complex binding;GO:0097159//organic cyclic compound binding;GO:1901363//heterocyclic …	GO:0006412//translation;GO:0006414//translational elongation;GO:0006417//regulation of translation;GO:0006448//regulation of translational elongation;GO:0006449//regulation of translational termination;GO:0006452//translational frameshifting;GO:0006518//peptide metabolic process;GO:0006807//nitrogen compound metabolic process;GO:0008150//biological_process;GO:0008152//metabolic process;GO:0009058…
fgenesh1_kg.5_189_2844_1_CCBH_CCBI_EXTA	1079	1611	1142	4204	3930	3372	73.31	98.65	80.8	223.08	212.16	206.81	84.2533	214.017	1.34492	4.26114e-15	1.04259e-13	--	KAF3764532.1 hypothetical protein M406DRAFT_322642 [Cryphonectria parasitica EP155]	-	-	-	-	-	GO:0016846//carbon-sulfur lyase activity;GO:0051907//S-(hydroxymethyl)glutathione synthase activity	GO:0046292//formaldehyde metabolic process
fgenesh1_kg.1_235_3836_0_CCBI2148.g1_CCBH_CCBI_EXTA	86	78	126	10	11	10	8.23	6.73	12.56	0.75	0.84	0.86	9.17333	0.816667	-3.48963	4.38758e-15	1.07135e-13	--	KAF3770047.1 hypothetical protein M406DRAFT_320155 [Cryphonectria parasitica EP155]	-	-	-	-	-	-	-
estExt_fgenesh1_pg.C_31356	693	963	743	2044	2286	1944	36.11	45.22	40.31	83.17	94.64	91.43	40.5467	89.7467	1.14628	4.42374e-15	1.07799e-13	--	KAF3768093.1 hypothetical protein M406DRAFT_350904 [Cryphonectria parasitica EP155]	-	-	-	-	-	-	-
Crypa1.fgenesh1_pg.C_scaffold_11000201	658	371	149	29	33	18	36.08	18.34	8.51	1.24	1.44	0.89	20.9767	1.19	-4.13975	4.67617e-15	1.13721e-13	--	KAF3760108.1 hypothetical protein M406DRAFT_75459 [Cryphonectria parasitica EP155]	-	-	-	-	-	-	-
fgenesh1_pg.2_633	814	701	601	255	294	200	43.02	33.39	33.07	10.52	12.34	9.54	36.4933	10.8	-1.7566	4.71555e-15	1.14447e-13	--	KAF3769020.1 hypothetical protein M406DRAFT_327427 [Cryphonectria parasitica EP155]	-	-	-	-	-	-	GO:0019076//viral release from host cell;GO:0019835//cytolysis
e_gw1.11.518.1	417	410	417	902	1110	889	31.54	27.95	32.84	53.28	66.7	60.69	30.7767	60.2233	0.968486	4.81681e-15	1.1667e-13	--	KAF3759997.1 alpha/beta-hydrolase [Cryphonectria parasitica EP155]	Metabolism;Cellular Processes;Metabolism	Global and overview maps;Transport and catabolism;Lipid metabolism	ko01100//Metabolic pathways;ko04146//Peroxisome;ko00590//Arachidonic acid metabolism	K08726;K08726;K08726	-	GO:0003674//molecular_function;GO:0016788//hydrolase activity, acting on ester bonds;GO:0047570//3-oxoadipate enol-lactonase activity;GO:0070205//2-succinyl-6-hydroxy-2,4-cyclohexadiene-1-carboxylate synthase activity	GO:0006112//energy reserve metabolic process;GO:0009234//menaquinone biosynthetic process;GO:0015979//photosynthesis;GO:0042952//beta-ketoadipate pathway
estExt_Genewise1.C_30157	11334	15282	15110	36259	44230	33171	327.34	397.8	454.43	817.83	1014.96	864.78	393.19	899.19	1.1934	5.05591e-15	1.22215e-13	katG	KAF3766698.1 bifunctional catalase-peroxidase Cat2 [Cryphonectria parasitica EP155]	Metabolism;Metabolism;Metabolism;Metabolism	Global and overview maps;Global and overview maps;Amino acid metabolism;Amino acid metabolism	ko01100//Metabolic pathways;ko01110//Biosynthesis of secondary metabolites;ko00380//Tryptophan metabolism;ko00360//Phenylalanine metabolism	K03782;K03782;K03782;K03782	GO:0005575//cellular_component;GO:0005576//extracellular region;GO:0005622//intracellular;GO:0005623//cell;GO:0005737//cytoplasm;GO:0005829//cytosol;GO:0044424//intracellular part;GO:0044444//cytoplasmic part;GO:0044464//cell part	GO:0003674//molecular_function;GO:0003824//catalytic activity;GO:0004096//catalase activity;GO:0004601//peroxidase activity;GO:0005488//binding;GO:0016209//antioxidant activity;GO:0016491//oxidoreductase activity;GO:0016684//oxidoreductase activity, acting on peroxide as acceptor;GO:0020037//heme binding;GO:0043167//ion binding;GO:0043169//cation binding;GO:0046872//metal ion binding;GO:0046906//…	GO:0000003//reproduction;GO:0000302//response to reactive oxygen species;GO:0006950//response to stress;GO:0006979//response to oxidative stress;GO:0007154//cell communication;GO:0008150//biological_process;GO:0008152//metabolic process;GO:0009056//catabolic process;GO:0009266//response to temperature stimulus;GO:0009267//cellular response to starvation;GO:0009408//response to heat;GO:0009605//re…
estExt_Genewise1Plus.C_21136	800	415	697	84	152	96	21.16	9.89	19.2	1.74	3.19	2.29	16.75	2.40667	-2.79905	5.14752e-15	1.2418e-13	--	KAF3768781.1 hypothetical protein M406DRAFT_286769 [Cryphonectria parasitica EP155]	-	-	-	-	-	-	-
estExt_Genewise1.C_32520	132	249	308	26	38	26	6.06	10.3	14.72	0.93	1.39	1.08	10.36	1.13333	-3.19238	5.48052e-15	1.31949e-13	aflT	KAF3767728.1 major facilitator superfamily MFS-1, partial [Cryphonectria parasitica EP155]	-	-	-	-	GO:0005887//integral component of plasma membrane	GO:0008028//monocarboxylic acid transmembrane transporter activity;GO:0015238//drug transmembrane transporter activity;GO:0015307//drug:proton antiporter activity;GO:0022857//transmembrane transporter activity;GO:0042910//xenobiotic transporter activity	GO:0006855//drug transmembrane transport;GO:0015718//monocarboxylic acid transport;GO:0015893//drug transport;GO:0042493//response to drug;GO:0042908//xenobiotic transport;GO:0055085//transmembrane transport
Crypa1.estExt_fgenesh1_kg.C_80146	993	641	1590	175	165	163	24.86	14.46	41.45	3.42	3.28	3.68	26.9233	3.46	-2.96001	5.56855e-15	1.33801e-13	atrR	KAF3764050.1 hypothetical protein M406DRAFT_103763 [Cryphonectria parasitica EP155]	-	-	-	-	-	GO:0000981//RNA polymerase II transcription factor activity, sequence-specific DNA binding;GO:0003677//DNA binding;GO:0008270//zinc ion binding	GO:0006351//transcription, DNA-templated;GO:0006355//regulation of transcription, DNA-templated
Crypa1.fgenesh1_kg.C_scaffold_9000473	98	76	91	11	15	7	17.15	11.99	16.58	1.5	2.09	1.11	15.24	1.56667	-3.28209	5.6154e-15	1.34658e-13	--	KAF3761889.1 hypothetical protein M406DRAFT_57997 [Cryphonectria parasitica EP155]	-	-	-	-	-	-	-
estExt_fgenesh1_pm.C_10812	853	1092	936	2288	2341	2105	21.35	24.64	24.4	44.73	46.56	47.56	23.4633	46.2833	0.980085	5.73115e-15	1.3716e-13	--	KAF3770463.1 hypothetical protein M406DRAFT_344188 [Cryphonectria parasitica EP155]	-	-	-	-	GO:0005575//cellular_component	GO:0000034//adenine deaminase activity;GO:0003674//molecular_function;GO:0003700//transcription factor activity, sequence-specific DNA binding;GO:0004157//dihydropyrimidinase activity;GO:0008448//N-acetylglucosamine-6-phosphate deacetylase activity;GO:0008798//beta-aspartyl-peptidase activity;GO:0008892//guanine deaminase activity;GO:0016787//hydrolase activity;GO:0018835//carbon phosphorus lyase…	GO:0006040//amino sugar metabolic process;GO:0006147//guanine catabolic process;GO:0006168//adenine salvage;GO:0006355//regulation of transcription, DNA-templated;GO:0006508//proteolysis;GO:0006548//histidine catabolic process;GO:0008150//biological_process;GO:0008152//metabolic process;GO:0019634//organic phosphonate metabolic process
estExt_fgenesh1_pg.C_50192	313	96	143	0	0	0	29.47	8.15	14.02	0	0	0	17.2133	0.001	-14.0712	5.82758e-15	1.39191e-13	--	KAF3764263.1 hypothetical protein M406DRAFT_351651 [Cryphonectria parasitica EP155]	-	-	-	-	GO:0005576//extracellular region	GO:0004553//hydrolase activity, hydrolyzing O-glycosyl compounds;GO:0030246//carbohydrate binding	GO:0005975//carbohydrate metabolic process
estExt_fgenesh1_pg.C_20216	1170	1070	1460	435	465	407	66.17	54.54	85.98	19.21	20.89	20.78	68.8967	20.2933	-1.76343	6.30593e-15	1.50318e-13	--	KAF3768587.1 hypothetical protein M406DRAFT_349783 [Cryphonectria parasitica EP155]	-	-	-	-	GO:0016020//membrane	GO:0005384//manganese ion transmembrane transporter activity	GO:0030026//cellular manganese ion homeostasis
e_gw1.1.203.1	87	186	104	697	612	597	2.49	4.8	3.1	15.6	13.94	15.44	3.46333	14.9933	2.11409	6.38053e-15	1.51796e-13	--	KAF3769892.1 hypothetical protein M406DRAFT_249014 [Cryphonectria parasitica EP155]	-	-	-	-	GO:0005737//cytoplasm;GO:0005887//integral component of plasma membrane;GO:0016020//membrane;GO:0055051//ATP-binding cassette (ABC) transporter complex, integrated substrate binding	GO:0003924//GTPase activity;GO:0005260//channel-conductance-controlling ATPase activity;GO:0005524//ATP binding;GO:0005525//GTP binding;GO:0015440//peptide-transporting ATPase activity;GO:0019843//rRNA binding;GO:0033230//cysteine-transporting ATPase activity;GO:0043022//ribosome binding;GO:0051539//4 iron, 4 sulfur cluster binding	GO:0006412//translation;GO:0030321//transepithelial chloride transport;GO:0033228//cysteine export;GO:0042254//ribosome biogenesis;GO:0043213//bacteriocin transport;GO:0051186//cofactor metabolic process
Crypa1.fgenesh1_pg.C_scaffold_9000344	85	175	145	579	718	726	2.51	4.65	4.46	13.35	16.84	19.34	3.87333	16.51	2.09169	6.61819e-15	1.5714e-13	--	KAF3761685.1 hypothetical protein M406DRAFT_74629 [Cryphonectria parasitica EP155]	-	-	-	-	-	GO:0003676//nucleic acid binding;GO:0003677//DNA binding;GO:0004003//ATP-dependent DNA helicase activity;GO:0005524//ATP binding;GO:0008168//methyltransferase activity;GO:0008176//tRNA (guanine-N7-)-methyltransferase activity;GO:0016434//rRNA (cytosine) methyltransferase activity;GO:0016787//hydrolase activity;GO:0016818//hydrolase activity, acting on acid anhydrides, in phosphorus-containing anh…	GO:0000154//rRNA modification;GO:0000724//double-strand break repair via homologous recombination;GO:0006310//DNA recombination;GO:0006400//tRNA modification
gw1.6.1512.1	18	29	13	117	150	121	2.06	2.99	1.55	10.46	13.65	12.51	2.2	12.2067	2.47209	6.80047e-15	1.6115e-13	--	KAF3763503.1 hypothetical protein M406DRAFT_232605, partial [Cryphonectria parasitica EP155]	-	-	-	-	-	-	-
Crypa1.estExt_fgenesh1_pm.C_70463	106	256	131	1136	918	894	7.45	16.23	9.59	62.39	51.3	56.75	11.09	56.8133	2.35697	7.41431e-15	1.75351e-13	pks1	KAF3761115.1 hypothetical protein M406DRAFT_99498 [Cryphonectria parasitica EP155]	-	-	-	-	GO:0005575//cellular_component;GO:0005622//intracellular;GO:0005623//cell;GO:0005737//cytoplasm;GO:0005829//cytosol;GO:0044424//intracellular part;GO:0044444//cytoplasmic part;GO:0044464//cell part	GO:0000166//nucleotide binding;GO:0003674//molecular_function;GO:0003824//catalytic activity;GO:0003960//NADPH:quinone reductase activity;GO:0004024//alcohol dehydrogenase activity, zinc-dependent;GO:0005488//binding;GO:0005515//protein binding;GO:0008270//zinc ion binding;GO:0008743//L-threonine 3-dehydrogenase activity;GO:0016491//oxidoreductase activity;GO:0016651//oxidoreductase activity, act…	GO:0006113//fermentation;GO:0006139//nucleobase-containing compound metabolic process;GO:0006567//threonine catabolic process;GO:0006725//cellular aromatic compound metabolic process;GO:0006732//coenzyme metabolic process;GO:0006733//oxidoreduction coenzyme metabolic process;GO:0006739//NADP metabolic process;GO:0006753//nucleoside phosphate metabolic process;GO:0006793//phosphorus metabolic proc…
Crypa1.estExt_fgenesh1_pg.C_20940	99	241	300	2503	1547	1578	2.21	4.85	6.97	43.63	27.44	31.79	4.67667	34.2867	2.8741	7.96521e-15	1.8801e-13	--	KAF3766320.1 hypothetical protein M406DRAFT_106196 [Cryphonectria parasitica EP155]	-	-	-	-	-	-	-
estExt_fgenesh1_kg.C_90242	317	350	365	140	138	111	35.37	35.2	42.41	12.2	12.23	11.18	37.66	11.87	-1.66571	8.31961e-15	1.95991e-13	--	KAF3760933.1 hypothetical protein M406DRAFT_358404, partial [Cryphonectria parasitica EP155]	-	-	-	-	-	-	-
estExt_fgenesh1_pg.C_70680	124	156	174	28	38	17	6.6	7.49	9.65	1.16	1.61	0.82	7.91333	1.19667	-2.72526	8.65273e-15	2.0344e-13	--	KAF3762794.1 major royal jelly protein [Cryphonectria parasitica EP155]	-	-	-	-	-	GO:0005515//protein binding	-
gw1.4.1342.1	124	83	179	13	7	12	5.03	3.03	7.56	0.41	0.23	0.44	5.20667	0.36	-3.85429	8.71349e-15	2.0447e-13	--	KAF3765644.1 hypothetical protein M406DRAFT_227270, partial [Cryphonectria parasitica EP155]	-	-	-	-	-	-	-
estExt_Genewise1.C_20819	8706	10258	8219	4083	4725	4086	346.73	368.21	340.86	126.99	149.52	146.89	351.933	141.133	-1.31824	8.86972e-15	2.07492e-13	--	KAF3768627.1 hypothetical protein M406DRAFT_273063 [Cryphonectria parasitica EP155]	-	-	-	-	-	-	-
estExt_Genewise1Plus.C_40940	73	94	67	246	308	282	8.12	9.42	7.76	21.37	27.22	28.32	8.43333	25.6367	1.60403	8.87752e-15	2.07492e-13	--	KAF3765729.1 acyl-CoA N-acyltransferase [Cryphonectria parasitica EP155]	-	-	-	-	-	GO:0004042//acetyl-CoA:L-glutamate N-acetyltransferase activity;GO:0008080//N-acetyltransferase activity;GO:0008999//ribosomal-protein-alanine N-acetyltransferase activity;GO:0016407//acetyltransferase activity;GO:0070283//radical SAM enzyme activity	GO:0006464//cellular protein modification process;GO:0006592//ornithine biosynthetic process;GO:0042254//ribosome biogenesis
Crypa1.estExt_fgenesh1_pg.C_30251	496	328	550	87	118	103	23.91	14.25	27.61	3.28	4.52	4.48	21.9233	4.09333	-2.42112	8.89398e-15	2.07492e-13	dbaB	KAF3767015.1 hypothetical protein M406DRAFT_106417 [Cryphonectria parasitica EP155]	-	-	-	-	-	GO:0003824//catalytic activity;GO:0004729//oxygen-dependent protoporphyrinogen oxidase activity;GO:0016166//phytoene dehydrogenase activity;GO:0016491//oxidoreductase activity;GO:0016647//oxidoreductase activity, acting on the CH-NH group of donors, oxygen as acceptor;GO:0016701//oxidoreductase activity, acting on single donors with incorporation of molecular oxygen;GO:0018659//4-hydroxybenzoate …	GO:0006744//ubiquinone biosynthetic process;GO:0006779//porphyrin-containing compound biosynthetic process;GO:0009228//thiamine biosynthetic process;GO:0015995//chlorophyll biosynthetic process;GO:0016117//carotenoid biosynthetic process;GO:0018874//benzoate metabolic process;GO:0030494//bacteriochlorophyll biosynthetic process;GO:0055114//oxidation-reduction process
fgenesh1_pg.5_1019	397	241	323	77	43	45	64.6	35.34	54.73	9.78	5.56	6.61	51.5567	7.31667	-2.8169	9.79697e-15	2.28116e-13	--	KAF3765123.1 hypothetical protein M406DRAFT_331433 [Cryphonectria parasitica EP155]	-	-	-	-	-	-	-
estExt_fgenesh1_pm.C_11199	487	822	428	2296	2529	2334	26.77	40.72	24.49	98.55	110.44	115.79	30.66	108.26	1.82007	1.06498e-14	2.47494e-13	ptaJ	KAF3770979.1 hypothetical protein M406DRAFT_344427 [Cryphonectria parasitica EP155]	-	-	-	-	GO:0030286//dynein complex	GO:0008137//NADH dehydrogenase (ubiquinone) activity;GO:0016491//oxidoreductase activity	GO:0007017//microtubule-based process;GO:0042773//ATP synthesis coupled electron transport;GO:0055114//oxidation-reduction process
fgenesh1_kg.8_25_2541_1_CCBH_CCBI_EXTA	71	76	102	360	311	276	4.39	4.24	6.57	17.38	15.28	15.4	5.06667	16.02	1.66077	1.09645e-14	2.54286e-13	--	KAF3761266.1 NAD(P)-binding protein [Cryphonectria parasitica EP155]	Metabolism;Metabolism	Global and overview maps;Biosynthesis of other secondary metabolites	ko01110//Biosynthesis of secondary metabolites;ko00998//Biosynthesis of various antibiotics	K21568;K21568	-	GO:0003824//catalytic activity;GO:0003854//3-beta-hydroxy-delta5-steroid dehydrogenase activity;GO:0004073//aspartate-semialdehyde dehydrogenase activity;GO:0008839//4-hydroxy-tetrahydrodipicolinate reductase;GO:0016491//oxidoreductase activity;GO:0016616//oxidoreductase activity, acting on the CH-OH group of donors, NAD or NADP as acceptor;GO:0016757//transferase activity, transferring glycosyl …	GO:0005975//carbohydrate metabolic process;GO:0006694//steroid biosynthetic process;GO:0006813//potassium ion transport;GO:0009086//methionine biosynthetic process;GO:0009088//threonine biosynthetic process;GO:0009089//lysine biosynthetic process via diaminopimelate;GO:0009097//isoleucine biosynthetic process;GO:0055114//oxidation-reduction process
fgenesh1_pm.8_317	436	568	481	1751	1352	1352	12.37	14.52	14.21	38.78	30.47	34.61	13.7	34.62	1.33743	1.09843e-14	2.54286e-13	--	KAF3761612.1 ankyrin [Cryphonectria parasitica EP155]	-	-	-	-	-	GO:0005515//protein binding	-
Crypa1.fgenesh1_pg.C_scaffold_1000079	1720	793	569	96	158	97	188.23	78.21	64.84	8.2	13.74	9.58	110.427	10.5067	-3.39371	1.12166e-14	2.59165e-13	--	KAF3769490.1 hypothetical protein M406DRAFT_65982 [Cryphonectria parasitica EP155]	-	-	-	-	-	-	-
e_gw1.1.2615.1	289	332	155	1618	1310	1043	17.06	17.66	9.53	74.59	61.44	55.57	14.75	63.8667	2.11435	1.12447e-14	2.59317e-13	hmp	KAF3769707.1 globin-like protein [Cryphonectria parasitica EP155]	-	-	-	-	GO:0009337//sulfite reductase complex (NADPH)	GO:0004783//sulfite reductase (NADPH) activity;GO:0016491//oxidoreductase activity;GO:0016655//oxidoreductase activity, acting on NAD(P)H, quinone or similar compound as acceptor;GO:0020037//heme binding;GO:0051213//dioxygenase activity	GO:0006790//sulfur compound metabolic process;GO:0006814//sodium ion transport;GO:0010124//phenylacetate catabolic process;GO:0010128//benzoate catabolic process via CoA ligation;GO:0055114//oxidation-reduction process
estExt_fgenesh1_kg.C_90327	1731	1131	1277	465	434	330	265.91	156.59	204.27	55.78	52.97	45.76	208.923	51.5033	-2.02024	1.22211e-14	2.81297e-13	--	KAF3761120.1 hypothetical protein M406DRAFT_358486 [Cryphonectria parasitica EP155]	-	-	-	-	-	-	-
MSTRG.12978	890	1244	879	2714	2951	2752	29.69	37.41	30.54	70.71	78.22	82.88	32.5467	77.27	1.2474	1.22918e-14	2.82384e-13	--	GPI anchored protein [Venturia nashicola]	-	-	-	-	-	-	-
Crypa1.fgenesh1_pg.C_scaffold_1001740	92	99	74	0	7	0	2.66	2.58	2.23	0	0.16	0	2.49	0.0533333	-5.54496	1.24982e-14	2.86577e-13	ARB_07629	KAF3771444.1 family 92 glycoside hydrolase [Cryphonectria parasitica EP155]	-	-	-	-	-	-	-
Crypa1.fgenesh1_pg.C_scaffold_3001283	1097	2364	1111	7770	8500	7785	77.96	151.42	82.22	431.25	479.97	499.43	103.867	470.217	2.17859	1.26485e-14	2.89472e-13	lipI	KAF3768121.1 hypothetical protein M406DRAFT_70217 [Cryphonectria parasitica EP155]	-	-	-	-	GO:0019028//viral capsid	GO:0005198//structural molecule activity;GO:0016787//hydrolase activity	-
fgenesh1_kg.8_168_2933_1_CCBH_CCBI_EXTA	180	324	185	909	980	870	10.49	17.02	11.23	41.38	45.38	45.77	12.9133	44.1767	1.77442	1.2677e-14	2.89573e-13	--	KAF3761604.1 hypothetical protein M406DRAFT_323933 [Cryphonectria parasitica EP155]	-	-	-	-	GO:0005779//integral component of peroxisomal membrane	-	GO:0016559//peroxisome fission
fgenesh1_kg.2_190_CEST_51_G_06	3951	2339	2763	841	878	526	498.56	266.01	363.05	82.88	88.03	59.91	375.873	76.94	-2.28844	1.37394e-14	3.13248e-13	--	KAF3768779.1 hypothetical protein M406DRAFT_321001, partial [Cryphonectria parasitica EP155]	-	-	-	-	-	-	-
fgenesh1_kg.1_462_2330_1_CCBH_CCBI_EXTA	669	746	575	1746	1642	1429	31.9	32.06	28.55	65.02	62.21	61.51	30.8367	62.9133	1.02872	1.51631e-14	3.45054e-13	CDC123	KAF3770436.1 D123-domain-containing protein [Cryphonectria parasitica EP155]	-	-	-	-	GO:0005575//cellular_component;GO:0005622//intracellular;GO:0005623//cell;GO:0005634//nucleus;GO:0005737//cytoplasm;GO:0043226//organelle;GO:0043227//membrane-bounded organelle;GO:0043229//intracellular organelle;GO:0043231//intracellular membrane-bounded organelle;GO:0044424//intracellular part;GO:0044464//cell part	GO:0000166//nucleotide binding;GO:0000287//magnesium ion binding;GO:0003674//molecular_function;GO:0005488//binding;GO:0005524//ATP binding;GO:0008144//drug binding;GO:0017076//purine nucleotide binding;GO:0030554//adenyl nucleotide binding;GO:0032553//ribonucleotide binding;GO:0032555//purine ribonucleotide binding;GO:0032559//adenyl ribonucleotide binding;GO:0035639//purine ribonucleoside triph…	GO:0001732//formation of cytoplasmic translation initiation complex;GO:0002181//cytoplasmic translation;GO:0002183//cytoplasmic translational initiation;GO:0006412//translation;GO:0006413//translational initiation;GO:0006417//regulation of translation;GO:0006446//regulation of translational initiation;GO:0006518//peptide metabolic process;GO:0006807//nitrogen compound metabolic process;GO:0007049…
MSTRG.3357	979	819	847	377	309	259	90.35	68.12	81.39	27.17	22.66	21.58	79.9533	23.8033	-1.74799	1.53054e-14	3.47635e-13	--	-	-	-	-	-	-	-	-
estExt_fgenesh1_pg.C_30460	2095	2919	2545	6280	7227	6682	46.57	58.48	58.91	109.01	127.63	134.07	54.6533	123.57	1.17695	1.55215e-14	3.51879e-13	--	KAF3767127.1 hypothetical protein M406DRAFT_350416 [Cryphonectria parasitica EP155]	-	-	-	-	-	-	-
MSTRG.3330	114	135	109	345	344	327	12.57	13.41	12.51	29.7	30.13	32.54	12.83	30.79	1.26294	1.64427e-14	3.72064e-13	--	-	-	-	-	-	-	-	-
fgenesh1_pm.2_245	103	227	150	22	22	22	4.61	9.17	7	0.77	0.78	0.89	6.92667	0.813333	-3.09024	1.69367e-14	3.82521e-13	STL1	KAF3768729.1 general substrate transporter [Cryphonectria parasitica EP155]	-	-	-	-	GO:0005887//integral component of plasma membrane;GO:0016021//integral component of membrane	GO:0015114//phosphate ion transmembrane transporter activity;GO:0015238//drug transmembrane transporter activity;GO:0015295//solute:proton symporter activity;GO:0022857//transmembrane transporter activity;GO:0042910//xenobiotic transporter activity;GO:0051119//sugar transmembrane transporter activity	GO:0006810//transport;GO:0006817//phosphate ion transport;GO:0008643//carbohydrate transport;GO:0015893//drug transport;GO:0042908//xenobiotic transport;GO:0055085//transmembrane transport
e_gw1.6.1000.1	311	418	430	1199	1150	967	14.24	17.25	20.51	42.89	41.85	39.98	17.3333	41.5733	1.26211	1.82027e-14	4.10345e-13	frp2	KAF3763656.1 hypothetical protein M406DRAFT_262963 [Cryphonectria parasitica EP155]	-	-	-	-	GO:0000322//storage vacuole;GO:0000323//lytic vacuole;GO:0000324//fungal-type vacuole;GO:0000329//fungal-type vacuole membrane;GO:0005575//cellular_component;GO:0005622//intracellular;GO:0005623//cell;GO:0005737//cytoplasm;GO:0005773//vacuole;GO:0005774//vacuolar membrane;GO:0005783//endoplasmic reticulum;GO:0012505//endomembrane system;GO:0016020//membrane;GO:0016021//integral component of membr…	GO:0000293//ferric-chelate reductase activity;GO:0003674//molecular_function;GO:0003824//catalytic activity;GO:0016491//oxidoreductase activity;GO:0016722//oxidoreductase activity, oxidizing metal ions;GO:0016723//oxidoreductase activity, oxidizing metal ions, NAD or NADP as acceptor	GO:0006810//transport;GO:0006811//ion transport;GO:0006873//cellular ion homeostasis;GO:0006875//cellular metal ion homeostasis;GO:0008150//biological_process;GO:0008152//metabolic process;GO:0009987//cellular process;GO:0019725//cellular homeostasis;GO:0030003//cellular cation homeostasis;GO:0042592//homeostatic process;GO:0048878//chemical homeostasis;GO:0050801//ion homeostasis;GO:0051179//loc…
fgenesh1_pg.1_780	181	184	135	45	37	23	41.45	37.98	32.19	8.05	6.73	4.75	37.2067	6.51	-2.51483	1.82795e-14	4.11306e-13	--	KAF3770254.1 hypothetical protein M406DRAFT_325704 [Cryphonectria parasitica EP155]	-	-	-	-	-	-	-
estExt_fgenesh1_kg.C_50456	9111	9598	9995	20101	20451	18678	534.39	507.38	610.46	920.74	953.06	988.9	550.743	954.233	0.792962	1.88215e-14	4.22712e-13	FOXG_03074	KAF3765139.1 transaldolase [Cryphonectria parasitica EP155]	Metabolism;Metabolism;Metabolism;Metabolism;Metabolism	Global and overview maps;Global and overview maps;Global and overview maps;Global and overview maps;Carbohydrate metabolism	ko01100//Metabolic pathways;ko01110//Biosynthesis of secondary metabolites;ko01230//Biosynthesis of amino acids;ko01200//Carbon metabolism;ko00030//Pentose phosphate pathway	K00616;K00616;K00616;K00616;K00616	GO:0005575//cellular_component;GO:0005622//intracellular;GO:0005623//cell;GO:0005634//nucleus;GO:0005654//nucleoplasm;GO:0005737//cytoplasm;GO:0005829//cytosol;GO:0031974//membrane-enclosed lumen;GO:0031981//nuclear lumen;GO:0043226//organelle;GO:0043227//membrane-bounded organelle;GO:0043229//intracellular organelle;GO:0043231//intracellular membrane-bounded organelle;GO:0043233//organelle lumen…	GO:0003674//molecular_function;GO:0003824//catalytic activity;GO:0004801//sedoheptulose-7-phosphate:D-glyceraldehyde-3-phosphate glyceronetransferase activity;GO:0005488//binding;GO:0016740//transferase activity;GO:0016744//transferase activity, transferring aldehyde or ketonic groups;GO:0016832//aldehyde-lyase activity;GO:0030246//carbohydrate binding;GO:0036094//small molecule binding;GO:004802…	GO:0005975//carbohydrate metabolic process;GO:0005996//monosaccharide metabolic process;GO:0005997//xylulose metabolic process;GO:0005999//xylulose biosynthetic process;GO:0006002//fructose 6-phosphate metabolic process;GO:0006081//cellular aldehyde metabolic process;GO:0006098//pentose-phosphate shunt;GO:0006139//nucleobase-containing compound metabolic process;GO:0006725//cellular aromatic comp…
Crypa1.estExt_Genewise1.C_61263	3765	4212	3806	2023	2340	1929	60.04	60.53	63.2	25.19	29.65	27.77	61.2567	27.5367	-1.15351	1.98399e-14	4.44754e-13	GDB1	KAF3762761.1 family 13 glycoside hydrolase, partial [Cryphonectria parasitica EP155]	Metabolism;Metabolism;Metabolism	Global and overview maps;Global and overview maps;Carbohydrate metabolism	ko01100//Metabolic pathways;ko01110//Biosynthesis of secondary metabolites;ko00500//Starch and sucrose metabolism	K01196;K01196;K01196	GO:0005575//cellular_component;GO:0005576//extracellular region;GO:0005622//intracellular;GO:0005623//cell;GO:0005634//nucleus;GO:0005737//cytoplasm;GO:0005739//mitochondrion;GO:0005783//endoplasmic reticulum;GO:0005829//cytosol;GO:0012505//endomembrane system;GO:0016234//inclusion body;GO:0016528//sarcoplasm;GO:0016529//sarcoplasmic reticulum;GO:0030141//secretory granule;GO:0031410//cytoplasmic…	GO:0001871//pattern binding;GO:0003674//molecular_function;GO:0003824//catalytic activity;GO:0004133//glycogen debranching enzyme activity;GO:0004134//4-alpha-glucanotransferase activity;GO:0004135//amylo-alpha-1,6-glucosidase activity;GO:0004553//hydrolase activity, hydrolyzing O-glycosyl compounds;GO:0005488//binding;GO:0005515//protein binding;GO:0015926//glucosidase activity;GO:0016740//trans…	GO:0000271//polysaccharide biosynthetic process;GO:0000272//polysaccharide catabolic process;GO:0001775//cell activation;GO:0002252//immune effector process;GO:0002263//cell activation involved in immune response;GO:0002274//myeloid leukocyte activation;GO:0002275//myeloid cell activation involved in immune response;GO:0002283//neutrophil activation involved in immune response;GO:0002366//leukocy…
estExt_fgenesh1_kg.C_20319	709	439	436	136	119	122	65.27	36.42	41.79	9.78	8.7	10.14	47.8267	9.54	-2.32575	2.06003e-14	4.60942e-13	--	KAF3769063.1 hypothetical protein M406DRAFT_355143 [Cryphonectria parasitica EP155]	-	-	-	-	-	-	-
estExt_fgenesh1_kg.C_90148	1346	978	1338	363	261	164	105.79	69.28	109.51	22.28	16.3	11.64	94.86	16.74	-2.5025	2.06759e-14	4.61775e-13	--	KAF3760711.1 hypothetical protein M406DRAFT_358316 [Cryphonectria parasitica EP155]	-	-	-	-	-	-	GO:0009405//pathogenesis
estExt_fgenesh1_kg.C_10481	1454	1450	1240	3164	3335	2545	87.85	78.96	78.02	149.3	160.1	138.8	81.61	149.4	0.872362	2.09906e-14	4.67936e-13	srdG	KAF3770480.1 alpha/beta-hydrolase [Cryphonectria parasitica EP155]	Metabolism;Cellular Processes;Metabolism	Global and overview maps;Transport and catabolism;Lipid metabolism	ko01100//Metabolic pathways;ko04146//Peroxisome;ko00590//Arachidonic acid metabolism	K08726;K08726;K08726	GO:0005575//cellular_component;GO:0005622//intracellular;GO:0005623//cell;GO:0005737//cytoplasm;GO:0005777//peroxisome;GO:0005782//peroxisomal matrix;GO:0005829//cytosol;GO:0031907//microbody lumen;GO:0031974//membrane-enclosed lumen;GO:0042579//microbody;GO:0043226//organelle;GO:0043227//membrane-bounded organelle;GO:0043229//intracellular organelle;GO:0043231//intracellular membrane-bounded org…	GO:0000287//magnesium ion binding;GO:0003674//molecular_function;GO:0003824//catalytic activity;GO:0004301//epoxide hydrolase activity;GO:0005102//receptor binding;GO:0005488//binding;GO:0005515//protein binding;GO:0015643//toxic substance binding;GO:0016787//hydrolase activity;GO:0016788//hydrolase activity, acting on ester bonds;GO:0016791//phosphatase activity;GO:0016801//hydrolase activity, a…	GO:0001676//long-chain fatty acid metabolic process;GO:0002532//production of molecular mediator involved in inflammatory response;GO:0002538//arachidonic acid metabolite production involved in inflammatory response;GO:0002539//prostaglandin production involved in inflammatory response;GO:0003008//system process;GO:0003013//circulatory system process;GO:0003018//vascular process in circulatory sy…
e_gw1.10.721.1	76	121	93	457	341	401	5.39	7.73	6.86	25.29	19.2	25.65	6.66	23.38	1.81168	2.11528e-14	4.70679e-13	At5g25400	KAF3760133.1 integral membrane protein [Cryphonectria parasitica EP155]	-	-	-	-	GO:0016020//membrane;GO:0016021//integral component of membrane	-	GO:0055085//transmembrane transport
Crypa1.estExt_Genewise1Plus.C_40334	573	508	514	1258	1750	1232	40.61	32.45	37.93	69.62	98.53	78.81	36.9967	82.32	1.15385	2.12216e-14	4.71338e-13	coq4	KAF3765077.1 putative Coq4 [Cryphonectria parasitica EP155]	-	-	-	-	GO:0005575//cellular_component;GO:0005622//intracellular;GO:0005623//cell;GO:0005737//cytoplasm;GO:0005739//mitochondrion;GO:0005740//mitochondrial envelope;GO:0005743//mitochondrial inner membrane;GO:0016020//membrane;GO:0019866//organelle inner membrane;GO:0019898//extrinsic component of membrane;GO:0031090//organelle membrane;GO:0031312//extrinsic component of organelle membrane;GO:0031314//ex…	GO:0003674//molecular_function	GO:0006732//coenzyme metabolic process;GO:0006733//oxidoreduction coenzyme metabolic process;GO:0006743//ubiquinone metabolic process;GO:0006744//ubiquinone biosynthetic process;GO:0008150//biological_process;GO:0008152//metabolic process;GO:0009058//biosynthetic process;GO:0009108//coenzyme biosynthetic process;GO:0009987//cellular process;GO:0042180//cellular ketone metabolic process;GO:0042181…
e_gw1.7.347.1	508	808	583	1832	2221	1925	25.85	37.06	30.89	72.81	89.8	88.43	31.2667	83.68	1.42026	2.2084e-14	4.89589e-13	SSN3	KAF3762866.1 kinase-like protein [Cryphonectria parasitica EP155]	-	-	-	-	GO:0000228//nuclear chromosome;GO:0000785//chromatin;GO:0000790//nuclear chromatin;GO:0000791//euchromatin;GO:0005575//cellular_component;GO:0005622//intracellular;GO:0005623//cell;GO:0005634//nucleus;GO:0005654//nucleoplasm;GO:0005694//chromosome;GO:0005719//nuclear euchromatin;GO:0016592//mediator complex;GO:0031974//membrane-enclosed lumen;GO:0031981//nuclear lumen;GO:0032991//macromolecular c…	GO:0000166//nucleotide binding;GO:0003674//molecular_function;GO:0003824//catalytic activity;GO:0004672//protein kinase activity;GO:0004674//protein serine/threonine kinase activity;GO:0004693//cyclin-dependent protein serine/threonine kinase activity;GO:0005488//binding;GO:0005524//ATP binding;GO:0008144//drug binding;GO:0008353//RNA polymerase II carboxy-terminal domain kinase activity;GO:00163…	GO:0000003//reproduction;GO:0000122//negative regulation of transcription from RNA polymerase II promoter;GO:0000409//regulation of transcription by galactose;GO:0000411//positive regulation of transcription by galactose;GO:0000429//carbon catabolite regulation of transcription from RNA polymerase II promoter;GO:0000431//regulation of transcription from RNA polymerase II promoter by galactose;GO:…
e_gw1.4.1109.1	246	219	141	41	40	42	2.33	1.87	1.39	0.3	0.3	0.36	1.86333	0.32	-2.54174	2.21272e-14	4.89646e-13	afoG	KAF3765286.1 hypothetical protein M406DRAFT_256885 [Cryphonectria parasitica EP155]	-	-	-	-	-	GO:0003674//molecular_function;GO:0003824//catalytic activity;GO:0004024//alcohol dehydrogenase activity, zinc-dependent;GO:0004314//[acyl-carrier-protein] S-malonyltransferase activity;GO:0004316//3-oxoacyl-[acyl-carrier-protein] reductase (NADPH) activity;GO:0005488//binding;GO:0008168//methyltransferase activity;GO:0008171//O-methyltransferase activity;GO:0008270//zinc ion binding;GO:0008667//…	GO:0006066//alcohol metabolic process;GO:0006113//fermentation;GO:0006633//fatty acid biosynthetic process;GO:0006744//ubiquinone biosynthetic process;GO:0008150//biological_process;GO:0008152//metabolic process;GO:0009058//biosynthetic process;GO:0009102//biotin biosynthetic process;GO:0009987//cellular process;GO:0010127//mycothiol-dependent detoxification;GO:0017144//drug metabolic process;GO:…
Crypa1.fgenesh1_pg.C_scaffold_8000366	61	64	80	311	334	198	1.16	1.09	1.58	4.61	5.04	3.39	1.27667	4.34667	1.76753	2.31365e-14	5.11041e-13	BEA3	KAF3763392.1 hypothetical protein M406DRAFT_74009 [Cryphonectria parasitica EP155]	Environmental Information Processing	Membrane transport	ko02010//ABC transporters	K05658	GO:0005575//cellular_component;GO:0005737//cytoplasm;GO:0005887//integral component of plasma membrane;GO:0009288//bacterial-type flagellum;GO:0009380//excinuclease repair complex;GO:0009898//cytoplasmic side of plasma membrane;GO:0016021//integral component of membrane;GO:0030257//type III protein secretion system complex;GO:0043190//ATP-binding cassette (ABC) transporter complex;GO:0055051//ATP…	GO:0003674//molecular_function;GO:0003676//nucleic acid binding;GO:0003924//GTPase activity;GO:0004140//dephospho-CoA kinase activity;GO:0004385//guanylate kinase activity;GO:0004798//thymidylate kinase activity;GO:0005260//channel-conductance-controlling ATPase activity;GO:0005319//lipid transporter activity;GO:0005524//ATP binding;GO:0005525//GTP binding;GO:0008565//protein transporter activity…	GO:0000910//cytokinesis;GO:0001539//cilium or flagellum-dependent cell motility;GO:0006289//nucleotide-excision repair;GO:0006614//SRP-dependent cotranslational protein targeting to membrane;GO:0006810//transport;GO:0006817//phosphate ion transport;GO:0006824//cobalt ion transport;GO:0006855//drug transmembrane transport;GO:0006869//lipid transport;GO:0007059//chromosome segregation;GO:0007601//v…
fgenesh1_kg.6_51_CLS_3600_singleton_cp713-057D02	493	759	389	2475	2543	1756	67.49	93.65	55.45	264.6	276.59	216.99	72.1967	252.727	1.80757	2.43974e-14	5.37905e-13	--	KAF3763166.1 hypothetical protein M406DRAFT_323020, partial [Cryphonectria parasitica EP155]	-	-	-	-	-	-	-
estExt_fgenesh1_pm.C_20590	1924	1492	1576	650	765	601	73.32	51.24	62.54	19.34	23.16	20.67	62.3667	21.0567	-1.5665	2.64007e-14	5.81009e-13	--	KAF3769176.1 hypothetical protein M406DRAFT_345000 [Cryphonectria parasitica EP155]	-	-	-	-	-	-	GO:0051216//cartilage development
e_gw1.3.3028.1	11	26	17	114	123	115	0.54	1.16	0.88	4.4	4.83	5.13	0.86	4.78667	2.47661	2.83507e-14	6.22785e-13	ascH	KAF3766855.1 cytochrome P450 [Cryphonectria parasitica EP155]	-	-	-	-	-	GO:0005506//iron ion binding;GO:0016705//oxidoreductase activity, acting on paired donors, with incorporation or reduction of molecular oxygen;GO:0020037//heme binding	GO:0055114//oxidation-reduction process
Crypa1.estExt_fgenesh1_kg.C_40250	429	452	424	197	199	143	49.2	46.72	50.63	17.64	18.13	14.8	48.85	16.8567	-1.53504	2.94724e-14	6.46244e-13	--	KAF3764796.1 hypothetical protein M406DRAFT_102467 [Cryphonectria parasitica EP155]	-	-	-	-	-	-	-
fgenesh1_pm.10_47	804	1011	750	1997	2476	1977	24.82	28.13	24.11	48.15	60.74	55.1	25.6867	54.6633	1.08955	2.98975e-14	6.54375e-13	mdr2	KAF3760189.1 hypothetical protein M406DRAFT_343335 [Cryphonectria parasitica EP155]	-	-	-	-	GO:0005575//cellular_component;GO:0005622//intracellular;GO:0005623//cell;GO:0005737//cytoplasm;GO:0005739//mitochondrion;GO:0005740//mitochondrial envelope;GO:0005743//mitochondrial inner membrane;GO:0005887//integral component of plasma membrane;GO:0009380//excinuclease repair complex;GO:0009898//cytoplasmic side of plasma membrane;GO:0016020//membrane;GO:0016021//integral component of membrane…	GO:0000166//nucleotide binding;GO:0003674//molecular_function;GO:0003824//catalytic activity;GO:0005215//transporter activity;GO:0005260//channel-conductance-controlling ATPase activity;GO:0005319//lipid transporter activity;GO:0005488//binding;GO:0005515//protein binding;GO:0005524//ATP binding;GO:0008144//drug binding;GO:0008565//protein transporter activity;GO:0009381//excinuclease ABC activit…	GO:0000910//cytokinesis;GO:0006289//nucleotide-excision repair;GO:0006725//cellular aromatic compound metabolic process;GO:0006778//porphyrin-containing compound metabolic process;GO:0006779//porphyrin-containing compound biosynthetic process;GO:0006783//heme biosynthetic process;GO:0006807//nitrogen compound metabolic process;GO:0006810//transport;GO:0006817//phosphate ion transport;GO:0006824//…
e_gw1.9.1133.1	124	231	110	809	799	611	9.05	15.19	8.36	46.09	46.32	40.24	10.8667	44.2167	2.02468	3.18447e-14	6.95729e-13	fc-sdr	KAF3760650.1 NAD(P)-binding protein [Cryphonectria parasitica EP155]	-	-	-	-	GO:0016469//proton-transporting two-sector ATPase complex	GO:0003824//catalytic activity;GO:0004197//cysteine-type endopeptidase activity;GO:0004316//3-oxoacyl-[acyl-carrier-protein] reductase (NADPH) activity;GO:0004757//sepiapterin reductase activity;GO:0008667//2,3-dihydro-2,3-dihydroxybenzoate dehydrogenase activity;GO:0008678//2-deoxy-D-gluconate 3-dehydrogenase activity;GO:0016491//oxidoreductase activity;GO:0016630//protochlorophyllide reductase …	GO:0000272//polysaccharide catabolic process;GO:0006633//fatty acid biosynthetic process;GO:0006729//tetrahydrobiopterin biosynthetic process;GO:0015986//ATP synthesis coupled proton transport;GO:0015995//chlorophyll biosynthetic process;GO:0043687//post-translational protein modification;GO:0055114//oxidation-reduction process
e_gw1.5.1445.1	567	516	507	1201	1286	1218	25.97	21.3	24.18	42.96	46.8	50.36	23.8167	46.7067	0.971657	3.45184e-14	7.52776e-13	alo-1	KAF3765019.1 L-gulonolactone/D-arabinono-1,4-lactone oxidase [Cryphonectria parasitica EP155]	-	-	-	-	GO:0005575//cellular_component;GO:0005622//intracellular;GO:0005623//cell;GO:0005737//cytoplasm;GO:0005739//mitochondrion;GO:0005740//mitochondrial envelope;GO:0005741//mitochondrial outer membrane;GO:0005783//endoplasmic reticulum;GO:0005789//endoplasmic reticulum membrane;GO:0005886//plasma membrane;GO:0012505//endomembrane system;GO:0016020//membrane;GO:0016021//integral component of membrane;…	GO:0000166//nucleotide binding;GO:0003674//molecular_function;GO:0003824//catalytic activity;GO:0003885//D-arabinono-1,4-lactone oxidase activity;GO:0005488//binding;GO:0008891//glycolate oxidase activity;GO:0016491//oxidoreductase activity;GO:0016614//oxidoreductase activity, acting on CH-OH group of donors;GO:0016899//oxidoreductase activity, acting on the CH-OH group of donors, oxygen as accep…	GO:0005975//carbohydrate metabolic process;GO:0005996//monosaccharide metabolic process;GO:0006082//organic acid metabolic process;GO:0006732//coenzyme metabolic process;GO:0006766//vitamin metabolic process;GO:0006767//water-soluble vitamin metabolic process;GO:0006950//response to stress;GO:0006979//response to oxidative stress;GO:0007154//cell communication;GO:0008150//biological_process;GO:00…
e_gw1.8.1097.1	80	65	55	2	5	4	4.58	3.35	3.28	0.09	0.23	0.21	3.73667	0.176667	-4.40265	3.49409e-14	7.60612e-13	rgxB	KAF3761416.1 family 28 glycoside hydrolase [Cryphonectria parasitica EP155]	-	-	-	-	GO:0005575//cellular_component;GO:0005576//extracellular region	GO:0003674//molecular_function;GO:0003824//catalytic activity;GO:0004553//hydrolase activity, hydrolyzing O-glycosyl compounds;GO:0004650//polygalacturonase activity;GO:0016787//hydrolase activity;GO:0016798//hydrolase activity, acting on glycosyl bonds;GO:0030596//alpha-L-rhamnosidase activity	GO:0000272//polysaccharide catabolic process;GO:0005975//carbohydrate metabolic process;GO:0005976//polysaccharide metabolic process;GO:0008150//biological_process;GO:0008152//metabolic process;GO:0009056//catabolic process;GO:0009057//macromolecule catabolic process;GO:0009987//cellular process;GO:0016043//cellular component organization;GO:0016052//carbohydrate catabolic process;GO:0043170//mac…
estExt_fgenesh1_kg.C_40409	281	315	274	745	699	613	18.85	19.05	19.14	39.03	37.26	37.12	19.0133	37.8033	0.991502	3.65692e-14	7.9462e-13	--	KAF3766194.1 hypothetical protein M406DRAFT_356233 [Cryphonectria parasitica EP155]	-	-	-	-	-	-	-
e_gw1.8.961.1	368	634	449	1504	2057	1673	15.04	23.36	19.11	48.02	66.81	61.74	19.17	58.8567	1.61836	3.73382e-14	8.09868e-13	atnN	KAF3761759.1 hypothetical protein M406DRAFT_266480 [Cryphonectria parasitica EP155]	-	-	-	-	-	GO:0000981//RNA polymerase II transcription factor activity, sequence-specific DNA binding;GO:0008270//zinc ion binding	GO:0006355//regulation of transcription, DNA-templated
estExt_fgenesh1_kg.C_10141	312	680	333	5067	2537	2501	35.95	70.61	39.95	455.91	232.24	260.1	48.8367	316.083	2.69427	4.02686e-14	8.71859e-13	RDH13	KAF3769779.1 NAD(P)-binding protein, partial [Cryphonectria parasitica EP155]	-	-	-	-	-	GO:0004316//3-oxoacyl-[acyl-carrier-protein] reductase (NADPH) activity;GO:0004757//sepiapterin reductase activity;GO:0008667//2,3-dihydro-2,3-dihydroxybenzoate dehydrogenase activity;GO:0008678//2-deoxy-D-gluconate 3-dehydrogenase activity;GO:0016491//oxidoreductase activity;GO:0016630//protochlorophyllide reductase activity;GO:0017103//UTP:galactose-1-phosphate uridylyltransferase activity;GO:0…	GO:0000272//polysaccharide catabolic process;GO:0006012//galactose metabolic process;GO:0006633//fatty acid biosynthetic process;GO:0006729//tetrahydrobiopterin biosynthetic process;GO:0015995//chlorophyll biosynthetic process;GO:0055114//oxidation-reduction process
fgenesh1_kg.5_315_63_1_CCBH_CCBI_EXTA	9643	7166	7509	3363	3493	2758	1061.54	710.99	860.77	289.12	305.52	274.06	877.767	289.567	-1.59994	4.10922e-14	8.88094e-13	nhp-1	KAF3764875.1 hypothetical protein M406DRAFT_322768 [Cryphonectria parasitica EP155]	-	-	-	-	GO:0000228//nuclear chromosome;GO:0000785//chromatin;GO:0000790//nuclear chromatin;GO:0005575//cellular_component;GO:0005622//intracellular;GO:0005623//cell;GO:0005634//nucleus;GO:0005694//chromosome;GO:0031974//membrane-enclosed lumen;GO:0031981//nuclear lumen;GO:0043226//organelle;GO:0043227//membrane-bounded organelle;GO:0043228//non-membrane-bounded organelle;GO:0043229//intracellular organel…	GO:0003674//molecular_function;GO:0003676//nucleic acid binding;GO:0003677//DNA binding;GO:0003682//chromatin binding;GO:0005488//binding;GO:0097159//organic cyclic compound binding;GO:1901363//heterocyclic compound binding	GO:0006139//nucleobase-containing compound metabolic process;GO:0006259//DNA metabolic process;GO:0006281//DNA repair;GO:0006323//DNA packaging;GO:0006325//chromatin organization;GO:0006333//chromatin assembly or disassembly;GO:0006334//nucleosome assembly;GO:0006338//chromatin remodeling;GO:0006351//transcription, DNA-templated;GO:0006355//regulation of transcription, DNA-templated;GO:0006357//r…
fgenesh1_pm.11_96	402	458	429	921	1004	844	31.07	31.9	34.53	55.59	61.65	58.88	32.5	58.7067	0.853085	4.27088e-14	9.21378e-13	lcdH	KAF3760001.1 hypothetical protein M406DRAFT_343624 [Cryphonectria parasitica EP155]	Metabolism;Metabolism;Metabolism;Metabolism;Metabolism;Metabolism;Metabolism;Metabolism;Metabolism	Global and overview maps;Global and overview maps;Amino acid metabolism;Amino acid metabolism;Global and overview maps;Lipid metabolism;Amino acid metabolism;Carbohydrate metabolism;Lipid metabolism	ko01100//Metabolic pathways;ko01110//Biosynthesis of secondary metabolites;ko00280//Valine, leucine and isoleucine degradation;ko00380//Tryptophan metabolism;ko01212//Fatty acid metabolism;ko00071//Fatty acid degradation;ko00310//Lysine degradation;ko00650//Butanoate metabolism;ko00062//Fatty acid elongation	K00022;K00022;K00022;K00022;K00022;K00022;K00022;K00022;K00022	GO:0016507//mitochondrial fatty acid beta-oxidation multienzyme complex	GO:0003857//3-hydroxyacyl-CoA dehydrogenase activity;GO:0004165//dodecenoyl-CoA delta-isomerase activity;GO:0004300//enoyl-CoA hydratase activity;GO:0008692//3-hydroxybutyryl-CoA epimerase activity;GO:0016491//oxidoreductase activity;GO:0016616//oxidoreductase activity, acting on the CH-OH group of donors, NAD or NADP as acceptor;GO:0051287//NAD binding;GO:0070403//NAD+ binding	GO:0006631//fatty acid metabolic process;GO:0006635//fatty acid beta-oxidation;GO:0009062//fatty acid catabolic process;GO:0055114//oxidation-reduction process
estExt_Genewise1Plus.C_13298	968	838	801	394	411	346	26.28	20.5	22.64	8.35	8.87	8.48	23.14	8.56667	-1.43358	5.0151e-14	1.07999e-12	--	KAF3770853.1 hypothetical protein M406DRAFT_285642 [Cryphonectria parasitica EP155]	-	-	-	-	-	GO:0008017//microtubule binding	-
Crypa1.fgenesh1_pg.C_scaffold_3000444	359	476	405	1108	1054	932	30.72	36.71	36.09	74.05	71.67	72	34.5067	72.5733	1.07256	5.40756e-14	1.16243e-12	--	KAF3767216.1 hypothetical protein M406DRAFT_69378 [Cryphonectria parasitica EP155]	-	-	-	-	-	-	-
gw1.8.459.1	410	544	422	1093	1327	1056	36.74	43.94	39.38	76.49	94.48	85.42	40.02	85.4633	1.09458	5.50849e-14	1.18202e-12	--	KAF3761702.1 hypothetical protein M406DRAFT_221189, partial [Cryphonectria parasitica EP155]	-	-	-	-	-	-	-
fgenesh1_pg.2_534	885	1180	955	2511	2877	2927	53.39	64.15	59.99	118.29	137.89	159.38	59.1767	138.52	1.22699	6.39251e-14	1.36927e-12	Acel_0614	KAF3768917.1 family 5 glycoside hydrolase [Cryphonectria parasitica EP155]	Metabolism;Metabolism	Global and overview maps;Carbohydrate metabolism	ko01100//Metabolic pathways;ko00500//Starch and sucrose metabolism	K01179;K01179	-	GO:0004553//hydrolase activity, hydrolyzing O-glycosyl compounds	GO:0071704//organic substance metabolic process
fgenesh1_pm.3_1013	94	152	91	458	411	399	4	5.83	4.03	15.23	13.9	15.33	4.62	14.82	1.68158	6.48345e-14	1.38628e-12	mfs1	KAF3767942.1 putative sugar transporter [Cryphonectria parasitica EP155]	-	-	-	-	GO:0005887//integral component of plasma membrane;GO:0016021//integral component of membrane	GO:0008028//monocarboxylic acid transmembrane transporter activity;GO:0015295//solute:proton symporter activity;GO:0015307//drug:proton antiporter activity;GO:0022857//transmembrane transporter activity;GO:0042910//xenobiotic transporter activity;GO:0051119//sugar transmembrane transporter activity	GO:0006810//transport;GO:0006855//drug transmembrane transport;GO:0008643//carbohydrate transport;GO:0015718//monocarboxylic acid transport;GO:0042493//response to drug;GO:0042908//xenobiotic transport;GO:0055085//transmembrane transport
estExt_Genewise1Plus.C_60717	167	152	161	540	506	363	12.92	10.6	12.97	32.63	31.1	25.35	12.1633	29.6933	1.2876	6.5347e-14	1.39476e-12	kanJ	KAF3763305.1 phytanoyl-CoA dioxygenase family protein [Cryphonectria parasitica EP155]	-	-	-	-	-	-	-
gw1.5.1359.1	216	263	231	553	732	588	10	10.98	11.14	20	26.94	24.58	10.7067	23.84	1.15487	6.91558e-14	1.47345e-12	yusP	KAF3764250.1 MFS general substrate transporter, partial [Cryphonectria parasitica EP155]	-	-	-	-	GO:0005887//integral component of plasma membrane	GO:0015238//drug transmembrane transporter activity;GO:0015307//drug:proton antiporter activity;GO:0022857//transmembrane transporter activity	GO:0006855//drug transmembrane transport;GO:0015893//drug transport;GO:0042493//response to drug;GO:0055085//transmembrane transport
e_gw1.5.1317.1	479	160	698	44	23	19	22.48	6.77	34.11	1.61	0.86	0.8	21.12	1.09	-4.27621	6.96869e-14	1.48214e-12	GEX2	KAF3765180.1 MFS general substrate transporter, partial [Cryphonectria parasitica EP155]	-	-	-	-	-	GO:0022857//transmembrane transporter activity	GO:0055085//transmembrane transport
MSTRG.9847	168	125	98	24	26	15	10.02	6.7	6.11	1.14	1.24	0.8	7.61	1.06	-2.84383	7.56939e-14	1.60706e-12	--	-	-	-	-	-	-	-	-
Crypa1.e_gw1.3.644.1	23	30	14	137	123	121	1.46	1.72	0.93	6.8	6.21	6.94	1.37	6.65	2.27918	7.95254e-14	1.68543e-12	--	KAF3767924.1 hypothetical protein M406DRAFT_40675 [Cryphonectria parasitica EP155]	-	-	-	-	-	GO:0008236//serine-type peptidase activity	GO:0006508//proteolysis
Crypa1.gw1.1.1346.1	6	12	1	102	88	92	0.66	1.18	0.11	8.72	7.65	9.09	0.65	8.48667	3.70669	8.06408e-14	1.70607e-12	--	KAF3769491.1 family 7 polysaccharide lyase, partial [Cryphonectria parasitica EP155]	-	-	-	-	-	-	-
Crypa1.estExt_Genewise1Plus.C_71132	201	216	254	624	616	544	10.29	9.97	13.54	24.95	25.06	25.14	11.2667	25.05	1.15275	8.10796e-14	1.71235e-12	rhmD	KAF3761006.1 hypothetical protein M406DRAFT_93861 [Cryphonectria parasitica EP155]	Metabolism;Metabolism	Global and overview maps;Carbohydrate metabolism	ko01100//Metabolic pathways;ko00051//Fructose and mannose metabolism	K12661;K12661	-	GO:0016836//hydro-lyase activity	GO:0009234//menaquinone biosynthetic process
MSTRG.3915	172	555	422	5110	3245	2254	2.24	6.52	5.73	52.04	33.62	26.53	4.83	37.3967	2.95281	8.33333e-14	1.75686e-12	chiA	glycoside hydrolase superfamily, partial [Coniella lustricola]	Metabolism;Metabolism	Global and overview maps;Carbohydrate metabolism	ko01100//Metabolic pathways;ko00520//Amino sugar and nucleotide sugar metabolism	K01183;K01183	GO:0044464//cell part	GO:0004553//hydrolase activity, hydrolyzing O-glycosyl compounds	GO:0071704//organic substance metabolic process
estExt_Genewise1Plus.C_60436	1609	2832	2336	7094	8780	7705	35.56	56.41	53.76	122.45	154.18	153.72	48.5767	143.45	1.56221	8.53372e-14	1.79596e-12	cwh43	KAF3763169.1 hypothetical protein M406DRAFT_292790 [Cryphonectria parasitica EP155]	-	-	-	-	GO:0005575//cellular_component;GO:0005622//intracellular;GO:0005623//cell;GO:0005737//cytoplasm;GO:0005783//endoplasmic reticulum;GO:0005789//endoplasmic reticulum membrane;GO:0005886//plasma membrane;GO:0005887//integral component of plasma membrane;GO:0005933//cellular bud;GO:0005934//cellular bud tip;GO:0005935//cellular bud neck;GO:0012505//endomembrane system;GO:0016020//membrane;GO:0016021/…	GO:0003674//molecular_function	GO:0006464//cellular protein modification process;GO:0006497//protein lipidation;GO:0006505//GPI anchor metabolic process;GO:0006506//GPI anchor biosynthetic process;GO:0006629//lipid metabolic process;GO:0006643//membrane lipid metabolic process;GO:0006644//phospholipid metabolic process;GO:0006650//glycerophospholipid metabolic process;GO:0006661//phosphatidylinositol biosynthetic process;GO:00…
fgenesh1_pg.11_213	277	118	99	8	18	8	29.15	11.19	10.85	0.66	1.55	0.71	17.0633	0.973333	-4.13182	8.62656e-14	1.80917e-12	--	KAF3760110.1 hypothetical protein M406DRAFT_335305 [Cryphonectria parasitica EP155]	-	-	-	-	-	-	-
fgenesh1_pg.6_487	277	118	99	8	18	8	29.15	11.19	10.85	0.66	1.55	0.71	17.0633	0.973333	-4.13182	8.62656e-14	1.80917e-12	--	KAF3760110.1 hypothetical protein M406DRAFT_335305 [Cryphonectria parasitica EP155]	-	-	-	-	-	-	-
MSTRG.13136	1134	705	763	211	175	83	77.82	43.62	54.52	11.31	9.53	5.15	58.6533	8.66333	-2.75922	8.7232e-14	1.82626e-12	ctc-2	FACT complex subunit SPT16 [Valsa mali]	-	-	-	-	GO:0005816//spindle pole body;GO:0008023//transcription elongation factor complex	-	GO:0006260//DNA replication;GO:0006333//chromatin assembly or disassembly;GO:0006354//DNA-templated transcription, elongation;GO:0019538//protein metabolic process;GO:0034728//nucleosome organization;GO:0045898//regulation of RNA polymerase II transcriptional preinitiation complex assembly;GO:0045944//positive regulation of transcription from RNA polymerase II promoter
Crypa1.fgenesh1_pg.C_scaffold_5000139	310	419	391	918	1106	898	21.01	25.59	27.59	48.58	59.54	54.93	24.73	54.35	1.13602	8.79829e-14	1.83878e-12	SPCC1827.06c	KAF3768520.1 putative Hom2, aspartic beta semi-aldehyde dehydrogenase [Cryphonectria parasitica EP155]	Metabolism;Metabolism;Metabolism;Metabolism;Metabolism;Metabolism;Metabolism;Metabolism	Global and overview maps;Global and overview maps;Global and overview maps;Amino acid metabolism;Amino acid metabolism;Global and overview maps;Amino acid metabolism;Biosynthesis of other secondary metabolites	ko01100//Metabolic pathways;ko01110//Biosynthesis of secondary metabolites;ko01230//Biosynthesis of amino acids;ko00260//Glycine, serine and threonine metabolism;ko00270//Cysteine and methionine metabolism;ko01210//2-Oxocarboxylic acid metabolism;ko00300//Lysine biosynthesis;ko00261//Monobactam biosynthesis	K00133;K00133;K00133;K00133;K00133;K00133;K00133;K00133	GO:0005575//cellular_component;GO:0005622//intracellular;GO:0005623//cell;GO:0005634//nucleus;GO:0005737//cytoplasm;GO:0005886//plasma membrane;GO:0016020//membrane;GO:0043226//organelle;GO:0043227//membrane-bounded organelle;GO:0043229//intracellular organelle;GO:0043231//intracellular membrane-bounded organelle;GO:0044424//intracellular part;GO:0044464//cell part;GO:0071944//cell periphery	GO:0000166//nucleotide binding;GO:0003674//molecular_function;GO:0003824//catalytic activity;GO:0003942//N-acetyl-gamma-glutamyl-phosphate reductase activity;GO:0004073//aspartate-semialdehyde dehydrogenase activity;GO:0005488//binding;GO:0005515//protein binding;GO:0008839//4-hydroxy-tetrahydrodipicolinate reductase;GO:0016491//oxidoreductase activity;GO:0016620//oxidoreductase activity, acting …	GO:0000096//sulfur amino acid metabolic process;GO:0000097//sulfur amino acid biosynthetic process;GO:0006082//organic acid metabolic process;GO:0006520//cellular amino acid metabolic process;GO:0006531//aspartate metabolic process;GO:0006549//isoleucine metabolic process;GO:0006553//lysine metabolic process;GO:0006555//methionine metabolic process;GO:0006566//threonine metabolic process;GO:00065…
estExt_fgenesh1_kg.C_60264	1320	1503	1097	3558	3307	2833	138.33	141.96	119.71	291.2	275.36	267.99	133.333	278.183	1.061	9.53649e-14	1.98961e-12	Mpc1	KAF3763637.1 UPF0041-domain-containing protein [Cryphonectria parasitica EP155]	-	-	-	-	GO:0005743//mitochondrial inner membrane	-	GO:0006850//mitochondrial pyruvate transport
fgenesh1_kg.6_168_3276_0_CCBH2276.g1_CCBH_CCBI_EXTA	129	96	130	20	29	19	13.83	9.28	14.51	1.67	2.47	1.84	12.54	1.99333	-2.65328	9.69948e-14	2.01935e-12	--	KAF3763376.1 hypothetical protein M406DRAFT_323137 [Cryphonectria parasitica EP155]	-	-	-	-	GO:0031470//carboxysome	-	GO:0015977//carbon fixation
fgenesh1_kg.7_108_1883_1_CCBH_CCBI_EXTA	1967	1586	1758	792	841	714	104.47	75.92	97.23	32.85	35.49	34.23	92.54	34.19	-1.4365	9.7126e-14	2.01935e-12	HAP3	KAF3762379.1 hypothetical protein M406DRAFT_323526 [Cryphonectria parasitica EP155]	-	-	-	-	GO:0000228//nuclear chromosome;GO:0000785//chromatin;GO:0000790//nuclear chromatin;GO:0005575//cellular_component;GO:0005622//intracellular;GO:0005623//cell;GO:0005634//nucleus;GO:0005654//nucleoplasm;GO:0005667//transcription factor complex;GO:0005669//transcription factor TFIID complex;GO:0005694//chromosome;GO:0016602//CCAAT-binding factor complex;GO:0031974//membrane-enclosed lumen;GO:0031981…	GO:0000981//RNA polymerase II transcription factor activity, sequence-specific DNA binding;GO:0000982//transcription factor activity, RNA polymerase II core promoter proximal region sequence-specific binding;GO:0001067//regulatory region nucleic acid binding;GO:0001077//transcriptional activator activity, RNA polymerase II core promoter proximal region sequence-specific binding;GO:0001228//transc…	GO:0000429//carbon catabolite regulation of transcription from RNA polymerase II promoter;GO:0000436//carbon catabolite activation of transcription from RNA polymerase II promoter;GO:0006109//regulation of carbohydrate metabolic process;GO:0006139//nucleobase-containing compound metabolic process;GO:0006351//transcription, DNA-templated;GO:0006352//DNA-templated transcription, initiation;GO:00063…
estExt_fgenesh1_pg.C_100223	649	649	464	2508	1803	1707	26.24	23.65	19.54	79.2	57.92	62.3	23.1433	66.4733	1.52218	9.72996e-14	2.01947e-12	--	KAF3760364.1 hypothetical protein M406DRAFT_353885 [Cryphonectria parasitica EP155]	-	-	-	-	-	-	-
estExt_Genewise1.C_80105	112	228	167	29	35	23	4.25	7.8	6.6	0.86	1.06	0.79	6.21667	0.903333	-2.78281	9.76829e-14	2.02394e-12	PGDH2	KAF3761257.1 phosphoglycerate dehydrogenase [Cryphonectria parasitica EP155]	Metabolism;Metabolism;Metabolism;Metabolism;Metabolism;Metabolism;Metabolism	Global and overview maps;Global and overview maps;Global and overview maps;Global and overview maps;Amino acid metabolism;Amino acid metabolism;Energy metabolism	ko01100//Metabolic pathways;ko01110//Biosynthesis of secondary metabolites;ko01230//Biosynthesis of amino acids;ko01200//Carbon metabolism;ko00260//Glycine, serine and threonine metabolism;ko00270//Cysteine and methionine metabolism;ko00680//Methane metabolism	K00058;K00058;K00058;K00058;K00058;K00058;K00058	GO:0005575//cellular_component;GO:0005622//intracellular;GO:0005623//cell;GO:0005737//cytoplasm;GO:0005829//cytosol;GO:0043209//myelin sheath;GO:0044424//intracellular part;GO:0044444//cytoplasmic part;GO:0044464//cell part	GO:0000166//nucleotide binding;GO:0003674//molecular_function;GO:0003824//catalytic activity;GO:0003941//L-serine ammonia-lyase activity;GO:0004617//phosphoglycerate dehydrogenase activity;GO:0005488//binding;GO:0009055//electron carrier activity;GO:0016491//oxidoreductase activity;GO:0016614//oxidoreductase activity, acting on CH-OH group of donors;GO:0016615//malate dehydrogenase activity;GO:00…	GO:0001505//regulation of neurotransmitter levels;GO:0006082//organic acid metabolic process;GO:0006091//generation of precursor metabolites and energy;GO:0006094//gluconeogenesis;GO:0006520//cellular amino acid metabolic process;GO:0006541//glutamine metabolic process;GO:0006544//glycine metabolic process;GO:0006563//L-serine metabolic process;GO:0006564//L-serine biosynthetic process;GO:0006565…
estExt_Genewise1Plus.C_90975	450	133	64	2	7	1	40.37	10.75	5.98	0.14	0.5	0.08	19.0333	0.24	-6.30935	1.00962e-13	2.08828e-12	--	KAF3760851.1 alpha/beta-hydrolase [Cryphonectria parasitica EP155]	-	-	-	-	-	GO:0016787//hydrolase activity	-
estExt_Genewise1Plus.C_11517	620	697	878	258	256	242	13.51	13.69	19.92	4.39	4.43	4.76	15.7067	4.52667	-1.79486	1.02918e-13	2.12509e-12	ASG1	KAF3770089.1 hypothetical protein M406DRAFT_284629 [Cryphonectria parasitica EP155]	-	-	-	-	GO:0005575//cellular_component;GO:0005622//intracellular;GO:0005623//cell;GO:0005634//nucleus;GO:0043226//organelle;GO:0043227//membrane-bounded organelle;GO:0043229//intracellular organelle;GO:0043231//intracellular membrane-bounded organelle;GO:0044424//intracellular part;GO:0044464//cell part	GO:0000976//transcription regulatory region sequence-specific DNA binding;GO:0000977//RNA polymerase II regulatory region sequence-specific DNA binding;GO:0000978//RNA polymerase II core promoter proximal region sequence-specific DNA binding;GO:0000981//RNA polymerase II transcription factor activity, sequence-specific DNA binding;GO:0000982//transcription factor activity, RNA polymerase II core …	GO:0000429//carbon catabolite regulation of transcription from RNA polymerase II promoter;GO:0000436//carbon catabolite activation of transcription from RNA polymerase II promoter;GO:0006139//nucleobase-containing compound metabolic process;GO:0006351//transcription, DNA-templated;GO:0006355//regulation of transcription, DNA-templated;GO:0006357//regulation of transcription from RNA polymerase II…
fgenesh1_pg.3_412	113	123	140	347	459	435	19.82	19.45	25.57	47.53	63.97	68.87	21.6133	60.1233	1.476	1.06166e-13	2.1884e-12	RDO1	KAF3767067.1 Glyoxalase/Bleomycin resistance protein/Dihydroxybiphenyl dioxygenase [Cryphonectria parasitica EP155]	-	-	-	-	-	GO:0004462//lactoylglutathione lyase activity;GO:0008687//3,4-dihydroxyphenylacetate 2,3-dioxygenase activity;GO:0018577//catechol 2,3-dioxygenase activity	GO:0005975//carbohydrate metabolic process;GO:0009712//catechol-containing compound metabolic process;GO:0051596//methylglyoxal catabolic process
e_gw1.9.564.1	243	455	249	1695	1313	1204	23.94	40.41	25.55	130.43	102.79	107.09	29.9667	113.437	1.92046	1.09002e-13	2.24302e-12	--	KAF3761066.1 alpha/beta-hydrolase [Cryphonectria parasitica EP155]	-	-	-	-	GO:0005575//cellular_component;GO:0005622//intracellular;GO:0005623//cell;GO:0005737//cytoplasm;GO:0009507//chloroplast;GO:0009536//plastid;GO:0043226//organelle;GO:0043227//membrane-bounded organelle;GO:0043229//intracellular organelle;GO:0043231//intracellular membrane-bounded organelle;GO:0044424//intracellular part;GO:0044444//cytoplasmic part;GO:0044464//cell part	GO:0003674//molecular_function;GO:0003824//catalytic activity;GO:0008168//methyltransferase activity;GO:0008171//O-methyltransferase activity;GO:0016740//transferase activity;GO:0016741//transferase activity, transferring one-carbon groups;GO:0016787//hydrolase activity;GO:0016788//hydrolase activity, acting on ester bonds;GO:0047570//3-oxoadipate enol-lactonase activity;GO:0047746//chlorophyllas…	GO:0006766//vitamin metabolic process;GO:0006775//fat-soluble vitamin metabolic process;GO:0008150//biological_process;GO:0008152//metabolic process;GO:0009058//biosynthetic process;GO:0009102//biotin biosynthetic process;GO:0009110//vitamin biosynthetic process;GO:0009987//cellular process;GO:0010189//vitamin E biosynthetic process;GO:0015996//chlorophyll catabolic process;GO:0018130//heterocycl…
MSTRG.10538	93	56	78	4	0	2	4.94	2.68	4.31	0.17	0	0.1	3.97667	0.09	-5.46549	1.12498e-13	2.31101e-12	--	-	-	-	-	-	-	-	-
Crypa1.fgenesh1_pg.C_scaffold_2000003	1	4	0	101	64	91	0.12	0.43	0	9.38	6.05	9.77	0.183333	8.4	5.51785	1.12905e-13	2.31541e-12	ustYa	KAF3765271.1 hypothetical protein M406DRAFT_67728 [Cryphonectria parasitica EP155]	-	-	-	-	-	-	GO:0043386//mycotoxin biosynthetic process
e_gw1.2.1706.1	46	108	84	2	5	3	3.05	6.45	5.8	0.1	0.26	0.18	5.1	0.18	-4.82443	1.16e-13	2.37484e-12	DDB_G0283291	KAF3769146.1 Clavaminate synthase-like protein [Cryphonectria parasitica EP155]	-	-	-	-	-	GO:0016491//oxidoreductase activity	GO:0055114//oxidation-reduction process
Crypa1.estExt_Genewise1Plus.C_51068	2201	3162	2455	6746	6945	6029	51.7	66.94	60.04	123.74	129.6	127.82	59.56	127.053	1.09302	1.22084e-13	2.49516e-12	SERCA	KAF3769066.1 calcium-transporting ATPase activity/catalytic [Cryphonectria parasitica EP155]	-	-	-	-	GO:0000139//Golgi membrane;GO:0005575//cellular_component;GO:0005622//intracellular;GO:0005623//cell;GO:0005634//nucleus;GO:0005635//nuclear envelope;GO:0005737//cytoplasm;GO:0005768//endosome;GO:0005770//late endosome;GO:0005783//endoplasmic reticulum;GO:0005789//endoplasmic reticulum membrane;GO:0005794//Golgi apparatus;GO:0005802//trans-Golgi network;GO:0010008//endosome membrane;GO:0012505//e…	GO:0000166//nucleotide binding;GO:0003674//molecular_function;GO:0003676//nucleic acid binding;GO:0003677//DNA binding;GO:0003682//chromatin binding;GO:0003824//catalytic activity;GO:0004008//copper-exporting ATPase activity;GO:0004647//phosphoserine phosphatase activity;GO:0005215//transporter activity;GO:0005375//copper ion transmembrane transporter activity;GO:0005384//manganese ion transmembr…	GO:0000003//reproduction;GO:0000041//transition metal ion transport;GO:0002064//epithelial cell development;GO:0002065//columnar/cuboidal epithelial cell differentiation;GO:0002066//columnar/cuboidal epithelial cell development;GO:0002119//nematode larval development;GO:0002164//larval development;GO:0003006//developmental process involved in reproduction;GO:0003008//system process;GO:0003013//ci…
fgenesh1_pg.3_894	595	887	728	1949	2123	1880	33.07	44.43	42.13	84.59	93.75	94.32	39.8767	90.8867	1.18852	1.22301e-13	2.49536e-12	met-2	KAF3767584.1 cystathionine beta-l [Cryphonectria parasitica EP155]	Metabolism;Metabolism;Metabolism;Metabolism;Metabolism	Global and overview maps;Global and overview maps;Global and overview maps;Amino acid metabolism;Metabolism of other amino acids	ko01100//Metabolic pathways;ko01110//Biosynthesis of secondary metabolites;ko01230//Biosynthesis of amino acids;ko00270//Cysteine and methionine metabolism;ko00450//Selenocompound metabolism	K01760;K01760;K01760;K01760;K01760	GO:0005575//cellular_component;GO:0005622//intracellular;GO:0005623//cell;GO:0005634//nucleus;GO:0005737//cytoplasm;GO:0005777//peroxisome;GO:0009507//chloroplast;GO:0009532//plastid stroma;GO:0009536//plastid;GO:0009570//chloroplast stroma;GO:0042579//microbody;GO:0043226//organelle;GO:0043227//membrane-bounded organelle;GO:0043229//intracellular organelle;GO:0043231//intracellular membrane-boun…	GO:0003674//molecular_function;GO:0003824//catalytic activity;GO:0003961//O-acetylhomoserine aminocarboxypropyltransferase activity;GO:0003962//cystathionine gamma-synthase activity;GO:0004121//cystathionine beta-lyase activity;GO:0004123//cystathionine gamma-lyase activity;GO:0004124//cysteine synthase activity;GO:0004400//histidinol-phosphate transaminase activity;GO:0005488//binding;GO:0005524…	GO:0000096//sulfur amino acid metabolic process;GO:0000097//sulfur amino acid biosynthetic process;GO:0000105//histidine biosynthetic process;GO:0006082//organic acid metabolic process;GO:0006520//cellular amino acid metabolic process;GO:0006534//cysteine metabolic process;GO:0006555//methionine metabolic process;GO:0006790//sulfur compound metabolic process;GO:0006807//nitrogen compound metaboli…
Crypa1.fgenesh1_pg.C_scaffold_3000479	26	39	23	141	162	113	2.31	3.13	2.13	9.8	11.45	9.07	2.52333	10.1067	2.0019	1.24873e-13	2.54351e-12	pphA	KAF3767251.1 hypothetical protein M406DRAFT_69413 [Cryphonectria parasitica EP155]	Metabolism;Metabolism;Metabolism;Metabolism	Global and overview maps;Global and overview maps;Metabolism of other amino acids;Biosynthesis of other secondary metabolites	ko01100//Metabolic pathways;ko01110//Biosynthesis of secondary metabolites;ko00440//Phosphonate and phosphinate metabolism;ko00998//Biosynthesis of various antibiotics	K01841;K01841;K01841;K01841	-	GO:0003864//3-methyl-2-oxobutanoate hydroxymethyltransferase activity;GO:0004451//isocitrate lyase activity;GO:0008807//carboxyvinyl-carboxyphosphonate phosphorylmutase activity;GO:0033978//phosphonopyruvate hydrolase activity;GO:0046421//methylisocitrate lyase activity;GO:0050188//phosphoenolpyruvate mutase activity	GO:0006099//tricarboxylic acid cycle;GO:0015940//pantothenate biosynthetic process;GO:0019629//propionate catabolic process, 2-methylcitrate cycle;GO:0019634//organic phosphonate metabolic process;GO:0019752//carboxylic acid metabolic process
estExt_fgenesh1_pg.C_11625	446	791	556	2511	2048	1953	27.28	43.61	35.41	119.95	99.53	107.83	35.4333	109.103	1.62252	1.2734e-13	2.5894e-12	gto2	KAF3771175.1 hypothetical protein M406DRAFT_349579 [Cryphonectria parasitica EP155]	-	-	-	-	-	GO:0003674//molecular_function;GO:0003824//catalytic activity;GO:0004364//glutathione transferase activity;GO:0005515//protein binding;GO:0015036//disulfide oxidoreductase activity;GO:0015037//peptide disulfide oxidoreductase activity;GO:0015038//glutathione disulfide oxidoreductase activity;GO:0016209//antioxidant activity;GO:0016491//oxidoreductase activity;GO:0016667//oxidoreductase activity, …	GO:0006749//glutathione metabolic process;GO:0008150//biological_process;GO:0008152//metabolic process;GO:0009636//response to toxic substance;GO:0009987//cellular process;GO:0016043//cellular component organization;GO:0042221//response to chemical;GO:0045229//external encapsulating structure organization;GO:0050896//response to stimulus;GO:0051716//cellular response to stimulus;GO:0055114//oxida…
estExt_Genewise1Plus.C_22364	3382	5609	4351	15422	14123	12111	104.12	155.64	139.49	370.8	345.47	336.57	133.083	350.947	1.39892	1.30249e-13	2.64408e-12	--	KAF3769326.1 hypothetical protein M406DRAFT_287461 [Cryphonectria parasitica EP155]	-	-	-	-	-	-	-
fgenesh1_pm.2_314	887	1950	955	5952	6493	6272	68.99	136.69	77.34	361.51	401.23	440.32	94.34	401.02	2.08773	1.34216e-13	2.72001e-12	sA	KAF3768820.1 putative PHOSPHOADENOSINE PHOSPHOSULFATE reductase [Cryphonectria parasitica EP155]	Metabolism;Metabolism	Global and overview maps;Energy metabolism	ko01100//Metabolic pathways;ko00920//Sulfur metabolism	K00390;K00390	GO:0005575//cellular_component;GO:0005622//intracellular;GO:0005623//cell;GO:0005737//cytoplasm;GO:0044424//intracellular part;GO:0044464//cell part	GO:0003674//molecular_function;GO:0003824//catalytic activity;GO:0004604//phosphoadenylyl-sulfate reductase (thioredoxin) activity;GO:0009973//adenylyl-sulfate reductase activity;GO:0015035//protein disulfide oxidoreductase activity;GO:0016491//oxidoreductase activity;GO:0016667//oxidoreductase activity, acting on a sulfur group of donors;GO:0016671//oxidoreductase activity, acting on a sulfur gr…	GO:0000096//sulfur amino acid metabolic process;GO:0000097//sulfur amino acid biosynthetic process;GO:0000103//sulfate assimilation;GO:0006082//organic acid metabolic process;GO:0006520//cellular amino acid metabolic process;GO:0006534//cysteine metabolic process;GO:0006555//methionine metabolic process;GO:0006790//sulfur compound metabolic process;GO:0006807//nitrogen compound metabolic process;…
Crypa1.fgenesh1_pg.C_scaffold_5000037	2855	1902	2042	654	865	680	108.63	65.23	80.89	19.43	26.15	23.36	84.9167	22.98	-1.88567	1.35877e-13	2.74905e-12	Dclk3	KAF3768392.1 hypothetical protein M406DRAFT_71414 [Cryphonectria parasitica EP155]	-	-	-	-	-	GO:0004672//protein kinase activity;GO:0005524//ATP binding	GO:0006468//protein phosphorylation
e_gw1.7.1084.1	168	239	205	581	613	480	8.38	10.74	10.64	22.62	24.29	21.6	9.92	22.8367	1.20294	1.38405e-13	2.79549e-12	ptaR3	KAF3762276.1 hypothetical protein M406DRAFT_264737 [Cryphonectria parasitica EP155]	-	-	-	-	-	GO:0000981//RNA polymerase II transcription factor activity, sequence-specific DNA binding;GO:0008270//zinc ion binding	GO:0006355//regulation of transcription, DNA-templated
Crypa1.estExt_fgenesh1_kg.C_10647	1390	558	535	80	144	80	152.34	55.12	61.06	6.85	12.54	7.91	89.5067	9.1	-3.29806	1.43425e-13	2.89204e-12	--	KAF3770843.1 hypothetical protein M406DRAFT_101009 [Cryphonectria parasitica EP155]	-	-	-	-	-	-	-
Crypa1.estExt_fgenesh1_kg.C_60073	588	717	613	1418	1816	1649	19.24	21.15	20.89	36.24	47.22	48.72	20.4267	44.06	1.10902	1.45397e-13	2.9269e-12	SPAC4H3.03c	KAF3762981.1 family 15 glycoside hydrolase [Cryphonectria parasitica EP155]	-	-	-	-	GO:0005575//cellular_component;GO:0016020//membrane;GO:0016021//integral component of membrane;GO:0031224//intrinsic component of membrane;GO:0044425//membrane part	GO:0003674//molecular_function;GO:0003824//catalytic activity;GO:0004339//glucan 1,4-alpha-glucosidase activity;GO:0004553//hydrolase activity, hydrolyzing O-glycosyl compounds;GO:0016787//hydrolase activity;GO:0016798//hydrolase activity, acting on glycosyl bonds	GO:0005975//carbohydrate metabolic process;GO:0005976//polysaccharide metabolic process;GO:0008150//biological_process;GO:0008152//metabolic process;GO:0009056//catabolic process;GO:0009251//glucan catabolic process;GO:0009987//cellular process;GO:0016052//carbohydrate catabolic process;GO:0043170//macromolecule metabolic process;GO:0044237//cellular metabolic process;GO:0044238//primary metaboli…
Crypa1.estExt_Genewise1Plus.C_70965	660	887	721	335	302	252	50.02	60.59	56.9	19.83	18.19	17.24	55.8367	18.42	-1.59994	1.57791e-13	3.17111e-12	ATEG_04948	KAF3760921.1 hypothetical protein M406DRAFT_93765 [Cryphonectria parasitica EP155]	Metabolism;Metabolism;Metabolism	Global and overview maps;Global and overview maps;Energy metabolism	ko01100//Metabolic pathways;ko01200//Carbon metabolism;ko00680//Methane metabolism	K03396;K03396;K03396	-	GO:0003674//molecular_function;GO:0003824//catalytic activity;GO:0005488//binding;GO:0008270//zinc ion binding;GO:0016829//lyase activity;GO:0016846//carbon-sulfur lyase activity;GO:0043167//ion binding;GO:0043169//cation binding;GO:0046872//metal ion binding;GO:0046914//transition metal ion binding;GO:0051907//S-(hydroxymethyl)glutathione synthase activity	GO:0006081//cellular aldehyde metabolic process;GO:0008150//biological_process;GO:0008152//metabolic process;GO:0009056//catabolic process;GO:0009636//response to toxic substance;GO:0009987//cellular process;GO:0010033//response to organic substance;GO:0016999//antibiotic metabolic process;GO:0017001//antibiotic catabolic process;GO:0017144//drug metabolic process;GO:0042221//response to chemical…
Crypa1.estExt_fgenesh1_pg.C_110158	4484	3170	9143	778	1001	522	46.32	29.51	98.34	6.28	8.22	4.87	58.0567	6.45667	-3.1686	1.58806e-13	3.18618e-12	curS2	KAF3760048.1 hypothetical protein M406DRAFT_109185 [Cryphonectria parasitica EP155]	-	-	-	-	-	GO:0003674//molecular_function;GO:0003824//catalytic activity;GO:0003985//acetyl-CoA C-acetyltransferase activity;GO:0004043//L-aminoadipate-semialdehyde dehydrogenase activity;GO:0004314//[acyl-carrier-protein] S-malonyltransferase activity;GO:0005488//binding;GO:0016740//transferase activity;GO:0016747//transferase activity, transferring acyl groups other than amino-acyl groups;GO:0016787//hydr…	GO:0006631//fatty acid metabolic process;GO:0006633//fatty acid biosynthetic process;GO:0008150//biological_process;GO:0008152//metabolic process;GO:0009058//biosynthetic process;GO:0019878//lysine biosynthetic process via aminoadipic acid;GO:0030639//polyketide biosynthetic process
Crypa1.e_gw1.1.1484.1	0	0	1	329	153	161	0	0	0.2	48.88	23.13	27.65	0.0666667	33.22	8.96087	1.67086e-13	3.34672e-12	CEF1	KAF3769427.1 hypothetical protein M406DRAFT_33586, partial [Cryphonectria parasitica EP155]	-	-	-	-	GO:0005575//cellular_component;GO:0005622//intracellular;GO:0005623//cell;GO:0005634//nucleus;GO:0043226//organelle;GO:0043227//membrane-bounded organelle;GO:0043229//intracellular organelle;GO:0043231//intracellular membrane-bounded organelle;GO:0044424//intracellular part;GO:0044464//cell part	GO:0000981//RNA polymerase II transcription factor activity, sequence-specific DNA binding;GO:0000988//transcription factor activity, protein binding;GO:0000989//transcription factor activity, transcription factor binding;GO:0001067//regulatory region nucleic acid binding;GO:0001076//transcription factor activity, RNA polymerase II transcription factor binding;GO:0001134//transcription factor act…	GO:0000278//mitotic cell cycle;GO:0006139//nucleobase-containing compound metabolic process;GO:0006338//chromatin remodeling;GO:0006351//transcription, DNA-templated;GO:0006355//regulation of transcription, DNA-templated;GO:0006357//regulation of transcription from RNA polymerase II promoter;GO:0006725//cellular aromatic compound metabolic process;GO:0006807//nitrogen compound metabolic process;G…
MSTRG.9848	179	118	124	24	25	8	10.35	6.17	7.44	1.07	1.14	0.42	7.98667	0.876667	-3.18749	1.68611e-13	3.37166e-12	--	-	-	-	-	-	-	-	-
e_gw1.7.1054.1	769	515	854	205	223	171	39.13	23.62	45.25	8.15	9.02	7.86	36	8.34333	-2.1093	1.78586e-13	3.56521e-12	--	KAF3762127.1 hypothetical protein M406DRAFT_264147, partial [Cryphonectria parasitica EP155]	-	-	-	-	-	GO:0005515//protein binding	-
Crypa1.estExt_fgenesh1_kg.C_10191	561	165	458	47	46	30	48.8	12.94	41.48	3.19	3.18	2.36	34.4067	2.91	-3.5636	1.80124e-13	3.58994e-12	--	KAF3769901.1 hypothetical protein M406DRAFT_100615 [Cryphonectria parasitica EP155]	-	-	-	-	-	-	-
MSTRG.7529	697	592	1523	158	123	75	14.82	11.35	33.73	2.62	2.08	1.44	19.9667	2.04667	-3.28625	1.83221e-13	3.6456e-12	cfmA	GPI-anchored CFEM domain protein [Colletotrichum fructicola]	-	-	-	-	-	-	-
estExt_fgenesh1_pg.C_90503	754	1695	702	6185	6140	5086	33.34	67.55	32.32	213.58	215.71	203	44.4033	210.763	2.24688	1.83522e-13	3.6456e-12	BNA2	KAF3760967.1 Indoleamine 2,3-dioxygenase [Cryphonectria parasitica EP155]	Metabolism;Metabolism	Global and overview maps;Amino acid metabolism	ko01100//Metabolic pathways;ko00380//Tryptophan metabolism	K00463;K00463	GO:0005575//cellular_component;GO:0005622//intracellular;GO:0005623//cell;GO:0005737//cytoplasm;GO:0044424//intracellular part;GO:0044464//cell part	GO:0003674//molecular_function;GO:0003677//DNA binding;GO:0003824//catalytic activity;GO:0005488//binding;GO:0016491//oxidoreductase activity;GO:0016701//oxidoreductase activity, acting on single donors with incorporation of molecular oxygen;GO:0016702//oxidoreductase activity, acting on single donors with incorporation of molecular oxygen, incorporation of two atoms of oxygen;GO:0020037//heme bi…	GO:0006082//organic acid metabolic process;GO:0006139//nucleobase-containing compound metabolic process;GO:0006520//cellular amino acid metabolic process;GO:0006568//tryptophan metabolic process;GO:0006569//tryptophan catabolic process;GO:0006576//cellular biogenic amine metabolic process;GO:0006586//indolalkylamine metabolic process;GO:0006725//cellular aromatic compound metabolic process;GO:000…
[truncated: 12,094 more rows]

## Sheet: Table S3
Table S3 Overlapped genes between the m6A-seq data and RNA-seq down data
id	CpALKBH-1_fpkm	CpALKBH-2_fpkm	CpALKBH-3_fpkm	KU80-1_fpkm	KU80-2_fpkm	KU80-3_fpkm	CpALKBH-1_count	CpALKBH-2_count	CpALKBH-3_count	KU80-1_count	KU80-2_count	KU80-3_count	Symbol	KEGG_A_class	KEGG_B_class	K_ID
Crypa1.e_gw1.10.96.1	16.96	19.27	16.44	151.04	70.26	116.31	590	659	495	4104	2118	3035	aorO	-	-	-
Crypa1.e_gw1.2.1188.1	8.46	7.77	7.75	35.94	36.39	37.26	342	309	271	1135	1275	1130	pit1	-	-	-
Crypa1.e_gw1.2.2215.1	18.89	15.62	19.75	44.39	79.83	32.08	577	469	522	1059	2113	735	SOK1	-	-	-
Crypa1.e_gw1.3.1686.1	11.46	14.1	12.39	44.49	43.04	52.24	292	353	273	885	950	998	ARB_02921	Metabolism;Metabolism;Metabolism;Metabolism	Global and overview maps;Metabolism of other amino acids;Metabolism of other amino acids;Metabolism of other amino acids	K00681;K00681;K00681;K00681
[truncated: 419 more rows]

[truncated: 1 more sheets: Table S4]
