# Supplementary material for: m6A demethylase CpALKBH regulates CpZap1 mRNA stability to modulate the development and virulence of chestnut blight fungus
Source: mBio. 2024 Nov 29;16(1):e01844-24. doi: 10.1128/mbio.01844-24 (PMC11708048; doi:10.1128/mbio.01844-24)
Supplement: Table S5 — CpALKBH-up and CpZap1-up; CpALKBH-down and CpZap1-down. [file mbio.01844-24-s0003.xlsx]

## Sheet: Sheet1
Table S5 ΔCpALKBH-up and ΔCpZap1-up
id	KU80-1_count	KU80-2_count	KU80-3_count	CpALKBH-1_count	CpALKBH-2_count	CpALKBH-3_count	KU80-1_fpkm	KU80-2_fpkm	KU80-3_fpkm	CpALKBH-1_fpkm	CpALKBH-2_fpkm	CpALKBH-3_fpkm	KU80_mean	CpALKBH_mean	log2(fc)	PValue	FDR	Symbol	Description	KEGG_A_class	KEGG_B_class	Pathway	K_ID	GO Component	GO Function	GO Process
estExt_Genewise1Plus.C_14475	598	643	485	10222	9382	7631	23.5	22.77	19.85	313.72	292.95	270.7	22.04	292.457	3.73003	2.91089e-115	1.75206e-111	ZEB1	KAF3771369.1 FAD-binding domain-containing protein [Cryphonectria parasitica EP155]	-	-	-	-	-	GO:0008891//glycolate oxidase activity;GO:0016491//oxidoreductase activity;GO:0050660//flavin adenine dinucleotide binding	GO:0005975//carbohydrate metabolic process;GO:0055114//oxidation-reduction process
fgenesh1_pg.1_23	27	20	31	33092	8880	17662	1.12	0.75	1.34	1072.43	292.78	661.58	1.07	675.597	9.30241	1.15932e-90	1.55066e-87	patE	KAF3769431.1 alcohol oxidase [Cryphonectria parasitica EP155]	Metabolism;Metabolism	Global and overview maps;Amino acid metabolism	ko01100//Metabolic pathways;ko00260//Glycine, serine and threonine metabolism	K00108;K00108	-	GO:0004729//oxygen-dependent protoporphyrinogen oxidase activity;GO:0008734//L-aspartate oxidase activity;GO:0008767//UDP-galactopyranose mutase activity;GO:0008812//choline dehydrogenase activity;GO:0015036//disulfide oxidoreductase activity;GO:0016491//oxidoreductase activity;GO:0016614//oxidoreductase activity, acting on CH-OH group of donors;GO:0016701//oxidoreductase activity, acting on sing…	GO:0006744//ubiquinone biosynthetic process;GO:0006779//porphyrin-containing compound biosynthetic process;GO:0006790//sulfur compound metabolic process;GO:0009273//peptidoglycan-based cell wall biogenesis;GO:0019285//glycine betaine biosynthetic process from choline;GO:0019363//pyridine nucleotide biosynthetic process;GO:0055114//oxidation-reduction process
Crypa1.fgenesh1_pg.C_scaffold_2000815	120	150	146	1502	1536	1366	10.2	11.49	12.92	99.69	103.72	104.8	11.5367	102.737	3.15465	2.45697e-87	2.68882e-84	--	KAF3766170.1 hypothetical protein M406DRAFT_68540 [Cryphonectria parasitica EP155]	-	-	-	-	-	-	-
estExt_fgenesh1_kg.C_30290	512	555	471	14155	10237	8320	33.41	32.64	32.01	721.37	530.77	490.09	32.6867	580.743	4.15113	1.45351e-86	1.45811e-83	mmsB	KAF3767363.1 NAD(P)-binding protein [Cryphonectria parasitica EP155]	-	-	-	-	GO:0005737//cytoplasm	GO:0004616//phosphogluconate dehydrogenase (decarboxylating) activity;GO:0004735//pyrroline-5-carboxylate reductase activity;GO:0004764//shikimate 3-dehydrogenase (NADP+) activity;GO:0008442//3-hydroxyisobutyrate dehydrogenase activity;GO:0008679//2-hydroxy-3-oxopropionate reductase activity;GO:0008883//glutamyl-tRNA reductase activity;GO:0009982//pseudouridine synthase activity;GO:0016491//oxido…	GO:0006098//pentose-phosphate shunt;GO:0006400//tRNA modification;GO:0006561//proline biosynthetic process;GO:0006574//valine catabolic process;GO:0006779//porphyrin-containing compound biosynthetic process;GO:0006813//potassium ion transport;GO:0009058//biosynthetic process;GO:0009423//chorismate biosynthetic process;GO:0043447//alkane biosynthetic process;GO:0055114//oxidation-reduction process
Crypa1.e_gw1.1.559.1	21	17	22	25164	6308	12498	0.99	0.73	1.09	931.11	237.46	534.52	0.936667	567.697	9.24337	1.09652e-83	7.76466e-81	asR2	KAF3769425.1 hypothetical protein M406DRAFT_35639 [Cryphonectria parasitica EP155]	-	-	-	-	-	GO:0005506//iron ion binding;GO:0016705//oxidoreductase activity, acting on paired donors, with incorporation or reduction of molecular oxygen;GO:0020037//heme binding	GO:0055114//oxidation-reduction process
Crypa1.fgenesh1_pg.C_scaffold_3000452	903	1542	1168	19369	21571	17654	37.73	58.06	50.81	631.94	716.02	665.75	48.8667	671.237	3.7799	3.03188e-76	1.82489e-73	LAC-1	Q03966.1 RecName: Full=Laccase; AltName: Full=Benzenediol:oxygen oxidoreductase; AltName: Full=Diphenol oxidase; AltName: Full=Urishiol oxidase; Flags: Precursor [Cryphonectria parasitica]	-	-	-	-	GO:0005575//cellular_component;GO:0005576//extracellular region;GO:0005623//cell;GO:0005886//plasma membrane;GO:0005887//integral component of plasma membrane;GO:0016020//membrane;GO:0016021//integral component of membrane;GO:0031224//intrinsic component of membrane;GO:0031226//intrinsic component of plasma membrane;GO:0032991//macromolecular complex;GO:0033573//high-affinity iron permease comple…	GO:0003674//molecular_function;GO:0003824//catalytic activity;GO:0004322//ferroxidase activity;GO:0005375//copper ion transmembrane transporter activity;GO:0005488//binding;GO:0005507//copper ion binding;GO:0016491//oxidoreductase activity;GO:0016679//oxidoreductase activity, acting on diphenols and related substances as donors;GO:0016682//oxidoreductase activity, acting on diphenols and related …	GO:0000041//transition metal ion transport;GO:0006725//cellular aromatic compound metabolic process;GO:0006810//transport;GO:0006811//ion transport;GO:0006812//cation transport;GO:0006825//copper ion transport;GO:0006826//iron ion transport;GO:0006873//cellular ion homeostasis;GO:0006875//cellular metal ion homeostasis;GO:0006879//cellular iron ion homeostasis;GO:0008150//biological_process;GO:00…
Crypa1.e_gw1.1.13.1	16	39	35	30819	7853	16485	0.16	0.35	0.36	238.01	61.7	147.15	0.29	148.953	9.00459	7.9082e-75	4.53328e-72	andM	KAF3769424.1 hypothetical protein M406DRAFT_32824 [Cryphonectria parasitica EP155]	-	-	-	-	-	GO:0000036//ACP phosphopantetheine attachment site binding involved in fatty acid biosynthetic process;GO:0003674//molecular_function;GO:0003824//catalytic activity;GO:0003985//acetyl-CoA C-acetyltransferase activity;GO:0004314//[acyl-carrier-protein] S-malonyltransferase activity;GO:0005488//binding;GO:0008168//methyltransferase activity;GO:0008171//O-methyltransferase activity;GO:0008236//serin…	GO:0006508//proteolysis;GO:0006629//lipid metabolic process;GO:0006631//fatty acid metabolic process;GO:0006633//fatty acid biosynthetic process;GO:0006720//isoprenoid metabolic process;GO:0006721//terpenoid metabolic process;GO:0006744//ubiquinone biosynthetic process;GO:0008150//biological_process;GO:0008152//metabolic process;GO:0008299//isoprenoid biosynthetic process;GO:0008610//lipid biosyn…
estExt_Genewise1.C_31535	28	37	21	846	665	716	1.99	2.37	1.56	47.05	37.62	46.02	1.97333	43.5633	4.46441	2.44387e-63	9.80644e-61	--	KAF3767335.1 hypothetical protein M406DRAFT_274809 [Cryphonectria parasitica EP155]	-	-	-	-	-	GO:0019213//deacetylase activity	GO:0045226//extracellular polysaccharide biosynthetic process
e_gw1.1.857.1	4	6	9	9294	2241	4075	0.2	0.27	0.46	357.59	87.72	181.22	0.31	208.843	9.39594	2.36628e-60	8.90166e-58	ptmV	KAF3769422.1 hypothetical protein M406DRAFT_248498 [Cryphonectria parasitica EP155]	-	-	-	-	-	GO:0016747//transferase activity, transferring acyl groups other than amino-acyl groups	-
fgenesh1_pm.5_283	100	127	90	1964	3100	3362	9.62	11.02	9.02	147.6	237.03	292.05	9.88667	225.56	4.51188	2.70439e-60	9.8653e-58	--	KAF3764460.1 alpha/beta-hydrolase [Cryphonectria parasitica EP155]	-	-	-	-	-	GO:0016788//hydrolase activity, acting on ester bonds	-
e_gw1.1.895.1	4	6	6	9244	2084	4090	0.19	0.26	0.3	348.72	79.98	178.34	0.25	202.347	9.66069	2.7154e-59	9.08e-57	orf6	KAF3769423.1 cytochrome P450 [Cryphonectria parasitica EP155]	-	-	-	-	-	GO:0005506//iron ion binding;GO:0016705//oxidoreductase activity, acting on paired donors, with incorporation or reduction of molecular oxygen;GO:0020037//heme binding	GO:0055114//oxidation-reduction process
fgenesh1_kg.8_538_966_1_CCBH_CCBI_EXTA	856	1661	1110	43836	31464	23541	52.62	92.03	71.05	2104.43	1536.75	1306.26	71.9	1649.15	4.51958	8.50696e-56	2.56017e-53	bik4	KAF3761967.1 NAD(P)-binding protein [Cryphonectria parasitica EP155]	-	-	-	-	-	GO:0003824//catalytic activity;GO:0004316//3-oxoacyl-[acyl-carrier-protein] reductase (NADPH) activity;GO:0004764//shikimate 3-dehydrogenase (NADP+) activity;GO:0008667//2,3-dihydro-2,3-dihydroxybenzoate dehydrogenase activity;GO:0008678//2-deoxy-D-gluconate 3-dehydrogenase activity;GO:0016491//oxidoreductase activity;GO:0016757//transferase activity, transferring glycosyl groups;GO:0051287//NAD …	GO:0000105//histidine biosynthetic process;GO:0000272//polysaccharide catabolic process;GO:0005975//carbohydrate metabolic process;GO:0006633//fatty acid biosynthetic process;GO:0009423//chorismate biosynthetic process;GO:0055114//oxidation-reduction process
estExt_Genewise1Plus.C_81944	50	58	50	665	789	475	3.27	3.42	3.4	33.95	40.98	28.03	3.36333	34.32	3.35109	6.29768e-53	1.64808e-50	sdc	KAF3762030.1 amidohydrolase 2 [Cryphonectria parasitica EP155]	-	-	-	-	-	GO:0016787//hydrolase activity	-
Crypa1.estExt_Genewise1Plus.C_81109	179	256	223	1840	1694	1522	7.85	10.12	10.19	63.05	59.06	60.28	9.38667	60.7967	2.69531	7.18957e-53	1.84145e-50	mtaD	KAF3763650.1 hypothetical protein M406DRAFT_94542 [Cryphonectria parasitica EP155]	-	-	-	-	GO:0005575//cellular_component	GO:0000034//adenine deaminase activity;GO:0003674//molecular_function;GO:0004151//dihydroorotase activity;GO:0004157//dihydropyrimidinase activity;GO:0008448//N-acetylglucosamine-6-phosphate deacetylase activity;GO:0008798//beta-aspartyl-peptidase activity;GO:0008892//guanine deaminase activity;GO:0016787//hydrolase activity;GO:0018835//carbon phosphorus lyase activity;GO:0050416//formimidoylglut…	GO:0006040//amino sugar metabolic process;GO:0006147//guanine catabolic process;GO:0006168//adenine salvage;GO:0006508//proteolysis;GO:0006548//histidine catabolic process;GO:0008150//biological_process;GO:0008152//metabolic process;GO:0009220//pyrimidine ribonucleotide biosynthetic process;GO:0019557//histidine catabolic process to glutamate and formate;GO:0019634//organic phosphonate metabolic …
estExt_Genewise1Plus.C_10065	22	36	52	13529	3518	4225	2.1	3.1	5.18	1010.22	267.26	364.65	3.46	547.377	7.30562	5.776e-47	1.31191e-44	--	KAF3769430.1 NAD(P)-binding protein [Cryphonectria parasitica EP155]	-	-	-	-	GO:0005737//cytoplasm	GO:0003824//catalytic activity;GO:0003854//3-beta-hydroxy-delta5-steroid dehydrogenase activity;GO:0004316//3-oxoacyl-[acyl-carrier-protein] reductase (NADPH) activity;GO:0004757//sepiapterin reductase activity;GO:0004764//shikimate 3-dehydrogenase (NADP+) activity;GO:0008667//2,3-dihydro-2,3-dihydroxybenzoate dehydrogenase activity;GO:0008678//2-deoxy-D-gluconate 3-dehydrogenase activity;GO:0008…	GO:0000272//polysaccharide catabolic process;GO:0006633//fatty acid biosynthetic process;GO:0006694//steroid biosynthetic process;GO:0006729//tetrahydrobiopterin biosynthetic process;GO:0006779//porphyrin-containing compound biosynthetic process;GO:0009243//O antigen biosynthetic process;GO:0009423//chorismate biosynthetic process;GO:0015995//chlorophyll biosynthetic process;GO:0019305//dTDP-rham…
e_gw1.1.2325.1	27	85	47	17174	4469	6844	1.33	3.77	2.41	659.47	174.59	303.76	2.50333	379.273	7.24324	9.15465e-46	1.96792e-43	mlcE	KAF3769428.1 MFS general substrate transporter [Cryphonectria parasitica EP155]	-	-	-	-	GO:0005575//cellular_component;GO:0005623//cell;GO:0005886//plasma membrane;GO:0005887//integral component of plasma membrane;GO:0016020//membrane;GO:0016021//integral component of membrane;GO:0031224//intrinsic component of membrane;GO:0031226//intrinsic component of plasma membrane;GO:0044425//membrane part;GO:0044459//plasma membrane part;GO:0044464//cell part;GO:0071944//cell periphery	GO:0003674//molecular_function;GO:0005215//transporter activity;GO:0015238//drug transmembrane transporter activity;GO:0015307//drug:proton antiporter activity;GO:0022857//transmembrane transporter activity;GO:0042910//xenobiotic transporter activity	GO:0006810//transport;GO:0006855//drug transmembrane transport;GO:0008150//biological_process;GO:0015893//drug transport;GO:0042493//response to drug;GO:0042908//xenobiotic transport;GO:0051179//localization;GO:0051234//establishment of localization;GO:0055085//transmembrane transport
fgenesh1_kg.8_496_CEST_26_E_06	775	936	734	4211	4040	3206	86.73	94.41	85.54	368.03	359.22	323.86	88.8933	350.37	1.97873	1.18774e-42	2.07218e-40	--	KAF3761881.1 hypothetical protein M406DRAFT_324261, partial [Cryphonectria parasitica EP155]	-	-	-	-	GO:0000322//storage vacuole;GO:0000323//lytic vacuole;GO:0000324//fungal-type vacuole;GO:0005575//cellular_component;GO:0005576//extracellular region;GO:0005618//cell wall;GO:0005622//intracellular;GO:0005623//cell;GO:0005634//nucleus;GO:0005635//nuclear envelope;GO:0005737//cytoplasm;GO:0005773//vacuole;GO:0005783//endoplasmic reticulum;GO:0005886//plasma membrane;GO:0005933//cellular bud;GO:000…	GO:0003674//molecular_function;GO:0003824//catalytic activity;GO:0004553//hydrolase activity, hydrolyzing O-glycosyl compounds;GO:0004568//chitinase activity;GO:0005488//binding;GO:0008061//chitin binding;GO:0008144//drug binding;GO:0008843//endochitinase activity;GO:0016787//hydrolase activity;GO:0016798//hydrolase activity, acting on glycosyl bonds;GO:0097367//carbohydrate derivative binding	GO:0000272//polysaccharide catabolic process;GO:0000920//cell separation after cytokinesis;GO:0001896//autolysis;GO:0005975//carbohydrate metabolic process;GO:0005976//polysaccharide metabolic process;GO:0006022//aminoglycan metabolic process;GO:0006026//aminoglycan catabolic process;GO:0006030//chitin metabolic process;GO:0006032//chitin catabolic process;GO:0006037//cell wall chitin metabolic p…
estExt_fgenesh1_pg.C_90091	89	194	117	3597	2276	2168	5.08	9.98	6.95	160.33	103.21	111.69	7.33667	125.077	4.09154	2.99512e-39	4.93907e-37	--	KAF3760537.1 GroES-like protein [Cryphonectria parasitica EP155]	-	-	-	-	-	GO:0004024//alcohol dehydrogenase activity, zinc-dependent;GO:0008270//zinc ion binding;GO:0008743//L-threonine 3-dehydrogenase activity;GO:0016491//oxidoreductase activity;GO:0016655//oxidoreductase activity, acting on NAD(P)H, quinone or similar compound as acceptor;GO:0050607//mycothiol-dependent formaldehyde dehydrogenase activity;GO:0051287//NAD binding;GO:0051903//S-(hydroxymethyl)glutathio…	GO:0006113//fermentation;GO:0006567//threonine catabolic process;GO:0008152//metabolic process;GO:0009404//toxin metabolic process;GO:0010127//mycothiol-dependent detoxification;GO:0019439//aromatic compound catabolic process;GO:0055114//oxidation-reduction process
fgenesh1_pm.11_68	586	709	662	2425	2729	2055	33.78	36.84	39.74	109.18	125	106.94	36.7867	113.707	1.62806	2.77822e-36	3.88886e-34	CTB7	KAF3759961.1 FAD/NAD(P)-binding domain-containing protein [Cryphonectria parasitica EP155]	-	-	-	-	-	GO:0003824//catalytic activity;GO:0004148//dihydrolipoyl dehydrogenase activity;GO:0008410//CoA-transferase activity;GO:0016166//phytoene dehydrogenase activity;GO:0016491//oxidoreductase activity;GO:0016701//oxidoreductase activity, acting on single donors with incorporation of molecular oxygen;GO:0016740//transferase activity;GO:0045550//geranylgeranyl reductase activity;GO:0050662//coenzyme bi…	GO:0006096//glycolytic process;GO:0006400//tRNA modification;GO:0006744//ubiquinone biosynthetic process;GO:0009228//thiamine biosynthetic process;GO:0009236//cobalamin biosynthetic process;GO:0015995//chlorophyll biosynthetic process;GO:0016117//carotenoid biosynthetic process;GO:0030494//bacteriochlorophyll biosynthetic process;GO:0045454//cell redox homeostasis;GO:0051068//dihydrolipoamide met…
estExt_fgenesh1_kg.C_50147	116	383	132	13281	8359	7316	8.79	26.16	10.42	786.07	503.35	500.5	15.1233	596.64	5.30201	6.99515e-36	9.25359e-34	LOT6	KAF3764424.1 hypothetical protein M406DRAFT_356543 [Cryphonectria parasitica EP155]	-	-	-	-	GO:0005575//cellular_component;GO:0005622//intracellular;GO:0005623//cell;GO:0005634//nucleus;GO:0005737//cytoplasm;GO:0005829//cytosol;GO:0043226//organelle;GO:0043227//membrane-bounded organelle;GO:0043229//intracellular organelle;GO:0043231//intracellular membrane-bounded organelle;GO:0044424//intracellular part;GO:0044444//cytoplasmic part;GO:0044464//cell part	GO:0000166//nucleotide binding;GO:0003674//molecular_function;GO:0003824//catalytic activity;GO:0003955//NAD(P)H dehydrogenase (quinone) activity;GO:0005488//binding;GO:0005515//protein binding;GO:0008134//transcription factor binding;GO:0010181//FMN binding;GO:0016491//oxidoreductase activity;GO:0016645//oxidoreductase activity, acting on the CH-NH group of donors;GO:0016646//oxidoreductase acti…	GO:0006355//regulation of transcription, DNA-templated;GO:0006915//apoptotic process;GO:0006950//response to stress;GO:0006979//response to oxidative stress;GO:0008104//protein localization;GO:0008150//biological_process;GO:0008152//metabolic process;GO:0008219//cell death;GO:0009889//regulation of biosynthetic process;GO:0009987//cellular process;GO:0010468//regulation of gene expression;GO:0010…
fgenesh1_pm.4_84	23	63	14	1553	1284	1476	0.23	0.56	0.14	11.95	10.05	13.12	0.31	11.7067	5.23892	3.69978e-35	4.68821e-33	himA	KAF3765375.1 hypothetical protein M406DRAFT_338852 [Cryphonectria parasitica EP155]	-	-	-	-	-	GO:0003824//catalytic activity;GO:0003985//acetyl-CoA C-acetyltransferase activity;GO:0004314//[acyl-carrier-protein] S-malonyltransferase activity;GO:0004316//3-oxoacyl-[acyl-carrier-protein] reductase (NADPH) activity;GO:0016491//oxidoreductase activity;GO:0016747//transferase activity, transferring acyl groups other than amino-acyl groups;GO:0033817//beta-ketoacyl-acyl-carrier-protein synthase…	GO:0006631//fatty acid metabolic process;GO:0006633//fatty acid biosynthetic process;GO:0030639//polyketide biosynthetic process;GO:0055114//oxidation-reduction process
fgenesh1_kg.5_177_2557_1_CCBH_CCBI_EXTA	2223	2648	2231	8788	8187	6990	131.32	140.99	137.24	405.43	384.27	372.73	136.517	387.477	1.50503	5.94094e-32	5.95975e-30	mcr1	KAF3764497.1 ferredoxin reductase-like protein [Cryphonectria parasitica EP155]	Metabolism	Carbohydrate metabolism	ko00520//Amino sugar and nucleotide sugar metabolism	K00326	GO:0005575//cellular_component;GO:0005618//cell wall;GO:0005622//intracellular;GO:0005623//cell;GO:0005737//cytoplasm;GO:0005739//mitochondrion;GO:0005740//mitochondrial envelope;GO:0005741//mitochondrial outer membrane;GO:0005758//mitochondrial intermembrane space;GO:0005794//Golgi apparatus;GO:0009505//plant-type cell wall;GO:0009986//cell surface;GO:0012505//endomembrane system;GO:0016020//mem…	GO:0003674//molecular_function;GO:0003824//catalytic activity;GO:0004128//cytochrome-b5 reductase activity, acting on NAD(P)H;GO:0005488//binding;GO:0005507//copper ion binding;GO:0009055//electron carrier activity;GO:0016002//sulfite reductase activity;GO:0016491//oxidoreductase activity;GO:0016651//oxidoreductase activity, acting on NAD(P)H;GO:0016653//oxidoreductase activity, acting on NAD(P)H…	GO:0006066//alcohol metabolic process;GO:0006629//lipid metabolic process;GO:0006694//steroid biosynthetic process;GO:0006696//ergosterol biosynthetic process;GO:0006790//sulfur compound metabolic process;GO:0006814//sodium ion transport;GO:0006950//response to stress;GO:0006970//response to osmotic stress;GO:0006979//response to oxidative stress;GO:0008150//biological_process;GO:0008152//metabol…
estExt_fgenesh1_kg.C_40157	20	54	25	525	495	478	2.72	6.61	3.54	55.72	53.45	58.63	4.29	55.9333	3.70466	1.22334e-30	1.12417e-28	--	KAF3765618.1 hypothetical protein M406DRAFT_355993 [Cryphonectria parasitica EP155]	-	-	-	-	-	-	-
gw1.10.409.1	117	191	57	3465	2749	1958	6.32	9.3	3.21	146.13	117.95	95.44	6.27667	119.84	4.25497	1.35851e-30	1.23892e-28	atmM	KAF3760406.1 FAD/NAD(P)-binding domain-containing protein, partial [Cryphonectria parasitica EP155]	-	-	-	-	GO:0000314//organellar small ribosomal subunit;GO:0022627//cytosolic small ribosomal subunit	GO:0003735//structural constituent of ribosome;GO:0004148//dihydrolipoyl dehydrogenase activity;GO:0016166//phytoene dehydrogenase activity;GO:0016491//oxidoreductase activity;GO:0016701//oxidoreductase activity, acting on single donors with incorporation of molecular oxygen;GO:0018659//4-hydroxybenzoate 3-monooxygenase activity;GO:0045550//geranylgeranyl reductase activity;GO:0071949//FAD binding	GO:0006096//glycolytic process;GO:0006412//translation;GO:0006744//ubiquinone biosynthetic process;GO:0015995//chlorophyll biosynthetic process;GO:0016117//carotenoid biosynthetic process;GO:0018874//benzoate metabolic process;GO:0030494//bacteriochlorophyll biosynthetic process;GO:0045454//cell redox homeostasis;GO:0051068//dihydrolipoamide metabolic process;GO:0055114//oxidation-reduction proce…
e_gw1.3.1883.1	446	462	444	1357	1410	1215	23.32	21.77	24.17	55.41	58.58	57.35	23.0867	57.1133	1.30677	2.73408e-30	2.43799e-28	ufaA1	KAF3767523.1 cyclopropane-fatty-acyl-phospholipid synthase [Cryphonectria parasitica EP155]	-	-	-	-	-	GO:0000179//rRNA (adenine-N6,N6-)-dimethyltransferase activity;GO:0004719//protein-L-isoaspartate (D-aspartate) O-methyltransferase activity;GO:0008168//methyltransferase activity;GO:0008171//O-methyltransferase activity;GO:0008276//protein methyltransferase activity;GO:0008689//3-demethylubiquinone-9 3-O-methyltransferase activity;GO:0008757//S-adenosylmethionine-dependent methyltransferase acti…	GO:0000154//rRNA modification;GO:0006412//translation;GO:0006629//lipid metabolic process;GO:0006744//ubiquinone biosynthetic process;GO:0008150//biological_process;GO:0008152//metabolic process;GO:0008299//isoprenoid biosynthetic process;GO:0008610//lipid biosynthetic process;GO:0009058//biosynthetic process;GO:0009102//biotin biosynthetic process;GO:0018364//peptidyl-glutamine methylation;GO:00…
estExt_fgenesh1_pg.C_30369	112	135	138	544	680	580	8.42	9.15	10.8	31.94	40.62	39.36	9.45667	37.3067	1.98003	1.14677e-29	9.79064e-28	CES3	KAF3767024.1 alpha/beta-hydrolase [Cryphonectria parasitica EP155]	Metabolism;Metabolism;Metabolism	Global and overview maps;Global and overview maps;Metabolism of terpenoids and polyketides	ko01100//Metabolic pathways;ko01110//Biosynthesis of secondary metabolites;ko00900//Terpenoid backbone biosynthesis	K15889;K15889;K15889	-	GO:0008236//serine-type peptidase activity;GO:0016787//hydrolase activity	GO:0006508//proteolysis
estExt_fgenesh1_kg.C_60377	1980	2953	2559	11985	11281	11006	50.16	67.42	67.5	237.1	227.05	251.66	61.6933	238.603	1.95143	1.5949e-28	1.23073e-26	MCA1587	KAF3763865.1 D-xylulose 5-phosphate/D-fructose 6-phosphate phosphoketolase [Cryphonectria parasitica EP155]	Metabolism;Metabolism	Global and overview maps;Carbohydrate metabolism	ko01100//Metabolic pathways;ko00030//Pentose phosphate pathway	K01621;K01621	-	GO:0003674//molecular_function;GO:0003824//catalytic activity;GO:0016829//lyase activity;GO:0016830//carbon-carbon lyase activity;GO:0016832//aldehyde-lyase activity	GO:0005975//carbohydrate metabolic process;GO:0008150//biological_process;GO:0008152//metabolic process;GO:0044238//primary metabolic process;GO:0071704//organic substance metabolic process
estExt_Genewise1Plus.C_70387	8	16	17	188	192	194	0.32	0.57	0.7	5.79	6.01	6.9	0.53	6.23333	3.55594	1.7724e-28	1.35899e-26	L2	KAF3762252.1 MFS general substrate transporter [Cryphonectria parasitica EP155]	-	-	-	-	GO:0005887//integral component of plasma membrane;GO:0016021//integral component of membrane	GO:0008028//monocarboxylic acid transmembrane transporter activity;GO:0015238//drug transmembrane transporter activity;GO:0015307//drug:proton antiporter activity;GO:0022857//transmembrane transporter activity;GO:0042910//xenobiotic transporter activity;GO:0051119//sugar transmembrane transporter activity	GO:0006855//drug transmembrane transport;GO:0008643//carbohydrate transport;GO:0015718//monocarboxylic acid transport;GO:0015893//drug transport;GO:0042493//response to drug;GO:0042908//xenobiotic transport;GO:0055085//transmembrane transport
Crypa1.e_gw1.3.504.1	111	127	166	883	769	767	5.74	5.92	8.94	35.68	31.61	35.82	6.86667	34.37	2.32347	1.85239e-28	1.41133e-26	cdmB	KAF3767479.1 hypothetical protein M406DRAFT_39663 [Cryphonectria parasitica EP155]	-	-	-	-	GO:0005887//integral component of plasma membrane;GO:0016021//integral component of membrane	GO:0008028//monocarboxylic acid transmembrane transporter activity;GO:0015238//drug transmembrane transporter activity;GO:0015307//drug:proton antiporter activity;GO:0022857//transmembrane transporter activity;GO:0042910//xenobiotic transporter activity	GO:0006855//drug transmembrane transport;GO:0015718//monocarboxylic acid transport;GO:0015893//drug transport;GO:0042493//response to drug;GO:0042908//xenobiotic transport;GO:0055085//transmembrane transport
e_gw1.8.458.1	154	137	188	731	940	776	11.54	9.25	14.67	42.79	55.97	52.5	11.82	50.42	2.09277	1.78701e-27	1.2729e-25	--	KAF3761549.1 DUF1295-domain-containing protein [Cryphonectria parasitica EP155]	-	-	-	-	-	GO:0016627//oxidoreductase activity, acting on the CH-CH group of donors	GO:0006629//lipid metabolic process
estExt_Genewise1Plus.C_81739	683	660	519	2809	3195	2046	31.53	27.46	24.95	101.29	117.21	85.27	27.98	101.257	1.85555	3.27327e-27	2.27767e-25	osm1	KAF3761945.1 Flavocytochrome c [Cryphonectria parasitica EP155]	-	-	-	-	GO:0005737//cytoplasm;GO:0009331//glycerol-3-phosphate dehydrogenase complex;GO:0009342//glutamate synthase complex (NADPH)	GO:0000104//succinate dehydrogenase activity;GO:0003824//catalytic activity;GO:0004148//dihydrolipoyl dehydrogenase activity;GO:0004355//glutamate synthase (NADPH) activity;GO:0004368//glycerol-3-phosphate dehydrogenase activity;GO:0004729//oxygen-dependent protoporphyrinogen oxidase activity;GO:0004791//thioredoxin-disulfide reductase activity;GO:0008734//L-aspartate oxidase activity;GO:0016152/…	GO:0006071//glycerol metabolic process;GO:0006096//glycolytic process;GO:0006099//tricarboxylic acid cycle;GO:0006400//tRNA modification;GO:0006537//glutamate biosynthetic process;GO:0006779//porphyrin-containing compound biosynthetic process;GO:0008652//cellular amino acid biosynthetic process;GO:0009060//aerobic respiration;GO:0009061//anaerobic respiration;GO:0009228//thiamine biosynthetic pro…
estExt_fgenesh1_pg.C_30014	414	1720	526	35312	24590	25322	17.21	64.44	22.77	1146.29	812.11	950.11	34.8067	969.503	4.79981	6.4522e-26	4.08798e-24	hpm9	KAF3766646.1 FAD-binding domain-containing protein [Cryphonectria parasitica EP155]	-	-	-	-	-	GO:0016491//oxidoreductase activity;GO:0050660//flavin adenine dinucleotide binding	GO:0055114//oxidation-reduction process
estExt_fgenesh1_pm.C_60286	34	24	14	2480	832	510	1.56	0.99	0.67	88.65	30.26	21.07	1.07333	46.66	5.44202	1.47765e-24	8.55188e-23	chy	KAF3763397.1 hypothetical protein M406DRAFT_347121 [Cryphonectria parasitica EP155]	Metabolism;Metabolism	Global and overview maps;Metabolism of other amino acids	ko01100//Metabolic pathways;ko00460//Cyanoamino acid metabolism	K10675;K10675	GO:0005737//cytoplasm	GO:0000257//nitrilase activity;GO:0003674//molecular_function;GO:0003824//catalytic activity;GO:0016787//hydrolase activity;GO:0016810//hydrolase activity, acting on carbon-nitrogen (but not peptide) bonds;GO:0016815//hydrolase activity, acting on carbon-nitrogen (but not peptide) bonds, in nitriles;GO:0016829//lyase activity;GO:0016835//carbon-oxygen lyase activity;GO:0016836//hydro-lyase activi…	GO:0006807//nitrogen compound metabolic process;GO:0008150//biological_process;GO:0008152//metabolic process;GO:0009056//catabolic process;GO:0009058//biosynthetic process;GO:0009446//putrescine biosynthetic process;GO:0009987//cellular process;GO:0019499//cyanide metabolic process;GO:0019500//cyanide catabolic process;GO:0034641//cellular nitrogen compound metabolic process;GO:0044237//cellular …
Crypa1.e_gw1.14.195.1	34	111	31	1561	1254	1049	3.93	11.56	3.73	140.89	115.15	109.43	6.40667	121.823	4.24907	4.92819e-24	2.69662e-22	azr	KAF3769275.1 hypothetical protein M406DRAFT_52414 [Cryphonectria parasitica EP155]	-	-	-	-	-	GO:0016491//oxidoreductase activity	-
fgenesh1_pg.1_657	147	249	124	1170	1477	1622	6.95	10.61	6.11	43.21	55.49	69.24	7.89	55.98	2.82681	1.53533e-23	7.89844e-22	NDE1	KAF3770112.1 FAD/NAD(P)-binding domain-containing protein [Cryphonectria parasitica EP155]	-	-	-	-	-	GO:0004148//dihydrolipoyl dehydrogenase activity;GO:0004362//glutathione-disulfide reductase activity;GO:0016152//mercury (II) reductase activity;GO:0016491//oxidoreductase activity;GO:0016701//oxidoreductase activity, acting on single donors with incorporation of molecular oxygen;GO:0050451//CoA-disulfide reductase activity	GO:0006096//glycolytic process;GO:0006744//ubiquinone biosynthetic process;GO:0045454//cell redox homeostasis;GO:0046689//response to mercury ion;GO:0051068//dihydrolipoamide metabolic process;GO:0055114//oxidation-reduction process
estExt_fgenesh1_pg.C_40131	66	282	102	3854	2837	2550	3.31	12.73	5.32	150.79	112.93	115.32	7.12	126.347	4.14937	2.3042e-21	9.94191e-20	asqM	KAF3765422.1 FAD/NAD(P)-binding domain-containing protein [Cryphonectria parasitica EP155]	-	-	-	-	GO:0016021//integral component of membrane	GO:0004506//squalene monooxygenase activity;GO:0008677//2-dehydropantoate 2-reductase activity;GO:0008924//malate dehydrogenase (quinone) activity;GO:0016491//oxidoreductase activity;GO:0016701//oxidoreductase activity, acting on single donors with incorporation of molecular oxygen;GO:0018659//4-hydroxybenzoate 3-monooxygenase activity;GO:0045550//geranylgeranyl reductase activity;GO:0050660//fla…	GO:0006099//tricarboxylic acid cycle;GO:0006744//ubiquinone biosynthetic process;GO:0006813//potassium ion transport;GO:0015940//pantothenate biosynthetic process;GO:0015995//chlorophyll biosynthetic process;GO:0018874//benzoate metabolic process;GO:0030494//bacteriochlorophyll biosynthetic process;GO:0055114//oxidation-reduction process
e_gw1.6.526.1	16	35	21	453	250	243	1.36	2.67	1.85	29.96	16.82	18.58	1.96	21.7867	3.47452	3.35941e-21	1.43406e-19	cctT	KAF3763164.1 NAD(P)-binding protein [Cryphonectria parasitica EP155]	Metabolism;Metabolism;Metabolism	Global and overview maps;Lipid metabolism;Lipid metabolism	ko01100//Metabolic pathways;ko00564//Glycerophospholipid metabolism;ko00565//Ether lipid metabolism	K06123;K06123;K06123	-	GO:0004316//3-oxoacyl-[acyl-carrier-protein] reductase (NADPH) activity;GO:0004757//sepiapterin reductase activity;GO:0008667//2,3-dihydro-2,3-dihydroxybenzoate dehydrogenase activity;GO:0008678//2-deoxy-D-gluconate 3-dehydrogenase activity;GO:0016491//oxidoreductase activity;GO:0016757//transferase activity, transferring glycosyl groups;GO:0050662//coenzyme binding;GO:0051287//NAD binding	GO:0000272//polysaccharide catabolic process;GO:0005975//carbohydrate metabolic process;GO:0006633//fatty acid biosynthetic process;GO:0006729//tetrahydrobiopterin biosynthetic process;GO:0055114//oxidation-reduction process
Crypa1.estExt_fgenesh1_pg.C_21105	6868	6531	4566	26568	27206	18995	369.26	316.48	255.64	1115.56	1162.2	921.88	313.793	1066.55	1.76506	4.66099e-21	1.94149e-19	adh-1	KAF3766517.1 hypothetical protein M406DRAFT_106275 [Cryphonectria parasitica EP155]	Metabolism;Metabolism;Metabolism;Metabolism;Metabolism	Global and overview maps;Global and overview maps;Carbohydrate metabolism;Amino acid metabolism;Lipid metabolism	ko01100//Metabolic pathways;ko01110//Biosynthesis of secondary metabolites;ko00010//Glycolysis / Gluconeogenesis;ko00350//Tyrosine metabolism;ko00071//Fatty acid degradation	K13953;K13953;K13953;K13953;K13953	GO:0005575//cellular_component;GO:0005622//intracellular;GO:0005623//cell;GO:0005737//cytoplasm;GO:0044424//intracellular part;GO:0044464//cell part	GO:0003674//molecular_function;GO:0003824//catalytic activity;GO:0004022//alcohol dehydrogenase (NAD) activity;GO:0004024//alcohol dehydrogenase activity, zinc-dependent;GO:0005488//binding;GO:0008270//zinc ion binding;GO:0008743//L-threonine 3-dehydrogenase activity;GO:0016491//oxidoreductase activity;GO:0016614//oxidoreductase activity, acting on CH-OH group of donors;GO:0016616//oxidoreductase…	GO:0005975//carbohydrate metabolic process;GO:0005996//monosaccharide metabolic process;GO:0006006//glucose metabolic process;GO:0006066//alcohol metabolic process;GO:0006067//ethanol metabolic process;GO:0006082//organic acid metabolic process;GO:0006090//pyruvate metabolic process;GO:0006091//generation of precursor metabolites and energy;GO:0006113//fermentation;GO:0006115//ethanol biosyntheti…
estExt_fgenesh1_kg.C_40427	7800	16673	9172	62126	86193	72091	387.11	745.79	474.01	2407.93	3398.81	3229.63	535.637	3012.12	2.49145	2.00337e-19	7.48626e-18	HSP30	KAF3766242.1 family A G protein-coupled receptor-like protein [Cryphonectria parasitica EP155]	-	-	-	-	GO:0016020//membrane	GO:0005216//ion channel activity	GO:0006811//ion transport
e_gw1.1.2812.1	12	16	15	113	131	101	0.78	0.94	1.01	5.73	6.76	5.92	0.91	6.13667	2.75352	3.37608e-19	1.22046e-17	hxnY	KAF3771356.1 Clavaminate synthase-like protein [Cryphonectria parasitica EP155]	-	-	-	-	-	GO:0016491//oxidoreductase activity	GO:0055114//oxidation-reduction process
estExt_fgenesh1_pg.C_30621	213	394	270	1292	1679	1697	7.34	12.23	9.68	34.76	45.95	52.77	9.75	44.4933	2.19012	1.55173e-18	5.2178e-17	--	KAF3767298.1 hypothetical protein M406DRAFT_350487 [Cryphonectria parasitica EP155]	-	-	-	-	-	GO:0000981//RNA polymerase II transcription factor activity, sequence-specific DNA binding;GO:0003677//DNA binding;GO:0008270//zinc ion binding	GO:0006351//transcription, DNA-templated;GO:0006355//regulation of transcription, DNA-templated
gw1.1.3597.1	375	731	420	2918	2550	2541	10.91	19.17	12.73	66.31	58.95	66.74	14.27	64	2.16509	4.63832e-18	1.485e-16	--	KAF3769566.1 P-loop containing nucleoside triphosphate hydrolase protein, partial [Cryphonectria parasitica EP155]	-	-	-	-	GO:0000502//proteasome complex;GO:0009379//Holliday junction helicase complex	GO:0003678//DNA helicase activity;GO:0004222//metalloendopeptidase activity;GO:0004252//serine-type endopeptidase activity;GO:0005198//structural molecule activity;GO:0005524//ATP binding;GO:0008134//transcription factor binding;GO:0009378//four-way junction helicase activity;GO:0016887//ATPase activity;GO:0043531//ADP binding	GO:0006281//DNA repair;GO:0006310//DNA recombination;GO:0006355//regulation of transcription, DNA-templated;GO:0006508//proteolysis;GO:0010498//proteasomal protein catabolic process;GO:0019941//modification-dependent protein catabolic process;GO:0031412//gas vesicle organization;GO:0051301//cell division
estExt_Genewise1.C_13991	717	1904	529	10590	13727	15653	16.15	38.65	12.41	186.29	245.67	318.26	22.4033	250.073	3.48057	5.08473e-17	1.49658e-15	PMA1	KAF3771141.1 plasma membrane H+-ATPase [Cryphonectria parasitica EP155]	Metabolism;Metabolism	Global and overview maps;Energy metabolism	ko01100//Metabolic pathways;ko00190//Oxidative phosphorylation	K01535;K01535	GO:0031004//potassium ion-transporting ATPase complex	GO:0004008//copper-exporting ATPase activity;GO:0004647//phosphoserine phosphatase activity;GO:0005375//copper ion transmembrane transporter activity;GO:0005388//calcium-transporting ATPase activity;GO:0008556//potassium-transporting ATPase activity;GO:0008967//phosphoglycolate phosphatase activity;GO:0015434//cadmium-transporting ATPase activity;GO:0015444//magnesium-importing ATPase activity;GO…	GO:0006545//glycine biosynthetic process;GO:0006564//L-serine biosynthetic process;GO:0006813//potassium ion transport;GO:0006816//calcium ion transport;GO:0006825//copper ion transport;GO:0008152//metabolic process;GO:0015691//cadmium ion transport;GO:0015693//magnesium ion transport;GO:0030001//metal ion transport
estExt_fgenesh1_pm.C_90410	690	973	506	2980	3179	3079	34.27	43.55	26.17	115.58	125.44	138.03	34.6633	126.35	1.86594	1.63966e-16	4.6334e-15	orf2	KAF3760962.1 cytochrome P450 [Cryphonectria parasitica EP155]	-	-	-	-	-	GO:0005506//iron ion binding;GO:0016705//oxidoreductase activity, acting on paired donors, with incorporation or reduction of molecular oxygen;GO:0020037//heme binding	GO:0055114//oxidation-reduction process
e_gw1.1.525.1	526	601	453	1439	1503	1139	20.23	20.83	18.14	43.23	45.93	39.55	19.7333	42.9033	1.12046	6.97709e-16	1.86231e-14	alv-1	KAF3770029.1 tetrapyrrole biosynthesis, 5-aminolevulinic acid synthase [Cryphonectria parasitica EP155]	Metabolism;Metabolism;Metabolism;Metabolism	Global and overview maps;Global and overview maps;Amino acid metabolism;Metabolism of cofactors and vitamins	ko01100//Metabolic pathways;ko01110//Biosynthesis of secondary metabolites;ko00260//Glycine, serine and threonine metabolism;ko00860//Porphyrin metabolism	K00643;K00643;K00643;K00643	GO:0005575//cellular_component;GO:0005622//intracellular;GO:0005623//cell;GO:0005737//cytoplasm;GO:0005739//mitochondrion;GO:0005759//mitochondrial matrix;GO:0005829//cytosol;GO:0031974//membrane-enclosed lumen;GO:0043226//organelle;GO:0043227//membrane-bounded organelle;GO:0043229//intracellular organelle;GO:0043231//intracellular membrane-bounded organelle;GO:0043233//organelle lumen;GO:0044422…	GO:0003674//molecular_function;GO:0003824//catalytic activity;GO:0003870//5-aminolevulinate synthase activity;GO:0004121//cystathionine beta-lyase activity;GO:0005488//binding;GO:0008144//drug binding;GO:0008483//transaminase activity;GO:0008710//8-amino-7-oxononanoate synthase activity;GO:0008890//glycine C-acetyltransferase activity;GO:0016410//N-acyltransferase activity;GO:0016740//transferase…	GO:0006567//threonine catabolic process;GO:0006725//cellular aromatic compound metabolic process;GO:0006778//porphyrin-containing compound metabolic process;GO:0006779//porphyrin-containing compound biosynthetic process;GO:0006782//protoporphyrinogen IX biosynthetic process;GO:0006783//heme biosynthetic process;GO:0006807//nitrogen compound metabolic process;GO:0007275//multicellular organism dev…
estExt_Genewise1Plus.C_12573	407	475	383	1089	1420	1356	31.36	32.98	30.73	65.53	86.93	94.31	31.69	82.2567	1.3761	7.09741e-16	1.88606e-14	At5g45920	KAF3770531.1 SGNH hydrolase [Cryphonectria parasitica EP155]	-	-	-	-	-	GO:0003674//molecular_function;GO:0003824//catalytic activity;GO:0016787//hydrolase activity;GO:0016788//hydrolase activity, acting on ester bonds	GO:0006629//lipid metabolic process;GO:0008150//biological_process;GO:0008152//metabolic process;GO:0009056//catabolic process;GO:0016042//lipid catabolic process;GO:0044238//primary metabolic process;GO:0071704//organic substance metabolic process;GO:1901575//organic substance catabolic process
estExt_fgenesh1_pm.C_10016	444	693	495	5669	2527	3014	16.49	23.19	19.14	164.41	74.56	101.03	19.6067	113.333	2.53116	7.7107e-16	2.03556e-14	asR3	KAF3769429.1 hypothetical protein M406DRAFT_343692 [Cryphonectria parasitica EP155]	-	-	-	-	-	GO:0000981//RNA polymerase II transcription factor activity, sequence-specific DNA binding;GO:0003677//DNA binding;GO:0008270//zinc ion binding	GO:0006351//transcription, DNA-templated;GO:0006355//regulation of transcription, DNA-templated
estExt_Genewise1.C_42198	1206	1073	958	3194	3441	2316	71.76	57.54	59.36	148.42	162.67	124.39	62.8867	145.16	1.20682	1.23382e-15	3.23588e-14	hem13	KAF3766247.1 Coproporphyrinogen oxidase [Cryphonectria parasitica EP155]	Metabolism;Metabolism;Metabolism	Global and overview maps;Global and overview maps;Metabolism of cofactors and vitamins	ko01100//Metabolic pathways;ko01110//Biosynthesis of secondary metabolites;ko00860//Porphyrin metabolism	K00228;K00228;K00228	GO:0005575//cellular_component;GO:0005622//intracellular;GO:0005623//cell;GO:0005737//cytoplasm;GO:0005739//mitochondrion;GO:0005740//mitochondrial envelope;GO:0005743//mitochondrial inner membrane;GO:0005758//mitochondrial intermembrane space;GO:0005829//cytosol;GO:0016020//membrane;GO:0019866//organelle inner membrane;GO:0031090//organelle membrane;GO:0031966//mitochondrial membrane;GO:0031967/…	GO:0003674//molecular_function;GO:0003824//catalytic activity;GO:0004109//coproporphyrinogen oxidase activity;GO:0005198//structural molecule activity;GO:0005212//structural constituent of eye lens;GO:0005215//transporter activity;GO:0005391//sodium:potassium-exchanging ATPase activity;GO:0005488//binding;GO:0005515//protein binding;GO:0008324//cation transmembrane transporter activity;GO:0008556…	GO:0006725//cellular aromatic compound metabolic process;GO:0006778//porphyrin-containing compound metabolic process;GO:0006779//porphyrin-containing compound biosynthetic process;GO:0006782//protoporphyrinogen IX biosynthetic process;GO:0006783//heme biosynthetic process;GO:0006807//nitrogen compound metabolic process;GO:0006810//transport;GO:0006811//ion transport;GO:0006812//cation transport;G…
Crypa1.estExt_fgenesh1_pg.C_20940	99	241	300	2503	1547	1578	2.21	4.85	6.97	43.63	27.44	31.79	4.67667	34.2867	2.8741	7.96521e-15	1.8801e-13	--	KAF3766320.1 hypothetical protein M406DRAFT_106196 [Cryphonectria parasitica EP155]	-	-	-	-	-	-	-
estExt_fgenesh1_pm.C_11199	487	822	428	2296	2529	2334	26.77	40.72	24.49	98.55	110.44	115.79	30.66	108.26	1.82007	1.06498e-14	2.47494e-13	ptaJ	KAF3770979.1 hypothetical protein M406DRAFT_344427 [Cryphonectria parasitica EP155]	-	-	-	-	GO:0030286//dynein complex	GO:0008137//NADH dehydrogenase (ubiquinone) activity;GO:0016491//oxidoreductase activity	GO:0007017//microtubule-based process;GO:0042773//ATP synthesis coupled electron transport;GO:0055114//oxidation-reduction process
e_gw1.10.721.1	76	121	93	457	341	401	5.39	7.73	6.86	25.29	19.2	25.65	6.66	23.38	1.81168	2.11528e-14	4.70679e-13	At5g25400	KAF3760133.1 integral membrane protein [Cryphonectria parasitica EP155]	-	-	-	-	GO:0016020//membrane;GO:0016021//integral component of membrane	-	GO:0055085//transmembrane transport
Crypa1.fgenesh1_pg.C_scaffold_8000366	61	64	80	311	334	198	1.16	1.09	1.58	4.61	5.04	3.39	1.27667	4.34667	1.76753	2.31365e-14	5.11041e-13	BEA3	KAF3763392.1 hypothetical protein M406DRAFT_74009 [Cryphonectria parasitica EP155]	Environmental Information Processing	Membrane transport	ko02010//ABC transporters	K05658	GO:0005575//cellular_component;GO:0005737//cytoplasm;GO:0005887//integral component of plasma membrane;GO:0009288//bacterial-type flagellum;GO:0009380//excinuclease repair complex;GO:0009898//cytoplasmic side of plasma membrane;GO:0016021//integral component of membrane;GO:0030257//type III protein secretion system complex;GO:0043190//ATP-binding cassette (ABC) transporter complex;GO:0055051//ATP…	GO:0003674//molecular_function;GO:0003676//nucleic acid binding;GO:0003924//GTPase activity;GO:0004140//dephospho-CoA kinase activity;GO:0004385//guanylate kinase activity;GO:0004798//thymidylate kinase activity;GO:0005260//channel-conductance-controlling ATPase activity;GO:0005319//lipid transporter activity;GO:0005524//ATP binding;GO:0005525//GTP binding;GO:0008565//protein transporter activity…	GO:0000910//cytokinesis;GO:0001539//cilium or flagellum-dependent cell motility;GO:0006289//nucleotide-excision repair;GO:0006614//SRP-dependent cotranslational protein targeting to membrane;GO:0006810//transport;GO:0006817//phosphate ion transport;GO:0006824//cobalt ion transport;GO:0006855//drug transmembrane transport;GO:0006869//lipid transport;GO:0007059//chromosome segregation;GO:0007601//v…
gw1.5.1359.1	216	263	231	553	732	588	10	10.98	11.14	20	26.94	24.58	10.7067	23.84	1.15487	6.91558e-14	1.47345e-12	yusP	KAF3764250.1 MFS general substrate transporter, partial [Cryphonectria parasitica EP155]	-	-	-	-	GO:0005887//integral component of plasma membrane	GO:0015238//drug transmembrane transporter activity;GO:0015307//drug:proton antiporter activity;GO:0022857//transmembrane transporter activity	GO:0006855//drug transmembrane transport;GO:0015893//drug transport;GO:0042493//response to drug;GO:0055085//transmembrane transport
Crypa1.e_gw1.3.644.1	23	30	14	137	123	121	1.46	1.72	0.93	6.8	6.21	6.94	1.37	6.65	2.27918	7.95254e-14	1.68543e-12	--	KAF3767924.1 hypothetical protein M406DRAFT_40675 [Cryphonectria parasitica EP155]	-	-	-	-	-	GO:0008236//serine-type peptidase activity	GO:0006508//proteolysis
estExt_fgenesh1_pg.C_100223	649	649	464	2508	1803	1707	26.24	23.65	19.54	79.2	57.92	62.3	23.1433	66.4733	1.52218	9.72996e-14	2.01947e-12	--	KAF3760364.1 hypothetical protein M406DRAFT_353885 [Cryphonectria parasitica EP155]	-	-	-	-	-	-	-
estExt_fgenesh1_pg.C_90503	754	1695	702	6185	6140	5086	33.34	67.55	32.32	213.58	215.71	203	44.4033	210.763	2.24688	1.83522e-13	3.6456e-12	BNA2	KAF3760967.1 Indoleamine 2,3-dioxygenase [Cryphonectria parasitica EP155]	Metabolism;Metabolism	Global and overview maps;Amino acid metabolism	ko01100//Metabolic pathways;ko00380//Tryptophan metabolism	K00463;K00463	GO:0005575//cellular_component;GO:0005622//intracellular;GO:0005623//cell;GO:0005737//cytoplasm;GO:0044424//intracellular part;GO:0044464//cell part	GO:0003674//molecular_function;GO:0003677//DNA binding;GO:0003824//catalytic activity;GO:0005488//binding;GO:0016491//oxidoreductase activity;GO:0016701//oxidoreductase activity, acting on single donors with incorporation of molecular oxygen;GO:0016702//oxidoreductase activity, acting on single donors with incorporation of molecular oxygen, incorporation of two atoms of oxygen;GO:0020037//heme bi…	GO:0006082//organic acid metabolic process;GO:0006139//nucleobase-containing compound metabolic process;GO:0006520//cellular amino acid metabolic process;GO:0006568//tryptophan metabolic process;GO:0006569//tryptophan catabolic process;GO:0006576//cellular biogenic amine metabolic process;GO:0006586//indolalkylamine metabolic process;GO:0006725//cellular aromatic compound metabolic process;GO:000…
Crypa1.fgenesh1_pg.C_scaffold_3000052	20	41	31	233	168	140	3.72	6.87	6	33.84	24.82	23.5	5.53	27.3867	2.30812	2.09296e-13	4.11685e-12	--	KAF3766800.1 hypothetical protein M406DRAFT_68986 [Cryphonectria parasitica EP155]	-	-	-	-	-	-	-
Crypa1.gw1.6.626.1	11	10	9	122	80	68	1.25	1.03	1.07	10.86	7.24	7	1.11667	8.36667	2.90545	2.45636e-13	4.78474e-12	plyH	KAF3762960.1 family 3 polysaccharide lyase, partial [Cryphonectria parasitica EP155]	Metabolism;Metabolism	Global and overview maps;Carbohydrate metabolism	ko01100//Metabolic pathways;ko00040//Pentose and glucuronate interconversions	K22539;K22539	GO:0005576//extracellular region	GO:0030570//pectate lyase activity	-
fgenesh1_pg.9_485	57	61	90	650	313	366	4.09	3.94	6.72	36.39	17.83	23.68	4.91667	25.9667	2.40091	3.06445e-13	5.86485e-12	ptf1	KAF3760940.1 putative 2,3-diketo-5-methylthio-1-phosphopentane phosphatase [Cryphonectria parasitica EP155]	-	-	-	-	GO:0005737//cytoplasm	GO:0000287//magnesium ion binding;GO:0008253//5'-nucleotidase activity;GO:0016787//hydrolase activity;GO:0016791//phosphatase activity	GO:0008152//metabolic process;GO:0019509//L-methionine biosynthetic process from methylthioadenosine
estExt_fgenesh1_pm.C_60217	953	1458	650	6283	4145	5038	54.02	74.48	38.37	278.12	186.67	257.77	55.6233	240.853	2.11439	3.73786e-13	7.07489e-12	SPAC17G6.02c	KAF3763300.1 RTA1-domain-containing protein [Cryphonectria parasitica EP155]	-	-	-	-	GO:0000322//storage vacuole;GO:0000323//lytic vacuole;GO:0000324//fungal-type vacuole;GO:0005575//cellular_component;GO:0005622//intracellular;GO:0005623//cell;GO:0005737//cytoplasm;GO:0005773//vacuole;GO:0005783//endoplasmic reticulum;GO:0005886//plasma membrane;GO:0012505//endomembrane system;GO:0016020//membrane;GO:0016021//integral component of membrane;GO:0031224//intrinsic component of memb…	GO:0003674//molecular_function;GO:0003824//catalytic activity;GO:0004012//phospholipid-translocating ATPase activity;GO:0005215//transporter activity;GO:0005319//lipid transporter activity;GO:0005548//phospholipid transporter activity;GO:0016462//pyrophosphatase activity;GO:0016787//hydrolase activity;GO:0016817//hydrolase activity, acting on acid anhydrides;GO:0016818//hydrolase activity, acting…	GO:0006810//transport;GO:0006811//ion transport;GO:0006812//cation transport;GO:0006820//anion transport;GO:0006869//lipid transport;GO:0006950//response to stress;GO:0008150//biological_process;GO:0009987//cellular process;GO:0010876//lipid localization;GO:0015695//organic cation transport;GO:0015696//ammonium transport;GO:0015711//organic anion transport;GO:0015748//organophosphate ester transp…
fgenesh1_pm.7_477	60	67	63	206	197	174	4.34	4.37	4.74	11.63	11.32	11.36	4.48333	11.4367	1.35102	9.01806e-13	1.63247e-11	ldhA	KAF3762678.1 hypothetical protein M406DRAFT_341851 [Cryphonectria parasitica EP155]	Metabolism;Metabolism	Global and overview maps;Carbohydrate metabolism	ko01100//Metabolic pathways;ko00620//Pyruvate metabolism	K03778;K03778	GO:0005737//cytoplasm	GO:0000166//nucleotide binding;GO:0003674//molecular_function;GO:0003824//catalytic activity;GO:0004013//adenosylhomocysteinase activity;GO:0004457//lactate dehydrogenase activity;GO:0004617//phosphoglycerate dehydrogenase activity;GO:0005488//binding;GO:0008679//2-hydroxy-3-oxopropionate reductase activity;GO:0008720//D-lactate dehydrogenase activity;GO:0016491//oxidoreductase activity;GO:001661…	GO:0006564//L-serine biosynthetic process;GO:0006730//one-carbon metabolic process;GO:0008150//biological_process;GO:0008152//metabolic process;GO:0008652//cellular amino acid biosynthetic process;GO:0030436//asexual sporulation;GO:0055114//oxidation-reduction process
Crypa1.estExt_fgenesh1_pg.C_41040	221	431	237	1159	1189	1218	6.82	11.98	7.61	27.92	29.14	33.92	8.80333	30.3267	1.78447	1.66495e-12	2.92146e-11	--	KAF3764126.1 hypothetical protein M406DRAFT_107394 [Cryphonectria parasitica EP155]	-	-	-	-	GO:0005634//nucleus;GO:0070449//elongin complex	GO:0005198//structural molecule activity	GO:0006368//transcription elongation from RNA polymerase II promoter;GO:0016032//viral process
estExt_Genewise1.C_62303	40	16	16	389	205	159	3.08	1.11	1.28	23.41	12.55	11.06	1.82333	15.6733	3.10366	1.746e-12	3.05499e-11	lcsS	KAF3764030.1 hypothetical protein M406DRAFT_280107 [Cryphonectria parasitica EP155]	-	-	-	-	-	-	-
estExt_Genewise1.C_21993	1448	1403	918	6797	3921	4618	57.15	49.91	37.73	209.49	122.95	164.52	48.2633	165.653	1.77917	4.71917e-12	7.75025e-11	orf8	KAF3769171.1 hypothetical protein M406DRAFT_273760 [Cryphonectria parasitica EP155]	-	-	-	-	-	-	-
fgenesh1_pm.3_978	142	122	114	338	382	278	12.91	10	10.79	24	27.6	22.82	11.2333	24.8067	1.14294	5.65875e-12	9.16824e-11	SPAC1093.02	KAF3767893.1 pyridoxamine 5'-phosphate oxidase [Cryphonectria parasitica EP155]	Metabolism;Metabolism	Global and overview maps;Metabolism of cofactors and vitamins	ko01100//Metabolic pathways;ko00750//Vitamin B6 metabolism	K00275;K00275	GO:0005575//cellular_component;GO:0005622//intracellular;GO:0005623//cell;GO:0005737//cytoplasm;GO:0005739//mitochondrion;GO:0005740//mitochondrial envelope;GO:0005758//mitochondrial intermembrane space;GO:0031967//organelle envelope;GO:0031970//organelle envelope lumen;GO:0031974//membrane-enclosed lumen;GO:0031975//envelope;GO:0043226//organelle;GO:0043227//membrane-bounded organelle;GO:0043229…	GO:0000166//nucleotide binding;GO:0003674//molecular_function;GO:0003824//catalytic activity;GO:0004733//pyridoxamine-phosphate oxidase activity;GO:0005488//binding;GO:0010181//FMN binding;GO:0016491//oxidoreductase activity;GO:0016638//oxidoreductase activity, acting on the CH-NH2 group of donors;GO:0016641//oxidoreductase activity, acting on the CH-NH2 group of donors, oxygen as acceptor;GO:003…	GO:0006081//cellular aldehyde metabolic process;GO:0006725//cellular aromatic compound metabolic process;GO:0006732//coenzyme metabolic process;GO:0006766//vitamin metabolic process;GO:0006767//water-soluble vitamin metabolic process;GO:0006793//phosphorus metabolic process;GO:0006796//phosphate-containing compound metabolic process;GO:0006807//nitrogen compound metabolic process;GO:0008150//biol…
estExt_Genewise1Plus.C_61529	1706	3628	1770	9781	10469	9170	56.74	108.75	61.3	254.04	276.63	275.28	75.5967	268.65	1.82933	1.24764e-11	1.94046e-10	SPBC3B8.06	KAF3763698.1 hypothetical protein M406DRAFT_293326 [Cryphonectria parasitica EP155]	-	-	-	-	GO:0005575//cellular_component;GO:0005622//intracellular;GO:0005623//cell;GO:0005737//cytoplasm;GO:0005783//endoplasmic reticulum;GO:0005789//endoplasmic reticulum membrane;GO:0012505//endomembrane system;GO:0016020//membrane;GO:0016021//integral component of membrane;GO:0031224//intrinsic component of membrane;GO:0031984//organelle subcompartment;GO:0042175//nuclear outer membrane-endoplasmic re…	GO:0003674//molecular_function	GO:0008150//biological_process;GO:0008361//regulation of cell size;GO:0009987//cellular process;GO:0016043//cellular component organization;GO:0032535//regulation of cellular component size;GO:0065007//biological regulation;GO:0065008//regulation of biological quality;GO:0071840//cellular component organization or biogenesis;GO:0090066//regulation of anatomical structure size
fgenesh1_pm.3_18	1655	2047	1392	6081	4451	4179	89.57	99.84	78.45	257.01	191.39	204.15	89.2867	217.517	1.28461	2.61822e-11	3.88632e-10	srdI	KAF3766660.1 FAD-binding domain-containing protein [Cryphonectria parasitica EP155]	-	-	-	-	GO:0016020//membrane	GO:0003885//D-arabinono-1,4-lactone oxidase activity;GO:0008891//glycolate oxidase activity;GO:0016491//oxidoreductase activity;GO:0050660//flavin adenine dinucleotide binding	GO:0005975//carbohydrate metabolic process;GO:0055114//oxidation-reduction process
fgenesh1_pg.8_716	197	222	260	616	611	481	20.73	21.06	28.49	50.63	51.09	45.69	23.4267	49.1367	1.06865	2.86038e-11	4.22494e-10	--	KAF3761979.1 cytidine/deoxycytidylate deaminase family protein [Cryphonectria parasitica EP155]	-	-	-	-	-	GO:0008251//tRNA-specific adenosine deaminase activity	GO:0002100//tRNA wobble adenosine to inosine editing
fgenesh1_pg.6_450	40	230	116	934	1694	1231	3.34	17.14	10.01	60.32	111.32	91.94	10.1633	87.86	3.11183	4.69511e-11	6.71255e-10	--	KAF3762838.1 hypothetical protein M406DRAFT_333204 [Cryphonectria parasitica EP155]	-	-	-	-	-	-	-
fgenesh1_pg.7_736	40	230	116	934	1694	1231	3.34	17.14	10.01	60.32	111.32	91.94	10.1633	87.86	3.11183	4.69511e-11	6.71255e-10	--	KAF3762838.1 hypothetical protein M406DRAFT_333204 [Cryphonectria parasitica EP155]	-	-	-	-	-	-	-
e_gw1.1.21.1	526	686	1049	6579	3053	3324	9.25	10.88	19.21	90.38	42.67	52.78	13.1133	61.9433	2.23991	4.87806e-11	6.92478e-10	CHGG_05463	KAF3769510.1 WSC-domain-containing protein, partial [Cryphonectria parasitica EP155]	-	-	-	-	-	-	-
e_gw1.5.1195.1	5	31	18	134	212	269	0.22	1.24	0.83	4.66	7.49	10.8	0.763333	7.65	3.32507	5.08059e-11	7.19531e-10	--	KAF3765100.1 hypothetical protein M406DRAFT_259082, partial [Cryphonectria parasitica EP155]	-	-	-	-	GO:0016020//membrane	GO:0003885//D-arabinono-1,4-lactone oxidase activity;GO:0016491//oxidoreductase activity;GO:0050660//flavin adenine dinucleotide binding	GO:0055114//oxidation-reduction process
fgenesh1_pg.2_644	50	61	28	178	200	178	3.19	3.5	1.86	8.86	10.13	10.24	2.85	9.74333	1.77345	8.26356e-11	1.13818e-09	--	KAF3769031.1 hypothetical protein M406DRAFT_327438 [Cryphonectria parasitica EP155]	-	-	-	-	GO:0000120//RNA polymerase I transcription factor complex;GO:0005575//cellular_component;GO:0005622//intracellular;GO:0005623//cell;GO:0005634//nucleus;GO:0005654//nucleoplasm;GO:0005667//transcription factor complex;GO:0005672//transcription factor TFIIA complex;GO:0005730//nucleolus;GO:0031974//membrane-enclosed lumen;GO:0031981//nuclear lumen;GO:0032991//macromolecular complex;GO:0043226//orga…	GO:0000182//rDNA binding;GO:0000976//transcription regulatory region sequence-specific DNA binding;GO:0001013//RNA polymerase I regulatory region DNA binding;GO:0001042//RNA polymerase I core binding;GO:0001046//core promoter sequence-specific DNA binding;GO:0001047//core promoter binding;GO:0001067//regulatory region nucleic acid binding;GO:0001163//RNA polymerase I regulatory region sequence-sp…	GO:0001188//RNA polymerase I transcriptional preinitiation complex assembly;GO:0001701//in utero embryonic development;GO:0006139//nucleobase-containing compound metabolic process;GO:0006260//DNA replication;GO:0006351//transcription, DNA-templated;GO:0006352//DNA-templated transcription, initiation;GO:0006355//regulation of transcription, DNA-templated;GO:0006356//regulation of transcription fro…
estExt_Genewise1Plus.C_51751	551	794	472	1853	1671	1574	11.56	15.02	10.31	30.37	27.86	29.81	12.2967	29.3467	1.25493	1.05262e-10	1.43181e-09	fap1	KAF3764822.1 hypothetical protein M406DRAFT_292020 [Cryphonectria parasitica EP155]	-	-	-	-	GO:0005575//cellular_component;GO:0005622//intracellular;GO:0005623//cell;GO:0005634//nucleus;GO:0005737//cytoplasm;GO:0043226//organelle;GO:0043227//membrane-bounded organelle;GO:0043229//intracellular organelle;GO:0043231//intracellular membrane-bounded organelle;GO:0044424//intracellular part;GO:0044464//cell part	GO:0000976//transcription regulatory region sequence-specific DNA binding;GO:0000977//RNA polymerase II regulatory region sequence-specific DNA binding;GO:0000981//RNA polymerase II transcription factor activity, sequence-specific DNA binding;GO:0000982//transcription factor activity, RNA polymerase II core promoter proximal region sequence-specific binding;GO:0001012//RNA polymerase II regulator…	GO:0000122//negative regulation of transcription from RNA polymerase II promoter;GO:0006082//organic acid metabolic process;GO:0006139//nucleobase-containing compound metabolic process;GO:0006351//transcription, DNA-templated;GO:0006355//regulation of transcription, DNA-templated;GO:0006357//regulation of transcription from RNA polymerase II promoter;GO:0006366//transcription from RNA polymerase …
fgenesh1_pg.2_856	47	85	67	210	244	208	4.32	7.04	6.41	15.08	17.82	17.26	5.92333	16.72	1.49709	1.14611e-10	1.5537e-09	--	KAF3769265.1 hypothetical protein M406DRAFT_327650 [Cryphonectria parasitica EP155]	-	-	-	-	-	-	-
estExt_fgenesh1_kg.C_10037	45	70	23	509	266	225	6.37	8.93	3.39	56.29	29.93	28.76	6.23	38.3267	2.62104	1.30893e-10	1.76448e-09	--	KAF3769512.1 hypothetical protein M406DRAFT_354037, partial [Cryphonectria parasitica EP155]	-	-	-	-	-	-	-
estExt_fgenesh1_kg.C_10708	94	240	140	1956	880	679	6.51	14.99	10.1	105.83	48.44	42.46	10.5333	65.5767	2.63822	1.4089e-10	1.89713e-09	--	KAF3771075.1 NAD(P)-binding protein [Cryphonectria parasitica EP155]	-	-	-	-	-	GO:0003824//catalytic activity;GO:0004316//3-oxoacyl-[acyl-carrier-protein] reductase (NADPH) activity;GO:0004757//sepiapterin reductase activity;GO:0008667//2,3-dihydro-2,3-dihydroxybenzoate dehydrogenase activity;GO:0008678//2-deoxy-D-gluconate 3-dehydrogenase activity;GO:0016491//oxidoreductase activity;GO:0016630//protochlorophyllide reductase activity;GO:0050662//coenzyme binding;GO:0051287/…	GO:0000272//polysaccharide catabolic process;GO:0006633//fatty acid biosynthetic process;GO:0006729//tetrahydrobiopterin biosynthetic process;GO:0015995//chlorophyll biosynthetic process;GO:0019064//fusion of virus membrane with host plasma membrane;GO:0055114//oxidation-reduction process
fgenesh1_pg.2_867	0	4	2	44	50	54	0	0.32	0.18	3.02	3.5	4.29	0.166667	3.60333	4.43429	1.7867e-10	2.38981e-09	--	KAF3769274.1 hypothetical protein M406DRAFT_327661 [Cryphonectria parasitica EP155]	-	-	-	-	-	-	-
Crypa1.fgenesh1_pm.C_scaffold_6000132	29	44	33	132	175	101	0.99	1.36	1.18	3.53	4.76	3.12	1.17667	3.80333	1.69256	3.25709e-10	4.25259e-09	Fap	KAF3762339.1 hypothetical protein M406DRAFT_63267 [Cryphonectria parasitica EP155]	-	-	-	-	GO:0005576//extracellular region;GO:0030288//outer membrane-bounded periplasmic space	GO:0005215//transporter activity;GO:0008236//serine-type peptidase activity;GO:0016787//hydrolase activity	GO:0006508//proteolysis;GO:0006810//transport;GO:0009405//pathogenesis
fgenesh1_pg.5_366	86	476	254	1794	3049	2201	6.46	32.16	19.8	104.98	181.58	148.92	19.4733	145.16	2.89807	3.26997e-10	4.26478e-09	--	KAF3764439.1 hypothetical protein M406DRAFT_330780 [Cryphonectria parasitica EP155]	-	-	-	-	-	-	-
fgenesh1_pm.4_16	21	28	18	298	119	107	1.6	1.92	1.43	17.71	7.2	7.35	1.65	10.7533	2.70425	3.42613e-10	4.45879e-09	--	KAF3765292.1 NAD(P)-binding protein [Cryphonectria parasitica EP155]	-	-	-	-	-	GO:0016630//protochlorophyllide reductase activity	GO:0015995//chlorophyll biosynthetic process;GO:0055114//oxidation-reduction process
e_gw1.5.2205.1	439	637	478	1138	1500	1346	16.86	22.05	19.12	34.13	45.77	46.66	19.3433	42.1867	1.12495	3.60408e-10	4.66015e-09	--	KAF3764139.1 hypothetical protein M406DRAFT_260777 [Cryphonectria parasitica EP155]	-	-	-	-	-	-	-
fgenesh1_pm.1_1193	245	266	275	528	743	617	8.92	8.73	10.43	15.02	21.5	20.29	9.36	18.9367	1.0166	3.61281e-10	4.66642e-09	TRF2	KAF3770955.1 hypothetical protein M406DRAFT_336503 [Cryphonectria parasitica EP155]	-	-	-	-	-	GO:0003677//DNA binding	GO:0006355//regulation of transcription, DNA-templated
Crypa1.fgenesh1_pm.C_scaffold_3000332	48	76	42	181	364	211	2.88	4.11	2.63	8.49	17.36	11.43	3.20667	12.4267	1.95429	3.83464e-10	4.92126e-09	TRI8	KAF3767289.1 hypothetical protein M406DRAFT_61238 [Cryphonectria parasitica EP155]	-	-	-	-	-	GO:0004806//triglyceride lipase activity	GO:0016042//lipid catabolic process
e_gw1.9.1250.1	23	46	26	146	136	113	2.83	5.1	3.33	14.03	13.3	12.55	3.75333	13.2933	1.82446	4.07312e-10	5.20512e-09	--	KAF3761024.1 hypothetical protein M406DRAFT_268040, partial [Cryphonectria parasitica EP155]	-	-	-	-	-	-	-
estExt_Genewise1Plus.C_81441	256	533	318	1156	1385	1350	14.67	27.52	18.97	51.72	63.05	69.82	20.3867	61.53	1.59366	5.43446e-10	6.77928e-09	MIR1	KAF3761809.1 mitochondrial carrier [Cryphonectria parasitica EP155]	-	-	-	-	GO:0005575//cellular_component;GO:0005622//intracellular;GO:0005623//cell;GO:0005737//cytoplasm;GO:0005739//mitochondrion;GO:0005740//mitochondrial envelope;GO:0005743//mitochondrial inner membrane;GO:0016020//membrane;GO:0016021//integral component of membrane;GO:0019866//organelle inner membrane;GO:0031090//organelle membrane;GO:0031224//intrinsic component of membrane;GO:0031300//intrinsic com…	GO:0003674//molecular_function;GO:0005215//transporter activity;GO:0005315//inorganic phosphate transmembrane transporter activity;GO:0015291//secondary active transmembrane transporter activity;GO:0015318//inorganic solute uptake transmembrane transporter activity;GO:0022804//active transmembrane transporter activity;GO:0022857//transmembrane transporter activity	GO:0006810//transport;GO:0006811//ion transport;GO:0006817//phosphate ion transport;GO:0006820//anion transport;GO:0006839//mitochondrial transport;GO:0008150//biological_process;GO:0015698//inorganic anion transport;GO:0034220//ion transmembrane transport;GO:0035435//phosphate ion transmembrane transport;GO:0051179//localization;GO:0051234//establishment of localization;GO:0055085//transmembrane…
fgenesh1_kg.1_143_2413_1_CCBH_CCBI_EXTA	52	159	68	452	504	517	6.25	17.23	8.52	42.45	48.15	56.12	10.6667	48.9067	2.19692	8.75831e-10	1.05222e-08	--	KAF3769791.1 hypothetical protein M406DRAFT_320063, partial [Cryphonectria parasitica EP155]	-	-	-	-	-	-	-
estExt_fgenesh1_pm.C_60055	141	258	180	507	835	800	6.11	10.08	8.13	17.17	28.77	31.31	8.10667	25.75	1.66739	1.23428e-09	1.4567e-08	RTA1	KAF3763061.1 hypothetical protein M406DRAFT_346983 [Cryphonectria parasitica EP155]	-	-	-	-	GO:0016021//integral component of membrane	-	GO:0016070//RNA metabolic process
Crypa1.e_gw1.8.1071.1	1042	1710	1026	3937	3435	3178	82.6	122.17	84.69	243.73	216.34	227.4	96.4867	229.157	1.24793	1.29597e-09	1.51907e-08	mcr1	KAF3763226.1 hypothetical protein M406DRAFT_48989 [Cryphonectria parasitica EP155]	Metabolism	Carbohydrate metabolism	ko00520//Amino sugar and nucleotide sugar metabolism	K00326	-	GO:0009055//electron carrier activity;GO:0016002//sulfite reductase activity;GO:0016491//oxidoreductase activity;GO:0016655//oxidoreductase activity, acting on NAD(P)H, quinone or similar compound as acceptor	GO:0006790//sulfur compound metabolic process;GO:0006814//sodium ion transport;GO:0010124//phenylacetate catabolic process;GO:0055114//oxidation-reduction process
estExt_Genewise1.C_61042	99	62	93	277	279	220	8.73	4.93	8.54	19.09	19.56	17.52	7.4	18.7233	1.33924	1.36347e-09	1.59354e-08	ARB_03106	KAF3763453.1 hypothetical protein M406DRAFT_279552 [Cryphonectria parasitica EP155]	-	-	-	-	-	GO:0004553//hydrolase activity, hydrolyzing O-glycosyl compounds;GO:0030246//carbohydrate binding	GO:0016052//carbohydrate catabolic process
fgenesh1_pm.4_679	35	37	45	199	120	149	1.55	1.48	2.08	6.9	4.23	5.97	1.70333	5.7	1.7426	1.58835e-09	1.84029e-08	bcsl1b	KAF3766176.1 P-loop containing nucleoside triphosphate hydrolase protein [Cryphonectria parasitica EP155]	-	-	-	-	GO:0000502//proteasome complex;GO:0009360//DNA polymerase III complex;GO:0009379//Holliday junction helicase complex	GO:0003677//DNA binding;GO:0003887//DNA-directed DNA polymerase activity;GO:0004222//metalloendopeptidase activity;GO:0005198//structural molecule activity;GO:0005524//ATP binding;GO:0009378//four-way junction helicase activity;GO:0016887//ATPase activity	GO:0006260//DNA replication;GO:0006281//DNA repair;GO:0006310//DNA recombination;GO:0006508//proteolysis;GO:0010498//proteasomal protein catabolic process;GO:0019941//modification-dependent protein catabolic process;GO:0031412//gas vesicle organization;GO:0051301//cell division
fgenesh1_pm.1_247	16	11	20	64	139	88	0.67	0.42	0.88	2.11	4.65	3.35	0.656667	3.37	2.35952	1.84266e-09	2.11055e-08	ptr2	KAF3769736.1 putative peptide transporter [Cryphonectria parasitica EP155]	-	-	-	-	GO:0016020//membrane	GO:0015333//peptide:proton symporter activity;GO:0022857//transmembrane transporter activity	GO:0015833//peptide transport;GO:0055085//transmembrane transport
fgenesh1_pg.11_104	627	460	824	193	244	207	51.52	34.07	70.5	12.38	15.93	15.35	52.03	14.5533	-1.83799	4.24816e-09	4.59886e-08	VdtF	KAF3759984.1 NAD(P)-binding protein [Cryphonectria parasitica EP155]	-	-	-	-	GO:0019031//viral envelope	GO:0004316//3-oxoacyl-[acyl-carrier-protein] reductase (NADPH) activity;GO:0004757//sepiapterin reductase activity;GO:0008667//2,3-dihydro-2,3-dihydroxybenzoate dehydrogenase activity;GO:0008678//2-deoxy-D-gluconate 3-dehydrogenase activity;GO:0016491//oxidoreductase activity;GO:0016630//protochlorophyllide reductase activity;GO:0016655//oxidoreductase activity, acting on NAD(P)H, quinone or simi…	GO:0000272//polysaccharide catabolic process;GO:0006633//fatty acid biosynthetic process;GO:0006729//tetrahydrobiopterin biosynthetic process;GO:0008152//metabolic process;GO:0015995//chlorophyll biosynthetic process;GO:0055114//oxidation-reduction process
Crypa1.gw1.2.1492.1	83	130	93	272	283	237	4.67	6.59	5.44	11.94	12.64	12.03	5.56667	12.2033	1.13239	5.49951e-09	5.86907e-08	--	KAF3765955.1 hypothetical protein M406DRAFT_25035, partial [Cryphonectria parasitica EP155]	-	-	-	-	-	GO:0000981//RNA polymerase II transcription factor activity, sequence-specific DNA binding;GO:0008270//zinc ion binding	GO:0006355//regulation of transcription, DNA-templated
estExt_fgenesh1_pm.C_70364	580	1525	836	4073	3596	3854	20.68	49.01	31.04	113.41	101.87	124.04	33.5767	113.107	1.75215	6.27335e-09	6.63026e-08	stcW	KAF3762532.1 FAD/NAD(P)-binding domain-containing protein [Cryphonectria parasitica EP155]	-	-	-	-	-	GO:0004499//N,N-dimethylaniline monooxygenase activity;GO:0004729//oxygen-dependent protoporphyrinogen oxidase activity;GO:0004791//thioredoxin-disulfide reductase activity;GO:0016491//oxidoreductase activity;GO:0016668//oxidoreductase activity, acting on a sulfur group of donors, NAD(P) as acceptor;GO:0050660//flavin adenine dinucleotide binding;GO:0050661//NADP binding	GO:0006779//porphyrin-containing compound biosynthetic process;GO:0006805//xenobiotic metabolic process;GO:0009398//FMN biosynthetic process;GO:0055114//oxidation-reduction process
Crypa1.estExt_fgenesh1_pg.C_160094	1875	1144	2054	4536	7753	5193	19.59	10.77	22.35	37.01	64.36	48.97	17.57	50.1133	1.51208	6.38452e-09	6.73003e-08	azaB	KAF3760395.1 hypothetical protein M406DRAFT_109461 [Cryphonectria parasitica EP155]	-	-	-	-	-	GO:0003985//acetyl-CoA C-acetyltransferase activity;GO:0004024//alcohol dehydrogenase activity, zinc-dependent;GO:0004314//[acyl-carrier-protein] S-malonyltransferase activity;GO:0004315//3-oxoacyl-[acyl-carrier-protein] synthase activity;GO:0004316//3-oxoacyl-[acyl-carrier-protein] reductase (NADPH) activity;GO:0008270//zinc ion binding;GO:0008667//2,3-dihydro-2,3-dihydroxybenzoate dehydrogenase…	GO:0006113//fermentation;GO:0006567//threonine catabolic process;GO:0006631//fatty acid metabolic process;GO:0006633//fatty acid biosynthetic process;GO:0008152//metabolic process;GO:0009404//toxin metabolic process;GO:0010127//mycothiol-dependent detoxification;GO:0019439//aromatic compound catabolic process;GO:0046292//formaldehyde metabolic process;GO:0055114//oxidation-reduction process
Crypa1.fgenesh1_pg.C_scaffold_3001161	82	111	62	251	322	203	17.64	21.52	13.88	42.16	55.02	39.41	17.68	45.53	1.3647	6.7964e-09	7.14542e-08	--	KAF3767993.1 hypothetical protein M406DRAFT_70095 [Cryphonectria parasitica EP155]	-	-	-	-	-	-	-
Crypa1.estExt_fgenesh1_pg.C_70602	667	833	786	3922	2056	1898	17.43	19.61	21.38	80.02	42.68	44.76	19.4733	55.82	1.51928	9.10864e-09	9.32397e-08	--	KAF3761098.1 hypothetical protein M406DRAFT_108385 [Cryphonectria parasitica EP155]	-	-	-	-	-	GO:0003824//catalytic activity;GO:0009055//electron carrier activity;GO:0016491//oxidoreductase activity;GO:0016625//oxidoreductase activity, acting on the aldehyde or oxo group of donors, iron-sulfur protein as acceptor;GO:0030170//pyridoxal phosphate binding;GO:0051536//iron-sulfur cluster binding	GO:0019295//coenzyme M biosynthetic process;GO:0055114//oxidation-reduction process
fgenesh1_pg.3_30	14	22	20	201	93	73	2.15	3.05	3.2	24.11	11.35	10.12	2.8	15.1933	2.43994	1.05968e-08	1.07308e-07	--	KAF3766664.1 hypothetical protein M406DRAFT_327792 [Cryphonectria parasitica EP155]	-	-	-	-	-	-	-
Crypa1.fgenesh1_pg.C_scaffold_1000135	18	52	29	160	153	127	4.2	10.94	7.05	29.15	28.36	26.75	7.39667	28.0867	1.92494	1.13492e-08	1.14137e-07	--	KAF3769551.1 hypothetical protein M406DRAFT_66038 [Cryphonectria parasitica EP155]	-	-	-	-	-	-	-
Crypa1.fgenesh1_pg.C_scaffold_10000248	78	119	41	430	287	341	3.22	4.42	1.76	13.84	9.4	12.69	3.13333	11.9767	1.93446	1.59632e-08	1.56395e-07	--	KAF3763981.1 hypothetical protein M406DRAFT_75207 [Cryphonectria parasitica EP155]	-	-	-	-	-	-	-
fgenesh1_pg.2_234	26	50	34	192	133	112	1.54	2.67	2.1	8.89	6.27	6	2.10333	7.05333	1.74563	1.70703e-08	1.6639e-07	--	KAF3768601.1 hypothetical protein M406DRAFT_327028 [Cryphonectria parasitica EP155]	-	-	-	-	-	-	-
fgenesh1_pg.4_355	92	79	98	418	235	251	7.39	5.72	8.19	26.21	14.99	18.19	7.1	19.7967	1.47937	2.38523e-08	2.26804e-07	--	KAF3765657.1 hypothetical protein M406DRAFT_329546 [Cryphonectria parasitica EP155]	-	-	-	-	-	-	-
fgenesh1_pg.8_157	99	119	58	421	288	262	5.1	5.53	3.11	16.94	11.79	12.19	4.58	13.64	1.57442	2.67285e-08	2.52954e-07	--	KAF3761398.1 hypothetical protein M406DRAFT_333461 [Cryphonectria parasitica EP155]	-	-	-	-	-	-	-
e_gw1.8.1131.1	4	2	2	29	39	40	0.23	0.1	0.12	1.28	1.75	2.03	0.15	1.68667	3.49114	2.8229e-08	2.66526e-07	ABC1168	KAF3762029.1 histidinol dehydrogenase [Cryphonectria parasitica EP155]	Metabolism;Metabolism;Metabolism;Metabolism	Global and overview maps;Global and overview maps;Global and overview maps;Amino acid metabolism	ko01100//Metabolic pathways;ko01110//Biosynthesis of secondary metabolites;ko01230//Biosynthesis of amino acids;ko00340//Histidine metabolism	K00013;K00013;K00013;K00013	-	GO:0004399//histidinol dehydrogenase activity;GO:0016616//oxidoreductase activity, acting on the CH-OH group of donors, NAD or NADP as acceptor;GO:0046872//metal ion binding;GO:0051287//NAD binding	GO:0000105//histidine biosynthetic process;GO:0055114//oxidation-reduction process
e_gw1.5.2218.1	207	602	314	1805	1399	1398	9.45	24.76	14.92	64.32	50.72	57.58	16.3767	57.54	1.81292	3.19552e-08	2.98309e-07	MFS1	KAF3764222.1 hypothetical protein M406DRAFT_258472 [Cryphonectria parasitica EP155]	-	-	-	-	GO:0005887//integral component of plasma membrane	GO:0008028//monocarboxylic acid transmembrane transporter activity;GO:0015238//drug transmembrane transporter activity;GO:0015307//drug:proton antiporter activity;GO:0022857//transmembrane transporter activity;GO:0042910//xenobiotic transporter activity	GO:0006855//drug transmembrane transport;GO:0015718//monocarboxylic acid transport;GO:0015893//drug transport;GO:0042493//response to drug;GO:0042908//xenobiotic transport;GO:0055085//transmembrane transport
fgenesh1_pm.8_242	424	1038	470	2762	2224	2050	20.36	44.93	23.5	103.59	84.86	88.87	29.5967	92.44	1.64308	8.18883e-08	7.00619e-07	atB	KAF3761530.1 MFS general substrate transporter [Cryphonectria parasitica EP155]	-	-	-	-	GO:0005887//integral component of plasma membrane	GO:0015238//drug transmembrane transporter activity;GO:0015307//drug:proton antiporter activity;GO:0022857//transmembrane transporter activity;GO:0042910//xenobiotic transporter activity	GO:0006855//drug transmembrane transport;GO:0015893//drug transport;GO:0042493//response to drug;GO:0042908//xenobiotic transport;GO:0055085//transmembrane transport
estExt_fgenesh1_pm.C_31083	239	137	120	554	693	402	16.89	8.73	8.83	30.57	38.91	25.64	11.4833	31.7067	1.46524	8.82535e-08	7.52938e-07	ustE	KAF3768066.1 hypothetical protein M406DRAFT_345766 [Cryphonectria parasitica EP155]	-	-	-	-	GO:0016020//membrane;GO:0016021//integral component of membrane	GO:0004671//protein C-terminal S-isoprenylcysteine carboxyl O-methyltransferase activity;GO:0016627//oxidoreductase activity, acting on the CH-CH group of donors;GO:0016628//oxidoreductase activity, acting on the CH-CH group of donors, NAD or NADP as acceptor	GO:0006481//C-terminal protein methylation;GO:0006629//lipid metabolic process;GO:0016126//sterol biosynthetic process
Crypa1.e_gw1.1.1637.1	361	1081	678	2267	3108	3212	2.91	7.85	5.69	14.27	19.91	23.37	5.48333	19.1833	1.80673	8.98003e-08	7.63483e-07	SPAC3H5.09c	KAF3769579.1 hypothetical protein M406DRAFT_33650 [Cryphonectria parasitica EP155]	-	-	-	-	GO:0005575//cellular_component;GO:0005622//intracellular;GO:0005623//cell;GO:0005737//cytoplasm;GO:0005739//mitochondrion;GO:0016020//membrane;GO:0016021//integral component of membrane;GO:0031224//intrinsic component of membrane;GO:0043226//organelle;GO:0043227//membrane-bounded organelle;GO:0043229//intracellular organelle;GO:0043231//intracellular membrane-bounded organelle;GO:0044424//intrace…	GO:0003674//molecular_function	GO:0008150//biological_process
gw1.3.3261.1	13	50	17	130	160	170	1.31	4.55	1.79	10.25	12.83	15.49	2.55	12.8567	2.33395	1.0361e-07	8.70386e-07	--	KAF3767418.1 hypothetical protein M406DRAFT_240758, partial [Cryphonectria parasitica EP155]	-	-	-	-	GO:0016020//membrane	GO:0000287//magnesium ion binding;GO:0000981//RNA polymerase II transcription factor activity, sequence-specific DNA binding;GO:0003677//DNA binding;GO:0005524//ATP binding;GO:0008270//zinc ion binding;GO:0008900//hydrogen:potassium-exchanging ATPase activity	GO:0006351//transcription, DNA-templated;GO:0006355//regulation of transcription, DNA-templated;GO:1902600//hydrogen ion transmembrane transport
Crypa1.fgenesh1_pg.C_scaffold_2001087	42	48	48	123	121	115	1.69	1.74	2.01	3.87	3.87	4.18	1.81333	3.97333	1.13171	1.17745e-07	9.81387e-07	--	KAF3766479.1 hypothetical protein M406DRAFT_68812 [Cryphonectria parasitica EP155]	-	-	-	-	-	GO:0004672//protein kinase activity;GO:0005524//ATP binding	GO:0006468//protein phosphorylation
estExt_fgenesh1_kg.C_30514	205	383	199	981	709	719	12.63	21.27	12.77	47.21	34.71	40	15.5567	40.64	1.38537	1.49528e-07	1.23543e-06	--	KAF3767923.1 hypothetical protein M406DRAFT_355763 [Cryphonectria parasitica EP155]	-	-	-	-	-	GO:0000981//RNA polymerase II transcription factor activity, sequence-specific DNA binding;GO:0008270//zinc ion binding	GO:0006355//regulation of transcription, DNA-templated
estExt_Genewise1Plus.C_14358	194	320	345	645	986	829	9.83	14.62	18.21	25.53	39.7	37.93	14.22	34.3867	1.27393	1.70097e-07	1.38259e-06	asqM	KAF3771321.1 salicylate hydroxylase [Cryphonectria parasitica EP155]	-	-	-	-	-	GO:0016701//oxidoreductase activity, acting on single donors with incorporation of molecular oxygen;GO:0018659//4-hydroxybenzoate 3-monooxygenase activity;GO:0045550//geranylgeranyl reductase activity;GO:0071949//FAD binding	GO:0006744//ubiquinone biosynthetic process;GO:0015995//chlorophyll biosynthetic process;GO:0018874//benzoate metabolic process;GO:0030494//bacteriochlorophyll biosynthetic process
e_gw1.8.21.1	160	251	162	471	447	472	2.69	3.81	2.84	6.19	5.98	7.17	3.11333	6.44667	1.05009	1.84674e-07	1.49202e-06	FUM19	KAF3761684.1 P-loop containing nucleoside triphosphate hydrolase protein [Cryphonectria parasitica EP155]	-	-	-	-	GO:0005575//cellular_component;GO:0005623//cell;GO:0005886//plasma membrane;GO:0005887//integral component of plasma membrane;GO:0009380//excinuclease repair complex;GO:0009898//cytoplasmic side of plasma membrane;GO:0016020//membrane;GO:0016021//integral component of membrane;GO:0031224//intrinsic component of membrane;GO:0043190//ATP-binding cassette (ABC) transporter complex;GO:0044425//membra…	GO:0000166//nucleotide binding;GO:0003674//molecular_function;GO:0003824//catalytic activity;GO:0003924//GTPase activity;GO:0005215//transporter activity;GO:0005260//channel-conductance-controlling ATPase activity;GO:0005319//lipid transporter activity;GO:0005488//binding;GO:0005524//ATP binding;GO:0005525//GTP binding;GO:0008144//drug binding;GO:0008565//protein transporter activity;GO:0009381//…	GO:0000910//cytokinesis;GO:0006289//nucleotide-excision repair;GO:0006810//transport;GO:0006817//phosphate ion transport;GO:0006824//cobalt ion transport;GO:0006855//drug transmembrane transport;GO:0006869//lipid transport;GO:0007601//visual perception;GO:0008150//biological_process;GO:0008272//sulfate transport;GO:0015675//nickel cation transport;GO:0015689//molybdate ion transport;GO:0015706//n…
Crypa1.estExt_fgenesh1_kg.C_70176	20	38	37	97	114	105	2.21	3.79	4.26	8.38	10.02	10.48	3.42	9.62667	1.49304	2.1605e-07	1.72125e-06	--	KAF3760769.1 hypothetical protein M406DRAFT_103490, partial [Cryphonectria parasitica EP155]	-	-	-	-	-	-	-
Crypa1.estExt_fgenesh1_kg.C_30434	57	141	91	305	336	288	5.97	13.32	9.93	24.96	27.98	27.24	9.74	26.7267	1.45629	2.20759e-07	1.75528e-06	--	KAF3767870.1 hypothetical protein M406DRAFT_102140 [Cryphonectria parasitica EP155]	-	-	-	-	-	-	-
fgenesh1_pm.1_512	213	326	200	538	678	525	6.83	9.43	6.68	13.48	17.28	15.2	7.64667	15.32	1.00251	2.28008e-07	1.80695e-06	YJR098C	KAF3770084.1 hypothetical protein M406DRAFT_335822 [Cryphonectria parasitica EP155]	-	-	-	-	GO:0005575//cellular_component;GO:0005622//intracellular;GO:0005623//cell;GO:0005737//cytoplasm;GO:0005739//mitochondrion;GO:0043226//organelle;GO:0043227//membrane-bounded organelle;GO:0043229//intracellular organelle;GO:0043231//intracellular membrane-bounded organelle;GO:0044424//intracellular part;GO:0044444//cytoplasmic part;GO:0044464//cell part	GO:0003674//molecular_function;GO:0003824//catalytic activity;GO:0008374//O-acyltransferase activity;GO:0016740//transferase activity;GO:0016746//transferase activity, transferring acyl groups;GO:0016747//transferase activity, transferring acyl groups other than amino-acyl groups;GO:0016788//hydrolase activity, acting on ester bonds	GO:0006629//lipid metabolic process;GO:0008150//biological_process;GO:0008152//metabolic process;GO:0044238//primary metabolic process;GO:0071704//organic substance metabolic process
estExt_fgenesh1_kg.C_90251	21	24	19	61	83	77	1.88	1.94	1.77	4.26	5.9	6.22	1.86333	5.46	1.55102	2.81497e-07	2.19758e-06	--	KAF3760957.1 hypothetical protein M406DRAFT_358412 [Cryphonectria parasitica EP155]	-	-	-	-	-	-	-
estExt_fgenesh1_kg.C_80178	350	649	473	1402	1134	1233	33.17	55.43	46.67	103.75	85.38	105.47	45.09	98.2	1.12292	3.91438e-07	2.98236e-06	--	KAF3761636.1 hypothetical protein M406DRAFT_357810, partial [Cryphonectria parasitica EP155]	-	-	-	-	-	GO:0003674//molecular_function	GO:0043571//maintenance of CRISPR repeat elements
e_gw1.7.1998.1	229	372	174	701	774	634	15.14	22.17	11.98	36.2	40.67	37.85	16.43	38.24	1.21875	4.46634e-07	3.36246e-06	SPAC1071.05	KAF3762531.1 hypothetical protein M406DRAFT_264712 [Cryphonectria parasitica EP155]	-	-	-	-	GO:0005575//cellular_component;GO:0005622//intracellular;GO:0005623//cell;GO:0005634//nucleus;GO:0005737//cytoplasm;GO:0032991//macromolecular complex;GO:0043226//organelle;GO:0043227//membrane-bounded organelle;GO:0043229//intracellular organelle;GO:0043231//intracellular membrane-bounded organelle;GO:0044424//intracellular part;GO:0044464//cell part	GO:0003674//molecular_function;GO:0003824//catalytic activity;GO:0005488//binding;GO:0005515//protein binding;GO:0008168//methyltransferase activity;GO:0008170//N-methyltransferase activity;GO:0008757//S-adenosylmethionine-dependent methyltransferase activity;GO:0016740//transferase activity;GO:0016741//transferase activity, transferring one-carbon groups;GO:0018064//protein-histidine N-methyltra…	GO:0000027//ribosomal large subunit assembly;GO:0006417//regulation of translation;GO:0006450//regulation of translational fidelity;GO:0006464//cellular protein modification process;GO:0006479//protein methylation;GO:0006807//nitrogen compound metabolic process;GO:0006996//organelle organization;GO:0008150//biological_process;GO:0008152//metabolic process;GO:0008213//protein alkylation;GO:0009889…
fgenesh1_pg.1_1654	171	193	116	381	372	386	7.79	7.92	5.5	13.55	13.46	15.87	7.07	14.2933	1.01556	4.62592e-07	3.46742e-06	fumD	KAF3771181.1 alpha/beta-hydrolase [Cryphonectria parasitica EP155]	-	-	-	-	-	GO:0016787//hydrolase activity	-
fgenesh1_kg.3_293_333_0_CCBH1705.b1_CCBH_CCBI_EXTA	4	32	27	114	159	156	0.45	3.22	3.14	9.93	14.1	15.71	2.27	13.2467	2.54487	5.24833e-07	3.89516e-06	--	KAF3767375.1 hypothetical protein M406DRAFT_321554, partial [Cryphonectria parasitica EP155]	-	-	-	-	GO:0000775//chromosome, centromeric region;GO:0000776//kinetochore;GO:0000777//condensed chromosome kinetochore;GO:0000779//condensed chromosome, centromeric region;GO:0000793//condensed chromosome;GO:0005575//cellular_component;GO:0005622//intracellular;GO:0005623//cell;GO:0005634//nucleus;GO:0005694//chromosome;GO:0005737//cytoplasm;GO:0005819//spindle;GO:0005828//kinetochore microtubule;GO:000…	GO:0003674//molecular_function;GO:0008047//enzyme activator activity;GO:0019207//kinase regulator activity;GO:0019209//kinase activator activity;GO:0019887//protein kinase regulator activity;GO:0030234//enzyme regulator activity;GO:0030295//protein kinase activator activity;GO:0098772//molecular function regulator	GO:0001932//regulation of protein phosphorylation;GO:0001934//positive regulation of protein phosphorylation;GO:0006464//cellular protein modification process;GO:0006468//protein phosphorylation;GO:0006793//phosphorus metabolic process;GO:0006796//phosphate-containing compound metabolic process;GO:0006807//nitrogen compound metabolic process;GO:0007059//chromosome segregation;GO:0008150//biologic…
fgenesh1_pm.3_1107	180	338	226	730	664	511	8.27	14	10.82	26.21	24.25	21.2	11.03	23.8867	1.11477	6.02673e-07	4.44545e-06	AMF1	KAF3768072.1 MFS general substrate transporter [Cryphonectria parasitica EP155]	-	-	-	-	GO:0005887//integral component of plasma membrane	GO:0015238//drug transmembrane transporter activity;GO:0015307//drug:proton antiporter activity;GO:0022857//transmembrane transporter activity;GO:0042910//xenobiotic transporter activity	GO:0006855//drug transmembrane transport;GO:0015893//drug transport;GO:0042493//response to drug;GO:0042908//xenobiotic transport;GO:0055085//transmembrane transport
Crypa1.fgenesh1_pg.C_scaffold_6000086	2	5	2	52	29	23	0.12	0.27	0.13	2.44	1.38	1.25	0.173333	1.69	3.2854	6.8469e-07	4.9923e-06	--	KAF3762217.1 hypothetical protein M406DRAFT_72236 [Cryphonectria parasitica EP155]	-	-	-	-	-	-	-
estExt_fgenesh1_pg.C_41036	302	619	289	1347	1205	1021	10.99	20.3	10.95	38.28	34.84	33.54	14.08	35.5533	1.33634	6.9739e-07	5.07875e-06	--	KAF3766427.1 hypothetical protein M406DRAFT_351487 [Cryphonectria parasitica EP155]	-	-	-	-	-	-	-
gw1.3.1201.1	49	132	53	429	298	239	6.55	15.9	7.38	44.79	31.65	28.84	9.94333	35.0933	1.8194	7.47538e-07	5.39177e-06	cdcH	KAF3767933.1 P-loop containing nucleoside triphosphate hydrolase protein, partial [Cryphonectria parasitica EP155]	-	-	-	-	GO:0000502//proteasome complex;GO:0009360//DNA polymerase III complex;GO:0009368//endopeptidase Clp complex;GO:0009379//Holliday junction helicase complex;GO:0016020//membrane	GO:0003723//RNA binding;GO:0003724//RNA helicase activity;GO:0003887//DNA-directed DNA polymerase activity;GO:0004222//metalloendopeptidase activity;GO:0004252//serine-type endopeptidase activity;GO:0005198//structural molecule activity;GO:0005524//ATP binding;GO:0009378//four-way junction helicase activity;GO:0016887//ATPase activity;GO:0051082//unfolded protein binding	GO:0006260//DNA replication;GO:0006281//DNA repair;GO:0006310//DNA recombination;GO:0006508//proteolysis;GO:0009306//protein secretion;GO:0009405//pathogenesis;GO:0010498//proteasomal protein catabolic process;GO:0019941//modification-dependent protein catabolic process;GO:0030436//asexual sporulation;GO:0031412//gas vesicle organization;GO:0051301//cell division
e_gw1.1.3747.1	71	212	117	493	446	495	3.61	9.72	6.2	19.59	18.03	22.74	6.51	20.12	1.6279	7.89679e-07	5.67871e-06	atnN	KAF3769947.1 hypothetical protein M406DRAFT_248656, partial [Cryphonectria parasitica EP155]	-	-	-	-	-	GO:0000981//RNA polymerase II transcription factor activity, sequence-specific DNA binding;GO:0008270//zinc ion binding	GO:0006355//regulation of transcription, DNA-templated
Crypa1.estExt_Genewise1Plus.C_110305	77	102	62	193	196	188	1.7	2.03	1.43	3.34	3.45	3.76	1.72	3.51667	1.0318	8.55617e-07	6.12361e-06	FUB8	KAF3760043.1 hypothetical protein M406DRAFT_95652 [Cryphonectria parasitica EP155]	-	-	-	-	-	GO:0003824//catalytic activity;GO:0003987//acetate-CoA ligase activity;GO:0004043//L-aminoadipate-semialdehyde dehydrogenase activity;GO:0008756//o-succinylbenzoate-CoA ligase activity;GO:0016620//oxidoreductase activity, acting on the aldehyde or oxo group of donors, NAD or NADP as acceptor;GO:0051287//NAD binding	GO:0009234//menaquinone biosynthetic process;GO:0019427//acetyl-CoA biosynthetic process from acetate;GO:0019878//lysine biosynthetic process via aminoadipic acid;GO:0055114//oxidation-reduction process
Crypa1.estExt_fgenesh1_kg.C_70021	346	747	333	2253	1216	1640	16.42	31.96	16.46	83.52	45.86	70.27	21.6133	66.55	1.62252	1.01859e-06	7.20432e-06	--	KAF3760478.1 basic-leucine zipper transcription factor nucleus DNA binding regulation of transcription, DNA-dependent [Cryphonectria parasitica EP155]	-	-	-	-	GO:0005823//central plaque of spindle pole body;GO:0031514//motile cilium	GO:0003677//DNA binding;GO:0003700//transcription factor activity, sequence-specific DNA binding;GO:0005200//structural constituent of cytoskeleton	GO:0006355//regulation of transcription, DNA-templated;GO:0006914//autophagy;GO:0030474//spindle pole body duplication;GO:0048309//endoplasmic reticulum inheritance;GO:0048870//cell motility;GO:0051028//mRNA transport
fgenesh1_pm.5_148	253	538	366	964	1092	940	9.92	19.01	14.94	29.51	34.01	33.26	14.6233	32.26	1.14147	1.23441e-06	8.58946e-06	dotC	KAF3764281.1 hypothetical protein M406DRAFT_339923 [Cryphonectria parasitica EP155]	-	-	-	-	GO:0005887//integral component of plasma membrane;GO:0016021//integral component of membrane	GO:0008028//monocarboxylic acid transmembrane transporter activity;GO:0015238//drug transmembrane transporter activity;GO:0015307//drug:proton antiporter activity;GO:0022857//transmembrane transporter activity;GO:0042910//xenobiotic transporter activity;GO:0051119//sugar transmembrane transporter activity	GO:0006855//drug transmembrane transport;GO:0008643//carbohydrate transport;GO:0015718//monocarboxylic acid transport;GO:0015893//drug transport;GO:0042493//response to drug;GO:0042908//xenobiotic transport;GO:0055085//transmembrane transport
gw1.1.3371.1	8	12	4	64	46	32	2.13	2.88	1.11	13.29	9.72	7.68	2.04	10.23	2.32617	1.51353e-06	1.02879e-05	--	KAF3769529.1 hypothetical protein M406DRAFT_234768, partial [Cryphonectria parasitica EP155]	-	-	-	-	-	-	-
estExt_Genewise1.C_50239	69	370	179	930	1095	1051	1.78	8.62	4.82	18.77	22.48	24.52	5.07333	21.9233	2.11146	1.53764e-06	1.04459e-05	--	KAF3764164.1 hypothetical protein M406DRAFT_277649, partial [Cryphonectria parasitica EP155]	-	-	-	-	-	GO:0003723//RNA binding;GO:0003724//RNA helicase activity;GO:0005515//protein binding;GO:0008374//O-acyltransferase activity;GO:0016787//hydrolase activity;GO:0016788//hydrolase activity, acting on ester bonds	GO:0006629//lipid metabolic process
Crypa1.fgenesh1_pg.C_scaffold_17000054	34	40	11	237	102	122	2.83	3	0.95	15.41	6.75	9.17	2.26	10.4433	2.20819	1.5925e-06	1.07942e-05	--	KAF3766684.1 hypothetical protein M406DRAFT_76140 [Cryphonectria parasitica EP155]	-	-	-	-	-	-	-
fgenesh1_pg.4_848	916	946	575	421	333	331	48	44.68	31.37	17.23	13.86	15.66	41.35	15.5833	-1.40788	1.5973e-06	1.08206e-05	DCW1	KAF3766203.1 family 76 glycoside hydrolase [Cryphonectria parasitica EP155]	-	-	-	-	-	-	-
estExt_fgenesh1_pm.C_50565	206	400	308	677	814	740	6.47	11.32	10.07	16.59	20.3	20.97	9.28667	19.2867	1.05437	1.98133e-06	1.32109e-05	creB	KAF3764817.1 cysteine proteinase [Cryphonectria parasitica EP155]	-	-	-	-	GO:0005575//cellular_component;GO:0005622//intracellular;GO:0005623//cell;GO:0005634//nucleus;GO:0005737//cytoplasm;GO:0005768//endosome;GO:0012505//endomembrane system;GO:0030428//cell septum;GO:0031410//cytoplasmic vesicle;GO:0031982//vesicle;GO:0036477//somatodendritic compartment;GO:0043025//neuronal cell body;GO:0043204//perikaryon;GO:0043226//organelle;GO:0043227//membrane-bounded organelle…	GO:0003674//molecular_function;GO:0003824//catalytic activity;GO:0004520//endodeoxyribonuclease activity;GO:0004843//thiol-dependent ubiquitin-specific protease activity;GO:0005102//receptor binding;GO:0005488//binding;GO:0005515//protein binding;GO:0008233//peptidase activity;GO:0008234//cysteine-type peptidase activity;GO:0016787//hydrolase activity;GO:0019783//ubiquitin-like protein-specific p…	GO:0000578//embryonic axis specification;GO:0003002//regionalization;GO:0006298//mismatch repair;GO:0006355//regulation of transcription, DNA-templated;GO:0006464//cellular protein modification process;GO:0006508//proteolysis;GO:0006511//ubiquitin-dependent protein catabolic process;GO:0006807//nitrogen compound metabolic process;GO:0006810//transport;GO:0006897//endocytosis;GO:0007154//cell comm…
fgenesh1_pg.2_708	80	177	82	358	355	294	8.35	16.65	8.91	29.18	29.43	27.69	11.3033	28.7667	1.34765	2.36174e-06	1.5587e-05	--	KAF3769096.1 hypothetical protein M406DRAFT_327502 [Cryphonectria parasitica EP155]	-	-	-	-	-	-	-
fgenesh1_kg.3_262_2496_1_CCBH_CCBI_EXTA	25	29	61	190	130	127	1.89	1.98	4.81	11.23	7.82	8.68	2.89333	9.24333	1.67568	2.4624e-06	1.61748e-05	--	KAF3767292.1 hypothetical protein M406DRAFT_321523 [Cryphonectria parasitica EP155]	-	-	-	-	-	GO:0008410//CoA-transferase activity	-
Crypa1.fgenesh1_pg.C_scaffold_1001193	602	826	692	2444	1409	1444	48.66	60.17	58.24	154.27	90.48	105.35	55.69	116.7	1.06731	2.61386e-06	1.70545e-05	-	-	-	-	-	-	-	-	-
Crypa1.fgenesh1_pg.C_scaffold_3001302	54	138	36	441	268	322	4.38	10.09	3.04	27.93	17.27	23.57	5.83667	22.9233	1.9736	2.70028e-06	1.75613e-05	--	KAF3768142.1 hypothetical protein M406DRAFT_70236 [Cryphonectria parasitica EP155]	-	-	-	-	-	-	-
estExt_Genewise1.C_33439	540	955	522	1675	1624	1476	16.64	26.52	16.75	40.31	39.76	41.05	19.97	40.3733	1.01557	2.73285e-06	1.77443e-05	ACX1	KAF3768130.1 acyl-coenzyme A oxidase 1 [Cryphonectria parasitica EP155]	Metabolism;Metabolism;Metabolism;Cellular Processes;Metabolism;Metabolism;Metabolism;Metabolism;Metabolism;Metabolism	Global and overview maps;Global and overview maps;Global and overview maps;Transport and catabolism;Global and overview maps;Lipid metabolism;Carbohydrate metabolism;Metabolism of other amino acids;Lipid metabolism;Lipid metabolism	ko01100//Metabolic pathways;ko01110//Biosynthesis of secondary metabolites;ko01200//Carbon metabolism;ko04146//Peroxisome;ko01212//Fatty acid metabolism;ko00071//Fatty acid degradation;ko00640//Propanoate metabolism;ko00410//beta-Alanine metabolism;ko01040//Biosynthesis of unsaturated fatty acids;ko00592//alpha-Linolenic acid metabolism	K00232;K00232;K00232;K00232;K00232;K00232;K00232;K00232;K00232;K00232	GO:0005777//peroxisome	GO:0003997//acyl-CoA oxidase activity;GO:0016627//oxidoreductase activity, acting on the CH-CH group of donors;GO:0018515//pimeloyl-CoA dehydrogenase activity	GO:0006635//fatty acid beta-oxidation;GO:0055114//oxidation-reduction process
fgenesh1_pg.4_843	9	11	4	40	37	53	0.67	0.74	0.31	2.34	2.2	3.59	0.573333	2.71	2.24085	3.22225e-06	2.0578e-05	--	KAF3766198.1 hypothetical protein M406DRAFT_330034 [Cryphonectria parasitica EP155]	-	-	-	-	GO:0030880//RNA polymerase complex	GO:0004325//ferrochelatase activity	GO:0006352//DNA-templated transcription, initiation;GO:0006783//heme biosynthetic process
estExt_Genewise1Plus.C_40920	5	46	8	212	120	152	0.53	4.39	0.88	17.52	10.09	14.52	1.93333	14.0433	2.86072	5.18618e-06	3.17393e-05	ARB_05732-1	KAF3765717.1 hypothetical protein M406DRAFT_289940 [Cryphonectria parasitica EP155]	-	-	-	-	-	GO:0005507//copper ion binding;GO:0009055//electron carrier activity	GO:0055114//oxidation-reduction process
e_gw1.1.4229.1	30	60	40	102	151	122	2.13	3.84	2.96	5.66	8.53	7.83	2.97667	7.34	1.30208	5.61161e-06	3.41692e-05	--	KAF3769790.1 hypothetical protein M406DRAFT_246706, partial [Cryphonectria parasitica EP155]	-	-	-	-	-	GO:0000981//RNA polymerase II transcription factor activity, sequence-specific DNA binding;GO:0008270//zinc ion binding	GO:0006355//regulation of transcription, DNA-templated
estExt_fgenesh1_pg.C_110175	13	40	27	131	101	76	0.85	2.37	1.85	6.72	5.27	4.5	1.69	5.49667	1.70153	6.00678e-06	3.63365e-05	--	KAF3760057.1 hypothetical protein M406DRAFT_353986, partial [Cryphonectria parasitica EP155]	-	-	-	-	-	-	-
estExt_Genewise1.C_30074	298	413	494	1404	820	932	23.96	29.92	41.35	88.14	52.37	67.63	31.7433	69.38	1.12807	6.67689e-06	3.99684e-05	--	KAF3766662.1 hypothetical protein M406DRAFT_274060, partial [Cryphonectria parasitica EP155]	-	-	-	-	-	-	-
e_gw1.3.1948.1	598	1236	576	2135	2127	2054	32.87	61.23	32.97	91.64	92.88	101.9	42.3567	95.4733	1.17251	7.88735e-06	4.66804e-05	nadA	KAF3766862.1 FMN-linked oxidoreductase [Cryphonectria parasitica EP155]	-	-	-	-	-	GO:0010181//FMN binding;GO:0016491//oxidoreductase activity	GO:0055114//oxidation-reduction process
estExt_Genewise1Plus.C_33052	1180	1878	785	3407	3263	3295	47.45	68.07	32.87	107	104.26	119.61	49.4633	110.29	1.15687	8.41908e-06	4.96321e-05	SPCC1672.03c	KAF3767968.1 Metallo-dependent hydrolase [Cryphonectria parasitica EP155]	Metabolism;Metabolism	Global and overview maps;Nucleotide metabolism	ko01100//Metabolic pathways;ko00230//Purine metabolism	K01487;K01487	GO:0005575//cellular_component;GO:0005622//intracellular;GO:0005623//cell;GO:0005737//cytoplasm;GO:0044424//intracellular part;GO:0044464//cell part	GO:0003674//molecular_function;GO:0003824//catalytic activity;GO:0004000//adenosine deaminase activity;GO:0005488//binding;GO:0008270//zinc ion binding;GO:0008892//guanine deaminase activity;GO:0016787//hydrolase activity;GO:0016810//hydrolase activity, acting on carbon-nitrogen (but not peptide) bonds;GO:0016811//hydrolase activity, acting on carbon-nitrogen (but not peptide) bonds, in linear am…	GO:0006139//nucleobase-containing compound metabolic process;GO:0006144//purine nucleobase metabolic process;GO:0006145//purine nucleobase catabolic process;GO:0006147//guanine catabolic process;GO:0006548//histidine catabolic process;GO:0006725//cellular aromatic compound metabolic process;GO:0006807//nitrogen compound metabolic process;GO:0008150//biological_process;GO:0008152//metabolic proces…
fgenesh1_pm.6_208	304	586	384	1546	899	1003	17.69	30.74	23.27	70.26	41.57	52.69	23.9	54.84	1.19822	9.09509e-06	5.32264e-05	asaE	KAF3763283.1 MFS general substrate transporter [Cryphonectria parasitica EP155]	-	-	-	-	GO:0005887//integral component of plasma membrane;GO:0016021//integral component of membrane	GO:0008028//monocarboxylic acid transmembrane transporter activity;GO:0015297//antiporter activity;GO:0015514//nitrite efflux transmembrane transporter activity;GO:0022857//transmembrane transporter activity;GO:0042910//xenobiotic transporter activity	GO:0015707//nitrite transport;GO:0015718//monocarboxylic acid transport;GO:0042908//xenobiotic transport;GO:0055085//transmembrane transport
estExt_fgenesh1_kg.C_10561	67	133	99	391	266	201	10.36	18.53	15.94	47.2	32.67	28.05	14.9433	35.9733	1.26743	1.07608e-05	6.24815e-05	--	KAF3770714.1 hypothetical protein M406DRAFT_354539 [Cryphonectria parasitica EP155]	-	-	-	-	-	-	-
Crypa1.fgenesh1_pm.C_scaffold_3000544	611	1327	990	2375	2364	2327	29.57	57.89	49.9	89.77	90.91	101.66	45.7867	94.1133	1.03947	1.14501e-05	6.61719e-05	flbA	AAT92283.1 CPRGS-1 [Cryphonectria parasitica]	Environmental Information Processing	Signal transduction	ko04011//MAPK signaling pathway - yeast	K19838	GO:0005575//cellular_component;GO:0005622//intracellular;GO:0005623//cell;GO:0005634//nucleus;GO:0005737//cytoplasm;GO:0005886//plasma membrane;GO:0016020//membrane;GO:0043226//organelle;GO:0043227//membrane-bounded organelle;GO:0043229//intracellular organelle;GO:0043231//intracellular membrane-bounded organelle;GO:0044424//intracellular part;GO:0044464//cell part;GO:0071944//cell periphery	GO:0003674//molecular_function;GO:0005096//GTPase activator activity;GO:0008047//enzyme activator activity;GO:0030234//enzyme regulator activity;GO:0030695//GTPase regulator activity;GO:0060589//nucleoside-triphosphatase regulator activity;GO:0098772//molecular function regulator	GO:0000003//reproduction;GO:0000749//response to pheromone involved in conjugation with cellular fusion;GO:0000754//adaptation of signaling pathway by response to pheromone involved in conjugation with cellular fusion;GO:0006355//regulation of transcription, DNA-templated;GO:0006357//regulation of transcription from RNA polymerase II promoter;GO:0006725//cellular aromatic compound metabolic proce…
Crypa1.e_gw1.11.9.1	17	48	12	213	96	98	0.23	0.59	0.17	2.27	1.04	1.21	0.33	1.50667	2.19082	1.20368e-05	6.92305e-05	pme1	KAF3759889.1 family 8 carbohydrate esterase [Cryphonectria parasitica EP155]	-	-	-	-	-	GO:0030599//pectinesterase activity	GO:0042545//cell wall modification
Crypa1.e_gw1.2.93.1	31	31	72	176	141	138	0.8	0.72	1.94	3.56	2.9	3.23	1.15333	3.23	1.48572	1.34534e-05	7.6791e-05	FUB8	KAF3765635.1 hypothetical protein M406DRAFT_36648, partial [Cryphonectria parasitica EP155]	-	-	-	-	-	GO:0003824//catalytic activity;GO:0003854//3-beta-hydroxy-delta5-steroid dehydrogenase activity;GO:0003978//UDP-glucose 4-epimerase activity;GO:0004043//L-aminoadipate-semialdehyde dehydrogenase activity;GO:0008668//(2,3-dihydroxybenzoyl)adenylate synthase activity;GO:0008756//o-succinylbenzoate-CoA ligase activity;GO:0016616//oxidoreductase activity, acting on the CH-OH group of donors, NAD or N…	GO:0005975//carbohydrate metabolic process;GO:0006012//galactose metabolic process;GO:0006282//regulation of DNA repair;GO:0006694//steroid biosynthetic process;GO:0009234//menaquinone biosynthetic process;GO:0019290//siderophore biosynthetic process;GO:0019878//lysine biosynthetic process via aminoadipic acid;GO:0055114//oxidation-reduction process
Crypa1.fgenesh1_pm.C_scaffold_5000215	716	1859	1029	3400	3112	3444	11.68	27.33	17.48	43.32	40.34	50.72	18.83	44.7933	1.25025	1.52853e-05	8.60638e-05	DNF1	KAF3768776.1 hypothetical protein M406DRAFT_62832 [Cryphonectria parasitica EP155]	-	-	-	-	-	GO:0004008//copper-exporting ATPase activity;GO:0004647//phosphoserine phosphatase activity;GO:0005375//copper ion transmembrane transporter activity;GO:0005388//calcium-transporting ATPase activity;GO:0015434//cadmium-transporting ATPase activity;GO:0015444//magnesium-importing ATPase activity;GO:0016787//hydrolase activity;GO:0042625//ATPase coupled ion transmembrane transporter activity;GO:004…	GO:0006545//glycine biosynthetic process;GO:0006564//L-serine biosynthetic process;GO:0006816//calcium ion transport;GO:0006825//copper ion transport;GO:0008152//metabolic process;GO:0015691//cadmium ion transport;GO:0015693//magnesium ion transport;GO:0030001//metal ion transport
fgenesh1_pg.4_462	41	93	47	269	168	147	3.2	6.54	3.82	16.39	10.41	10.35	4.52	12.3833	1.45401	1.60287e-05	8.98714e-05	af470	KAF3765788.1 hypothetical protein M406DRAFT_329653 [Cryphonectria parasitica EP155]	-	-	-	-	-	GO:0003674//molecular_function;GO:0003824//catalytic activity;GO:0004497//monooxygenase activity;GO:0016491//oxidoreductase activity	GO:0006082//organic acid metabolic process;GO:0006629//lipid metabolic process;GO:0006720//isoprenoid metabolic process;GO:0006721//terpenoid metabolic process;GO:0008150//biological_process;GO:0008152//metabolic process;GO:0008299//isoprenoid biosynthetic process;GO:0008610//lipid biosynthetic process;GO:0009058//biosynthetic process;GO:0009987//cellular process;GO:0016053//organic acid biosynth…
e_gw1.1.1923.1	351	1153	653	2226	2215	2326	5.33	15.79	10.33	26.41	26.74	31.9	10.4833	28.35	1.43525	1.66015e-05	9.26945e-05	abcA2	KAF3769793.1 P-loop containing nucleoside triphosphate hydrolase protein [Cryphonectria parasitica EP155]	Environmental Information Processing	Membrane transport	ko02010//ABC transporters	K05643	GO:0005575//cellular_component;GO:0005887//integral component of plasma membrane;GO:0009380//excinuclease repair complex;GO:0009898//cytoplasmic side of plasma membrane;GO:0016021//integral component of membrane;GO:0043190//ATP-binding cassette (ABC) transporter complex;GO:0055051//ATP-binding cassette (ABC) transporter complex, integrated substrate binding;GO:0055052//ATP-binding cassette (ABC) …	GO:0003723//RNA binding;GO:0003724//RNA helicase activity;GO:0003924//GTPase activity;GO:0004527//exonuclease activity;GO:0005047//signal recognition particle binding;GO:0005260//channel-conductance-controlling ATPase activity;GO:0005319//lipid transporter activity;GO:0005524//ATP binding;GO:0005525//GTP binding;GO:0008565//protein transporter activity;GO:0009381//excinuclease ABC activity;GO:001…	GO:0000910//cytokinesis;GO:0006260//DNA replication;GO:0006289//nucleotide-excision repair;GO:0006310//DNA recombination;GO:0006614//SRP-dependent cotranslational protein targeting to membrane;GO:0006810//transport;GO:0006817//phosphate ion transport;GO:0006824//cobalt ion transport;GO:0006855//drug transmembrane transport;GO:0006869//lipid transport;GO:0007186//G-protein coupled receptor signali…
estExt_fgenesh1_pm.C_30689	189	395	293	603	852	666	6.03	11.37	9.74	15.03	21.61	19.19	9.04667	18.61	1.04062	1.68589e-05	9.38718e-05	Pla2g4f	KAF3767563.1 FabD/lysophospholipase-like protein [Cryphonectria parasitica EP155]	Metabolism;Metabolism;Metabolism;Metabolism;Metabolism;Metabolism;Metabolism	Global and overview maps;Global and overview maps;Lipid metabolism;Lipid metabolism;Lipid metabolism;Lipid metabolism;Lipid metabolism	ko01100//Metabolic pathways;ko01110//Biosynthesis of secondary metabolites;ko00564//Glycerophospholipid metabolism;ko00565//Ether lipid metabolism;ko00590//Arachidonic acid metabolism;ko00592//alpha-Linolenic acid metabolism;ko00591//Linoleic acid metabolism	K16342;K16342;K16342;K16342;K16342;K16342;K16342	GO:0005575//cellular_component;GO:0005622//intracellular;GO:0005623//cell;GO:0005737//cytoplasm;GO:0005739//mitochondrion;GO:0005740//mitochondrial envelope;GO:0005743//mitochondrial inner membrane;GO:0005783//endoplasmic reticulum;GO:0005789//endoplasmic reticulum membrane;GO:0005794//Golgi apparatus;GO:0005811//lipid particle;GO:0005829//cytosol;GO:0012505//endomembrane system;GO:0016020//membr…	GO:0003674//molecular_function;GO:0003824//catalytic activity;GO:0004620//phospholipase activity;GO:0004622//lysophospholipase activity;GO:0004623//phospholipase A2 activity;GO:0005488//binding;GO:0005509//calcium ion binding;GO:0005543//phospholipid binding;GO:0005544//calcium-dependent phospholipid binding;GO:0008289//lipid binding;GO:0008970//phosphatidylcholine 1-acylhydrolase activity;GO:001…	GO:0001676//long-chain fatty acid metabolic process;GO:0006082//organic acid metabolic process;GO:0006575//cellular modified amino acid metabolic process;GO:0006629//lipid metabolic process;GO:0006631//fatty acid metabolic process;GO:0006644//phospholipid metabolic process;GO:0006650//glycerophospholipid metabolic process;GO:0006654//phosphatidic acid biosynthetic process;GO:0006658//phosphatidyl…
e_gw1.5.1847.1	40	56	58	116	176	99	2.82	3.56	4.26	6.38	9.85	6.3	3.54667	7.51	1.08235	1.93171e-05	0.000106377	--	KAF3764360.1 hypothetical protein M406DRAFT_259440 [Cryphonectria parasitica EP155]	-	-	-	-	-	GO:0005515//protein binding	-
Crypa1.estExt_Genewise1Plus.C_80151	256	814	547	1514	1690	1623	5.79	16.6	12.89	26.75	30.38	33.15	11.76	30.0933	1.35556	2.65715e-05	0.000142164	wc-1	KAF3763065.1 hypothetical protein M406DRAFT_94101 [Cryphonectria parasitica EP155]	-	-	-	-	GO:0005575//cellular_component;GO:0005622//intracellular;GO:0005623//cell;GO:0005634//nucleus;GO:0043226//organelle;GO:0043227//membrane-bounded organelle;GO:0043229//intracellular organelle;GO:0043231//intracellular membrane-bounded organelle;GO:0044424//intracellular part;GO:0044464//cell part	GO:0003674//molecular_function;GO:0003676//nucleic acid binding;GO:0003677//DNA binding;GO:0004871//signal transducer activity;GO:0005488//binding;GO:0005515//protein binding;GO:0008270//zinc ion binding;GO:0009881//photoreceptor activity;GO:0038023//signaling receptor activity;GO:0043167//ion binding;GO:0043169//cation binding;GO:0043565//sequence-specific DNA binding;GO:0046872//metal ion bindi…	GO:0006139//nucleobase-containing compound metabolic process;GO:0006351//transcription, DNA-templated;GO:0006355//regulation of transcription, DNA-templated;GO:0006464//cellular protein modification process;GO:0006725//cellular aromatic compound metabolic process;GO:0006807//nitrogen compound metabolic process;GO:0007154//cell communication;GO:0007165//signal transduction;GO:0008150//biological_p…
estExt_fgenesh1_kg.C_50459	17	69	41	126	187	161	1.81	6.63	4.55	10.49	15.84	15.49	4.33	13.94	1.68679	2.82703e-05	0.00015065	--	KAF3765144.1 hypothetical protein M406DRAFT_356841 [Cryphonectria parasitica EP155]	-	-	-	-	-	-	-
fgenesh1_pg.8_183	39	52	36	122	103	81	1.68	2.02	1.62	4.11	3.53	3.15	1.77333	3.59667	1.0202	2.96198e-05	0.000157215	--	KAF3761426.1 hypothetical protein M406DRAFT_333487 [Cryphonectria parasitica EP155]	-	-	-	-	-	-	-
estExt_fgenesh1_pg.C_80629	153	112	184	295	495	300	6.46	4.26	8.09	9.72	16.6	11.43	6.27	12.5833	1.00498	3.10006e-05	0.000164094	--	KAF3761906.1 hypothetical protein M406DRAFT_353316 [Cryphonectria parasitica EP155]	-	-	-	-	GO:0016020//membrane	-	-
e_gw1.3.3418.1	4	26	13	72	65	65	0.36	2.1	1.21	5.04	4.63	5.26	1.22333	4.97667	2.02436	3.57735e-05	0.000187073	PC-15	KAF3767812.1 NAD(P)-binding protein [Cryphonectria parasitica EP155]	-	-	-	-	-	GO:0004316//3-oxoacyl-[acyl-carrier-protein] reductase (NADPH) activity;GO:0004757//sepiapterin reductase activity;GO:0008667//2,3-dihydro-2,3-dihydroxybenzoate dehydrogenase activity;GO:0008678//2-deoxy-D-gluconate 3-dehydrogenase activity;GO:0016491//oxidoreductase activity;GO:0016630//protochlorophyllide reductase activity;GO:0050662//coenzyme binding;GO:0051287//NAD binding	GO:0000272//polysaccharide catabolic process;GO:0006633//fatty acid biosynthetic process;GO:0006729//tetrahydrobiopterin biosynthetic process;GO:0015995//chlorophyll biosynthetic process;GO:0055114//oxidation-reduction process
Crypa1.fgenesh1_pg.C_scaffold_10000129	0	0	3	32	17	15	0	0	0.62	4.98	2.69	2.7	0.206667	3.45667	4.064	4.92541e-05	0.000248604	--	KAF3763855.1 hypothetical protein M406DRAFT_75088 [Cryphonectria parasitica EP155]	-	-	-	-	-	-	-
estExt_fgenesh1_pm.C_20651	29	98	83	191	251	225	1.97	5.99	5.86	10.12	13.53	13.77	4.60667	12.4733	1.43705	6.53691e-05	0.000320535	--	KAF3769259.1 hypothetical protein M406DRAFT_345035 [Cryphonectria parasitica EP155]	-	-	-	-	-	-	-
Crypa1.gw1.1.1985.1	6	22	11	67	46	46	0.22	0.73	0.42	1.93	1.35	1.54	0.456667	1.60667	1.81486	6.59681e-05	0.000323077	gtaA	KAF3771350.1 hypothetical protein M406DRAFT_22508, partial [Cryphonectria parasitica EP155]	-	-	-	-	-	-	-
Crypa1.estExt_Genewise1Plus.C_60950	53	64	150	211	365	329	2.58	2.8	7.59	8.01	14.09	14.43	4.32333	12.1767	1.4939	7.80836e-05	0.000377044	LSP1	KAF3762977.1 hypothetical protein M406DRAFT_92978 [Cryphonectria parasitica EP155]	-	-	-	-	GO:0005575//cellular_component;GO:0005622//intracellular;GO:0005623//cell;GO:0005628//prospore membrane;GO:0005634//nucleus;GO:0005635//nuclear envelope;GO:0005737//cytoplasm;GO:0005815//microtubule organizing center;GO:0005816//spindle pole body;GO:0005856//cytoskeleton;GO:0005886//plasma membrane;GO:0005938//cell cortex;GO:0012505//endomembrane system;GO:0015630//microtubule cytoskeleton;GO:001…	GO:0003674//molecular_function;GO:0005488//binding;GO:0008289//lipid binding	GO:0000003//reproduction;GO:0000226//microtubule cytoskeleton organization;GO:0001932//regulation of protein phosphorylation;GO:0001933//negative regulation of protein phosphorylation;GO:0003006//developmental process involved in reproduction;GO:0006469//negative regulation of protein kinase activity;GO:0006810//transport;GO:0006897//endocytosis;GO:0006996//organelle organization;GO:0007010//cyto…
Crypa1.fgenesh1_pg.C_scaffold_2000798	146	332	215	1078	409	657	9.81	20.11	15.05	56.58	21.84	39.86	14.99	39.4267	1.39517	0.000113706	0.000526458	--	KAF3766152.1 hypothetical protein M406DRAFT_68523 [Cryphonectria parasitica EP155]	-	-	-	-	-	-	-
Crypa1.e_gw1.6.1286.1	16	61	24	113	114	124	0.96	3.3	1.5	5.3	5.44	6.72	1.92	5.82	1.59991	0.000117143	0.000541333	--	KAF3762657.1 hypothetical protein M406DRAFT_46229 [Cryphonectria parasitica EP155]	-	-	-	-	-	-	-
Crypa1.gw1.7.648.1	4	4	7	32	25	19	0.64	0.58	1.16	3.99	3.17	2.74	0.793333	3.3	2.05647	0.000127453	0.000583375	--	KAF3760667.1 hypothetical protein M406DRAFT_19796, partial [Cryphonectria parasitica EP155]	-	-	-	-	-	GO:0016491//oxidoreductase activity	-
fgenesh1_pg.7_802	11	4	3	43	41	18	0.96	0.31	0.27	2.92	2.84	1.41	0.513333	2.39	2.21904	0.000142496	0.000644392	--	KAF3762927.1 hypothetical protein M406DRAFT_333270 [Cryphonectria parasitica EP155]	-	-	-	-	-	GO:0004144//diacylglycerol O-acyltransferase activity	GO:0045017//glycerolipid biosynthetic process
fgenesh1_pm.1_647	648	1751	1035	2299	3504	2888	12.67	30.85	21.07	35.1	54.43	50.97	21.53	46.8333	1.12119	0.000169738	0.000752046	CLU1	KAF3770248.1 hypothetical protein M406DRAFT_335957 [Cryphonectria parasitica EP155]	-	-	-	-	GO:0005575//cellular_component;GO:0005622//intracellular;GO:0005623//cell;GO:0005737//cytoplasm;GO:0005739//mitochondrion;GO:0005740//mitochondrial envelope;GO:0005741//mitochondrial outer membrane;GO:0005783//endoplasmic reticulum;GO:0005794//Golgi apparatus;GO:0005819//spindle;GO:0005852//eukaryotic translation initiation factor 3 complex;GO:0005856//cytoskeleton;GO:0010494//cytoplasmic stress …	GO:0003674//molecular_function;GO:0003676//nucleic acid binding;GO:0003723//RNA binding;GO:0003729//mRNA binding;GO:0003743//translation initiation factor activity;GO:0005488//binding;GO:0005515//protein binding;GO:0008135//translation factor activity, RNA binding;GO:0043021//ribonucleoprotein complex binding;GO:0043022//ribosome binding;GO:0044877//macromolecular complex binding;GO:0097159//orga…	GO:0000266//mitochondrial fission;GO:0000278//mitotic cell cycle;GO:0000281//mitotic cytokinesis;GO:0000910//cytokinesis;GO:0002181//cytoplasmic translation;GO:0002183//cytoplasmic translational initiation;GO:0006412//translation;GO:0006413//translational initiation;GO:0006518//peptide metabolic process;GO:0006807//nitrogen compound metabolic process;GO:0006996//organelle organization;GO:0007005/…
Crypa1.estExt_fgenesh1_kg.C_40324	15	31	30	62	78	64	1.63	3.04	3.39	5.26	6.73	6.28	2.68667	6.09	1.18062	0.000170166	0.000753665	--	KAF3764601.1 hypothetical protein M406DRAFT_102527 [Cryphonectria parasitica EP155]	-	-	-	-	-	-	-
estExt_fgenesh1_kg.C_30194	19	87	85	240	243	191	1.94	7.99	9.02	19.1	19.68	17.57	6.31667	18.7833	1.57222	0.000183553	0.000806368	--	KAF3767054.1 hypothetical protein M406DRAFT_355453, partial [Cryphonectria parasitica EP155]	-	-	-	-	GO:0005575//cellular_component;GO:0005576//extracellular region;GO:0005622//intracellular;GO:0005623//cell;GO:0005737//cytoplasm;GO:0030176//integral component of endoplasmic reticulum membrane;GO:0044424//intracellular part;GO:0044464//cell part	GO:0003674//molecular_function;GO:0005488//binding;GO:0008061//chitin binding;GO:0008144//drug binding;GO:0097367//carbohydrate derivative binding	GO:0006022//aminoglycan metabolic process;GO:0006030//chitin metabolic process;GO:0006040//amino sugar metabolic process;GO:0006807//nitrogen compound metabolic process;GO:0006950//response to stress;GO:0006970//response to osmotic stress;GO:0008150//biological_process;GO:0008152//metabolic process;GO:0009628//response to abiotic stimulus;GO:0009651//response to salt stress;GO:0009987//cellular p…
Crypa1.estExt_fgenesh1_kg.C_50332	85	356	191	687	609	651	8.9	33.58	20.81	56.15	50.64	61.5	21.0967	56.0967	1.4109	0.000212448	0.000916648	--	KAF3769080.1 hypothetical protein M406DRAFT_102977 [Cryphonectria parasitica EP155]	-	-	-	-	-	-	-
Crypa1.e_gw1.1.3953.1	9	19	25	44	70	58	1.82	3.47	5.28	6.97	11.27	10.61	3.52333	9.61667	1.4486	0.000228095	0.000975421	--	KAF3770529.1 hypothetical protein M406DRAFT_34416, partial [Cryphonectria parasitica EP155]	-	-	-	-	-	GO:0005515//protein binding	-
estExt_fgenesh1_kg.C_80049	279	819	481	1384	1531	1073	21.06	55.72	37.81	81.58	91.82	73.11	38.1967	82.17	1.10517	0.000234128	0.000996297	sre1	KAF3761309.1 hypothetical protein M406DRAFT_357688, partial [Cryphonectria parasitica EP155]	-	-	-	-	GO:0000228//nuclear chromosome;GO:0000785//chromatin;GO:0000790//nuclear chromatin;GO:0005575//cellular_component;GO:0005622//intracellular;GO:0005623//cell;GO:0005634//nucleus;GO:0005672//transcription factor TFIIA complex;GO:0005694//chromosome;GO:0005737//cytoplasm;GO:0005783//endoplasmic reticulum;GO:0005789//endoplasmic reticulum membrane;GO:0012505//endomembrane system;GO:0016020//membrane;…	GO:0000976//transcription regulatory region sequence-specific DNA binding;GO:0000977//RNA polymerase II regulatory region sequence-specific DNA binding;GO:0000978//RNA polymerase II core promoter proximal region sequence-specific DNA binding;GO:0000981//RNA polymerase II transcription factor activity, sequence-specific DNA binding;GO:0000982//transcription factor activity, RNA polymerase II core …	GO:0000122//negative regulation of transcription from RNA polymerase II promoter;GO:0001666//response to hypoxia;GO:0006139//nucleobase-containing compound metabolic process;GO:0006351//transcription, DNA-templated;GO:0006355//regulation of transcription, DNA-templated;GO:0006357//regulation of transcription from RNA polymerase II promoter;GO:0006366//transcription from RNA polymerase II promoter…
fgenesh1_pg.6_435	36	68	14	110	146	154	1.8	3.06	0.73	4.29	5.8	6.95	1.86333	5.68	1.60801	0.000258341	0.00108738	davD	KAF3763473.1 aldehyde dehydrogenase [Cryphonectria parasitica EP155]	Metabolism;Metabolism;Metabolism;Metabolism;Metabolism;Metabolism	Global and overview maps;Amino acid metabolism;Amino acid metabolism;Amino acid metabolism;Metabolism of cofactors and vitamins;Carbohydrate metabolism	ko01100//Metabolic pathways;ko00350//Tyrosine metabolism;ko00250//Alanine, aspartate and glutamate metabolism;ko00310//Lysine degradation;ko00760//Nicotinate and nicotinamide metabolism;ko00650//Butanoate metabolism	K00135;K00135;K00135;K00135;K00135;K00135	-	GO:0003842//1-pyrroline-5-carboxylate dehydrogenase activity;GO:0004350//glutamate-5-semialdehyde dehydrogenase activity;GO:0004491//methylmalonate-semialdehyde dehydrogenase (acylating) activity;GO:0004777//succinate-semialdehyde dehydrogenase (NAD+) activity;GO:0008802//betaine-aldehyde dehydrogenase activity;GO:0009013//succinate-semialdehyde dehydrogenase [NAD(P)+] activity;GO:0016491//oxidor…	GO:0006527//arginine catabolic process;GO:0006561//proline biosynthetic process;GO:0006562//proline catabolic process;GO:0006574//valine catabolic process;GO:0006578//amino-acid betaine biosynthetic process;GO:0009450//gamma-aminobutyric acid catabolic process;GO:0010124//phenylacetate catabolic process;GO:0055114//oxidation-reduction process
estExt_fgenesh1_pg.C_20572	542	1750	835	2338	3378	2781	9.7	28.23	15.56	32.68	48.03	44.92	17.83	41.8767	1.23184	0.000267206	0.00112078	--	KAF3768969.1 hypothetical protein M406DRAFT_349984 [Cryphonectria parasitica EP155]	-	-	-	-	GO:0005575//cellular_component;GO:0005623//cell;GO:0005634//nucleus;GO:0005886//plasma membrane;GO:0005887//integral component of plasma membrane;GO:0016020//membrane;GO:0016021//integral component of membrane;GO:0031224//intrinsic component of membrane;GO:0031226//intrinsic component of plasma membrane;GO:0044425//membrane part;GO:0044459//plasma membrane part;GO:0044464//cell part;GO:0071944//c…	GO:0003674//molecular_function;GO:0003677//DNA binding;GO:0005215//transporter activity;GO:0005216//ion channel activity;GO:0005244//voltage-gated ion channel activity;GO:0005249//voltage-gated potassium channel activity;GO:0005261//cation channel activity;GO:0005267//potassium channel activity;GO:0008324//cation transmembrane transporter activity;GO:0015075//ion transmembrane transporter activit…	GO:0006355//regulation of transcription, DNA-templated;GO:0006810//transport;GO:0006811//ion transport;GO:0006812//cation transport;GO:0006813//potassium ion transport;GO:0008150//biological_process;GO:0009725//response to hormone;GO:0009987//cellular process;GO:0015672//monovalent inorganic cation transport;GO:0030001//metal ion transport;GO:0034220//ion transmembrane transport;GO:0042391//regul…
estExt_Genewise1Plus.C_62046	1024	5457	1568	8135	10290	10480	10.45	50.2	16.67	64.85	83.45	96.56	25.7733	81.62	1.66304	0.00036761	0.0014915	ags1	KAF3763907.1 family 5 glycosyltransferase [Cryphonectria parasitica EP155]	-	-	-	-	-	GO:0003824//catalytic activity;GO:0004373//glycogen (starch) synthase activity;GO:0008194//UDP-glycosyltransferase activity;GO:0008788//alpha,alpha-phosphotrehalase activity;GO:0009011//starch synthase activity;GO:0016757//transferase activity, transferring glycosyl groups;GO:0047470//(1,4)-alpha-D-glucan 1-alpha-D-glucosylmutase activity;GO:0047471//maltose alpha-D-glucosyltransferase activity	GO:0005975//carbohydrate metabolic process;GO:0005978//glycogen biosynthetic process;GO:0005991//trehalose metabolic process;GO:0005992//trehalose biosynthetic process;GO:0010125//mycothiol biosynthetic process;GO:0071793//bacillithiol biosynthetic process
fgenesh1_pg.8_459	12	61	52	109	198	144	0.37	1.7	1.67	2.63	4.85	4.01	1.24667	3.83	1.61927	0.000400853	0.00161415	--	KAF3761708.1 hypothetical protein M406DRAFT_333763 [Cryphonectria parasitica EP155]	-	-	-	-	-	-	-
Crypa1.estExt_fgenesh1_pg.C_90522	1038	3136	1891	4352	5497	5083	8.41	22.91	15.96	27.55	35.4	37.19	15.76	33.38	1.08272	0.000410399	0.00165009	--	KAF3761887.1 family 4 glycosyltransferase [Cryphonectria parasitica EP155]	-	-	-	-	-	GO:0008194//UDP-glycosyltransferase activity;GO:0016757//transferase activity, transferring glycosyl groups	GO:0071793//bacillithiol biosynthetic process
Crypa1.fgenesh1_pg.C_scaffold_16000113	5	14	11	55	33	27	0.25	0.62	0.57	2.12	1.29	1.2	0.48	1.53667	1.6787	0.000413192	0.00166021	BOA11	KAF3760413.1 hypothetical protein M406DRAFT_76070 [Cryphonectria parasitica EP155]	-	-	-	-	-	GO:0016747//transferase activity, transferring acyl groups other than amino-acyl groups	-
gw1.6.2598.1	6	4	5	26	21	19	1.19	0.71	1.03	4.02	3.3	3.39	0.976667	3.57	1.86999	0.000428759	0.00171418	--	KAF3763481.1 hypothetical protein M406DRAFT_243377, partial [Cryphonectria parasitica EP155]	-	-	-	-	-	GO:0008236//serine-type peptidase activity	GO:0006508//proteolysis
e_gw1.1.3677.1	365	933	366	1510	1364	1211	11.33	26.09	11.83	36.59	33.63	33.92	16.4167	34.7133	1.08033	0.000467145	0.00185166	--	KAF3769792.1 hypothetical protein M406DRAFT_247767 [Cryphonectria parasitica EP155]	-	-	-	-	-	-	-
estExt_Genewise1Plus.C_10554	734	2305	1041	3280	3661	3407	10.66	30.17	15.74	37.2	42.24	44.66	18.8567	41.3667	1.13339	0.000484889	0.0019113	YCF1	KAF3769647.1 hypothetical protein M406DRAFT_284080 [Cryphonectria parasitica EP155]	Environmental Information Processing	Membrane transport	ko02010//ABC transporters	K05665	GO:0000322//storage vacuole;GO:0000323//lytic vacuole;GO:0000324//fungal-type vacuole;GO:0000329//fungal-type vacuole membrane;GO:0005575//cellular_component;GO:0005622//intracellular;GO:0005623//cell;GO:0005737//cytoplasm;GO:0005773//vacuole;GO:0005774//vacuolar membrane;GO:0005887//integral component of plasma membrane;GO:0009380//excinuclease repair complex;GO:0009898//cytoplasmic side of plas…	GO:0000166//nucleotide binding;GO:0003674//molecular_function;GO:0003677//DNA binding;GO:0003824//catalytic activity;GO:0003924//GTPase activity;GO:0005215//transporter activity;GO:0005260//channel-conductance-controlling ATPase activity;GO:0005310//dicarboxylic acid transmembrane transporter activity;GO:0005319//lipid transporter activity;GO:0005342//organic acid transmembrane transporter activi…	GO:0000910//cytokinesis;GO:0006289//nucleotide-excision repair;GO:0006518//peptide metabolic process;GO:0006575//cellular modified amino acid metabolic process;GO:0006749//glutathione metabolic process;GO:0006790//sulfur compound metabolic process;GO:0006807//nitrogen compound metabolic process;GO:0006810//transport;GO:0006811//ion transport;GO:0006817//phosphate ion transport;GO:0006820//anion t…
Crypa1.estExt_Genewise1Plus.C_41920	189	829	534	1417	1604	1513	5.13	20.28	15.09	30.03	34.59	37.06	13.5	33.8933	1.32804	0.000486573	0.00191731	bik5	KAF3764249.1 hypothetical protein M406DRAFT_91697, partial [Cryphonectria parasitica EP155]	-	-	-	-	-	GO:0000981//RNA polymerase II transcription factor activity, sequence-specific DNA binding;GO:0003677//DNA binding;GO:0008270//zinc ion binding	GO:0006351//transcription, DNA-templated;GO:0006355//regulation of transcription, DNA-templated
Crypa1.fgenesh1_pg.C_scaffold_1001817	10	9	6	61	27	20	1.27	1.03	0.8	6.07	2.73	2.3	1.03333	3.7	1.84022	0.00058538	0.00224349	--	KAF3771417.1 hypothetical protein M406DRAFT_67720 [Cryphonectria parasitica EP155]	-	-	-	-	GO:0005615//extracellular space	-	GO:0009405//pathogenesis
fgenesh1_kg.1_500_933_1_CCBH_CCBI_EXTA	127	364	257	551	634	571	7.15	18.47	15.07	24.22	28.36	29.02	13.5633	27.2	1.00389	0.000603964	0.00230153	--	KAF3770507.1 hypothetical protein M406DRAFT_320420, partial [Cryphonectria parasitica EP155]	-	-	-	-	-	-	-
fgenesh1_pg.4_8	178	159	63	509	251	340	4.71	3.79	1.74	10.53	5.28	8.13	3.41333	7.98	1.22521	0.000711571	0.00266601	--	KAF3765277.1 hypothetical protein M406DRAFT_329199 [Cryphonectria parasitica EP155]	-	-	-	-	-	-	-
fgenesh1_pg.8_674	3	2	5	17	17	19	0.27	0.17	0.48	1.22	1.24	1.57	0.306667	1.34333	2.13107	0.000759835	0.0028266	--	KAF3761933.1 hypothetical protein M406DRAFT_333978 [Cryphonectria parasitica EP155]	-	-	-	-	-	-	-
e_gw1.6.944.1	19	13	23	35	61	64	0.81	0.5	1.02	1.16	2.06	2.45	0.776667	1.89	1.28302	0.000763284	0.00283768	PHOT2	KAF3763115.1 hypothetical protein M406DRAFT_263032, partial [Cryphonectria parasitica EP155]	-	-	-	-	-	GO:0004871//signal transducer activity	GO:0006355//regulation of transcription, DNA-templated;GO:0007165//signal transduction
estExt_fgenesh1_kg.C_10763	1434	2050	838	4942	2289	3334	136.06	175.3	82.79	366.19	172.56	285.54	131.383	274.763	1.06441	0.000919816	0.00334221	--	KAF3771216.1 hypothetical protein M406DRAFT_354736 [Cryphonectria parasitica EP155]	-	-	-	-	-	-	-
fgenesh1_pm.8_464	115	620	317	1203	985	987	5.38	26.13	15.43	43.92	36.59	41.65	15.6467	40.72	1.37988	0.00106858	0.00382616	NAG4	KAF3761821.1 putative MFS multidrug transporter [Cryphonectria parasitica EP155]	-	-	-	-	GO:0005887//integral component of plasma membrane;GO:0016021//integral component of membrane	GO:0008028//monocarboxylic acid transmembrane transporter activity;GO:0015238//drug transmembrane transporter activity;GO:0015307//drug:proton antiporter activity;GO:0022857//transmembrane transporter activity;GO:0042910//xenobiotic transporter activity	GO:0006855//drug transmembrane transport;GO:0015718//monocarboxylic acid transport;GO:0015893//drug transport;GO:0042493//response to drug;GO:0042908//xenobiotic transport;GO:0055085//transmembrane transport
MSTRG.421	5	6	9	20	32	21	0.26	0.29	0.49	0.82	1.34	1	0.346667	1.05333	1.60334	0.00119507	0.0042238	--	ATP-dependent DNA helicase RecQ [Valsa mali]	-	-	-	-	-	GO:0003824//catalytic activity	-
gw1.5.820.1	2	6	0	40	12	15	0.17	0.46	0	2.66	0.81	1.15	0.21	1.54	2.87447	0.00121506	0.00428815	atnI	KAF3764665.1 hypothetical protein M406DRAFT_222371, partial [Cryphonectria parasitica EP155]	-	-	-	-	GO:0000322//storage vacuole;GO:0000323//lytic vacuole;GO:0000324//fungal-type vacuole;GO:0005575//cellular_component;GO:0005622//intracellular;GO:0005623//cell;GO:0005737//cytoplasm;GO:0005773//vacuole;GO:0005886//plasma membrane;GO:0016020//membrane;GO:0016021//integral component of membrane;GO:0031224//intrinsic component of membrane;GO:0043226//organelle;GO:0043227//membrane-bounded organelle;…	GO:0003674//molecular_function;GO:0003824//catalytic activity;GO:0004012//phospholipid-translocating ATPase activity;GO:0005215//transporter activity;GO:0005319//lipid transporter activity;GO:0005548//phospholipid transporter activity;GO:0016462//pyrophosphatase activity;GO:0016787//hydrolase activity;GO:0016817//hydrolase activity, acting on acid anhydrides;GO:0016818//hydrolase activity, acting…	GO:0006810//transport;GO:0006811//ion transport;GO:0006820//anion transport;GO:0006869//lipid transport;GO:0006950//response to stress;GO:0008150//biological_process;GO:0009987//cellular process;GO:0010876//lipid localization;GO:0015711//organic anion transport;GO:0015748//organophosphate ester transport;GO:0015914//phospholipid transport;GO:0016043//cellular component organization;GO:0033036//ma…
Crypa1.fgenesh1_pg.C_scaffold_8000142	7	18	14	83	29	33	0.53	1.22	1.1	4.89	1.74	2.25	0.95	2.96	1.6396	0.00144101	0.00499046	--	KAF3763156.1 hypothetical protein M406DRAFT_73785 [Cryphonectria parasitica EP155]	-	-	-	-	-	-	-
fgenesh1_pm.11_91	1	6	0	22	18	13	0.04	0.21	0	0.66	0.55	0.45	0.0833333	0.553333	2.73118	0.0014766	0.00508883	BCO2	KAF3759995.1 hypothetical protein M406DRAFT_343619 [Cryphonectria parasitica EP155]	Metabolism;Metabolism	Global and overview maps;Metabolism of terpenoids and polyketides	ko01100//Metabolic pathways;ko00906//Carotenoid biosynthesis	K17842;K17842	-	GO:0016702//oxidoreductase activity, acting on single donors with incorporation of molecular oxygen, incorporation of two atoms of oxygen	GO:0055114//oxidation-reduction process
gw1.1.165.1	111	570	229	867	857	905	2.71	12.53	5.82	16.51	16.61	19.93	7.02	17.6833	1.33285	0.0016397	0.00556178	--	KAF3770865.1 hypothetical protein M406DRAFT_215991, partial [Cryphonectria parasitica EP155]	-	-	-	-	-	GO:0003824//catalytic activity;GO:0005515//protein binding;GO:0043531//ADP binding	GO:0009116//nucleoside metabolic process
fgenesh1_pg.3_413	260	845	346	1471	1065	1044	7.7	22.56	10.67	34.03	25.06	27.91	13.6433	29	1.08786	0.00173521	0.00583764	--	KAF3767068.1 hypothetical protein M406DRAFT_328175 [Cryphonectria parasitica EP155]	-	-	-	-	GO:0016021//integral component of membrane	GO:0004930//G-protein coupled receptor activity	GO:0007186//G-protein coupled receptor signaling pathway
fgenesh1_pg.4_825	17	21	79	2	14	5	2.82	3.14	13.65	0.26	1.85	0.75	6.53667	0.953333	-2.7775	0.00174699	0.00586947	--	KAF3766177.1 hypothetical protein M406DRAFT_330016 [Cryphonectria parasitica EP155]	-	-	-	-	-	GO:0034597//phosphatidylinositol-4,5-bisphosphate 4-phosphatase activity	GO:0046856//phosphatidylinositol dephosphorylation
fgenesh1_pm.9_233	3	5	6	68	20	7	0.14	0.2	0.28	2.41	0.72	0.29	0.206667	1.14	2.46366	0.00178736	0.00598007	--	KAF3760729.1 hypothetical protein M406DRAFT_342924 [Cryphonectria parasitica EP155]	-	-	-	-	-	GO:0016407//acetyltransferase activity	GO:0043386//mycotoxin biosynthetic process
Crypa1.e_gw1.14.31.1	14	34	28	56	75	52	0.52	1.13	1.08	1.61	2.2	1.73	0.91	1.84667	1.02099	0.00193868	0.00640271	--	KAF3769316.1 family 78 glycoside hydrolase [Cryphonectria parasitica EP155]	-	-	-	-	-	GO:0004555//alpha,alpha-trehalase activity	GO:0005991//trehalose metabolic process
fgenesh1_kg.1_860_102_2_CCBH_CCBI_EXTA	10	40	41	77	94	88	1.07	3.86	4.57	6.44	8	8.5	3.16667	7.64667	1.27187	0.00211687	0.00691905	--	KAF3771361.1 hypothetical protein M406DRAFT_320780 [Cryphonectria parasitica EP155]	-	-	-	-	-	-	-
fgenesh1_pm.2_54	6	9	11	32	35	17	1.71	2.31	3.26	7.1	7.91	4.36	2.42667	6.45667	1.41181	0.00217559	0.00708407	--	KAF3768424.1 hypothetical protein M406DRAFT_336908 [Cryphonectria parasitica EP155]	-	-	-	-	-	-	-
fgenesh1_pm.4_891	2	3	7	52	10	15	0.14	0.19	0.5	2.81	0.55	0.94	0.276667	1.43333	2.37315	0.00224371	0.00728812	virL	KAF3766447.1 NAD(P)-binding protein [Cryphonectria parasitica EP155]	-	-	-	-	-	GO:0004316//3-oxoacyl-[acyl-carrier-protein] reductase (NADPH) activity;GO:0004757//sepiapterin reductase activity;GO:0008667//2,3-dihydro-2,3-dihydroxybenzoate dehydrogenase activity;GO:0008678//2-deoxy-D-gluconate 3-dehydrogenase activity;GO:0016491//oxidoreductase activity;GO:0016630//protochlorophyllide reductase activity;GO:0050662//coenzyme binding;GO:0051287//NAD binding	GO:0000272//polysaccharide catabolic process;GO:0006633//fatty acid biosynthetic process;GO:0006729//tetrahydrobiopterin biosynthetic process;GO:0015995//chlorophyll biosynthetic process;GO:0055114//oxidation-reduction process
estExt_Genewise1Plus.C_21588	379	1380	785	1979	1854	2094	13.09	42.96	28.24	53.39	50.88	65.29	28.0967	56.52	1.00836	0.00285826	0.00896735	--	KAF3768992.1 hypothetical protein M406DRAFT_287060, partial [Cryphonectria parasitica EP155]	-	-	-	-	-	-	-
Crypa1.e_gw1.1.2681.1	33	128	57	163	180	190	2.27	7.95	4.09	8.77	9.85	11.82	4.77	10.1467	1.08894	0.0043629	0.0130389	--	KAF3770346.1 hypothetical protein M406DRAFT_32948, partial [Cryphonectria parasitica EP155]	-	-	-	-	GO:0000123//histone acetyltransferase complex;GO:0000228//nuclear chromosome;GO:0000785//chromatin;GO:0000790//nuclear chromatin;GO:0000812//Swr1 complex;GO:0005575//cellular_component;GO:0005622//intracellular;GO:0005623//cell;GO:0005634//nucleus;GO:0005654//nucleoplasm;GO:0005694//chromosome;GO:0005737//cytoplasm;GO:0016604//nuclear body;GO:0016607//nuclear speck;GO:0031248//protein acetyltrans…	GO:0003674//molecular_function;GO:0003676//nucleic acid binding;GO:0003677//DNA binding;GO:0005488//binding;GO:0005515//protein binding;GO:0042393//histone binding;GO:0097159//organic cyclic compound binding;GO:1901363//heterocyclic compound binding	GO:0000003//reproduction;GO:0000122//negative regulation of transcription from RNA polymerase II promoter;GO:0003006//developmental process involved in reproduction;GO:0006139//nucleobase-containing compound metabolic process;GO:0006325//chromatin organization;GO:0006338//chromatin remodeling;GO:0006351//transcription, DNA-templated;GO:0006355//regulation of transcription, DNA-templated;GO:000635…
fgenesh1_pg.1_217	48	174	152	246	312	338	0.86	2.82	2.85	3.46	4.47	5.5	2.17667	4.47667	1.0403	0.0046143	0.013658	--	KAF3769650.1 hypothetical protein M406DRAFT_325141 [Cryphonectria parasitica EP155]	-	-	-	-	-	-	-
e_gw1.6.433.1	11	53	42	65	119	122	0.56	2.43	2.22	2.58	4.8	5.59	1.73667	4.32333	1.31582	0.00475405	0.0140234	pcp1	KAF3763704.1 hypothetical protein M406DRAFT_261998, partial [Cryphonectria parasitica EP155]	-	-	-	-	GO:0000145//exocyst;GO:0005575//cellular_component;GO:0005577//fibrinogen complex;GO:0005622//intracellular;GO:0005623//cell;GO:0005634//nucleus;GO:0005737//cytoplasm;GO:0005762//mitochondrial large ribosomal subunit;GO:0005815//microtubule organizing center;GO:0005816//spindle pole body;GO:0005823//central plaque of spindle pole body;GO:0005856//cytoskeleton;GO:0005940//septin ring;GO:0015630//m…	GO:0003674//molecular_function;GO:0003677//DNA binding;GO:0003735//structural constituent of ribosome;GO:0005102//receptor binding;GO:0005198//structural molecule activity;GO:0005488//binding;GO:0005515//protein binding;GO:0005516//calmodulin binding;GO:0005524//ATP binding;GO:0008017//microtubule binding;GO:0008134//transcription factor binding;GO:0008565//protein transporter activity;GO:0042803…	GO:0000921//septin ring assembly;GO:0006606//protein import into nucleus;GO:0006886//intracellular protein transport;GO:0006904//vesicle docking involved in exocytosis;GO:0007059//chromosome segregation;GO:0007094//mitotic spindle assembly checkpoint;GO:0016192//vesicle-mediated transport;GO:0019069//viral capsid assembly;GO:0023041//neuronal signal transduction;GO:0030168//platelet activation;GO…
fgenesh1_kg.1_750_1332_0_CCBH5549.b1_CCBH_CCBI_EXTA	23	84	77	120	196	135	2.47	8.14	8.62	10.08	16.75	13.1	6.41	13.31	1.05411	0.0057206	0.0165024	--	KAF3771195.1 hypothetical protein M406DRAFT_320670 [Cryphonectria parasitica EP155]	-	-	-	-	-	-	-
Crypa1.estExt_fgenesh1_kg.C_110033	10	14	10	28	25	32	1.51	1.91	1.58	3.31	3.01	4.37	1.66667	3.56333	1.09626	0.00629441	0.0178961	--	KAF3759939.1 hypothetical protein M406DRAFT_104550 [Cryphonectria parasitica EP155]	-	-	-	-	-	-	-
e_gw1.1.436.1	13	21	40	52	93	48	0.51	0.75	1.64	1.6	2.91	1.71	0.966667	2.07333	1.10086	0.00655178	0.018549	CRY1	KAF3770203.1 Cryptochrome/photolyase FAD-binding domain-containing protein, partial [Cryphonectria parasitica EP155]	-	-	-	-	-	GO:0000166//nucleotide binding;GO:0003674//molecular_function;GO:0003676//nucleic acid binding;GO:0003677//DNA binding;GO:0003824//catalytic activity;GO:0003913//DNA photolyase activity;GO:0003914//DNA (6-4) photolyase activity;GO:0005488//binding;GO:0016829//lyase activity;GO:0016830//carbon-carbon lyase activity;GO:0036094//small molecule binding;GO:0097159//organic cyclic compound binding;GO:1…	GO:0006139//nucleobase-containing compound metabolic process;GO:0006259//DNA metabolic process;GO:0006281//DNA repair;GO:0006725//cellular aromatic compound metabolic process;GO:0006807//nitrogen compound metabolic process;GO:0006950//response to stress;GO:0006974//cellular response to DNA damage stimulus;GO:0008150//biological_process;GO:0008152//metabolic process;GO:0009314//response to radiati…
estExt_fgenesh1_pg.C_100168	1699	8297	2630	11050	9721	10828	27.35	120.36	44.08	138.89	124.31	157.31	63.93	140.17	1.13261	0.00722782	0.0202204	FAO3	KAF3760304.1 FAD/NAD(P)-binding domain-containing protein [Cryphonectria parasitica EP155]	-	-	-	-	-	GO:0004148//dihydrolipoyl dehydrogenase activity;GO:0008767//UDP-galactopyranose mutase activity;GO:0016166//phytoene dehydrogenase activity;GO:0016491//oxidoreductase activity;GO:0016614//oxidoreductase activity, acting on CH-OH group of donors;GO:0045550//geranylgeranyl reductase activity;GO:0046608//carotenoid isomerase activity;GO:0050660//flavin adenine dinucleotide binding;GO:0050662//coenz…	GO:0006096//glycolytic process;GO:0009273//peptidoglycan-based cell wall biogenesis;GO:0015995//chlorophyll biosynthetic process;GO:0016117//carotenoid biosynthetic process;GO:0030494//bacteriochlorophyll biosynthetic process;GO:0045454//cell redox homeostasis;GO:0051068//dihydrolipoamide metabolic process;GO:0055114//oxidation-reduction process
fgenesh1_pg.1_1314	90	465	258	755	609	631	5.69	26.51	16.99	37.3	30.61	36.03	16.3967	34.6467	1.07931	0.00734608	0.0205274	--	KAF3770820.1 hypothetical protein M406DRAFT_326238 [Cryphonectria parasitica EP155]	-	-	-	-	GO:0000124//SAGA complex;GO:0005634//nucleus	GO:0000981//RNA polymerase II transcription factor activity, sequence-specific DNA binding;GO:0003677//DNA binding;GO:0003712//transcription cofactor activity;GO:0008270//zinc ion binding	GO:0006351//transcription, DNA-templated;GO:0006355//regulation of transcription, DNA-templated;GO:0006397//mRNA processing
fgenesh1_pm.11_51	189	409	345	611	533	530	11.63	22.68	22.1	29.36	26.05	29.43	18.8033	28.28	0.588794	0.00767962	0.021311	--	KAF3759938.1 hypothetical protein M406DRAFT_343579 [Cryphonectria parasitica EP155]	-	-	-	-	GO:0000315//organellar large ribosomal subunit;GO:0022625//cytosolic large ribosomal subunit	GO:0000981//RNA polymerase II transcription factor activity, sequence-specific DNA binding;GO:0003735//structural constituent of ribosome;GO:0008270//zinc ion binding	GO:0006355//regulation of transcription, DNA-templated;GO:0006412//translation
estExt_Genewise1Plus.C_70493	407	2706	693	3783	3173	3681	25.06	150.17	44.43	181.91	155.23	204.59	73.22	180.577	1.3023	0.00819272	0.0225684	hsp30	KAF3762980.1 regulated by circadian rhythms/ protein binding protein [Cryphonectria parasitica EP155]	-	-	-	-	GO:0005575//cellular_component;GO:0005622//intracellular;GO:0005623//cell;GO:0005737//cytoplasm;GO:0044424//intracellular part;GO:0044464//cell part	-	-
estExt_Genewise1Plus.C_61317	153	820	758	1433	1349	1539	5.05	24.39	26.05	36.94	35.38	45.85	18.4967	39.39	1.09056	0.0099047	0.0265552	MFS2	KAF3763605.1 MFS general substrate transporter [Cryphonectria parasitica EP155]	-	-	-	-	GO:0005887//integral component of plasma membrane;GO:0016021//integral component of membrane	GO:0015238//drug transmembrane transporter activity;GO:0015307//drug:proton antiporter activity;GO:0022857//transmembrane transporter activity;GO:0042910//xenobiotic transporter activity	GO:0006855//drug transmembrane transport;GO:0015893//drug transport;GO:0042493//response to drug;GO:0042908//xenobiotic transport;GO:0055085//transmembrane transport
fgenesh1_pm.4_968	89	625	112	867	757	762	2.45	15.48	3.2	18.61	16.53	18.9	7.04333	18.0133	1.35473	0.0120053	0.0313969	abp2	KAF3766560.1 hypothetical protein M406DRAFT_339736 [Cryphonectria parasitica EP155]	-	-	-	-	-	GO:0003674//molecular_function;GO:0003676//nucleic acid binding;GO:0003677//DNA binding;GO:0003688//DNA replication origin binding;GO:0003690//double-stranded DNA binding;GO:0005488//binding;GO:0043565//sequence-specific DNA binding;GO:0097159//organic cyclic compound binding;GO:1901363//heterocyclic compound binding;GO:1990837//sequence-specific double-stranded DNA binding	-
Crypa1.e_gw1.2.1559.1	47	214	63	193	301	290	2.72	11.17	3.8	8.73	13.85	15.16	5.89667	12.58	1.09316	0.0147466	0.0373884	hmp	KAF3765374.1 hypothetical protein M406DRAFT_38042 [Cryphonectria parasitica EP155]	-	-	-	-	GO:0009337//sulfite reductase complex (NADPH)	GO:0004783//sulfite reductase (NADPH) activity;GO:0016491//oxidoreductase activity;GO:0016655//oxidoreductase activity, acting on NAD(P)H, quinone or similar compound as acceptor;GO:0019825//oxygen binding;GO:0020037//heme binding	GO:0006790//sulfur compound metabolic process;GO:0006814//sodium ion transport;GO:0010124//phenylacetate catabolic process;GO:0055114//oxidation-reduction process
fgenesh1_kg.1_771_CEST_58_G_07	848	3741	760	8951	4861	7065	95.33	379.04	88.97	785.85	434.19	716.94	187.78	645.66	1.78173	0.0159241	0.0398782	--	KAF3771228.1 hypothetical protein M406DRAFT_320691 [Cryphonectria parasitica EP155]	-	-	-	-	-	-	-
Crypa1.fgenesh1_pg.C_scaffold_9000643	1	8	6	15	22	14	0.13	0.95	0.82	1.54	2.3	1.66	0.633333	1.83333	1.53343	0.0164887	0.0410784	--	KAF3762010.1 hypothetical protein M406DRAFT_74928 [Cryphonectria parasitica EP155]	-	-	-	-	-	-	-
fgenesh1_pg.4_800	135	206	134	235	244	231	3.55	4.88	3.67	4.83	5.1	5.49	4.03333	5.14	0.349796	0.0209282	0.0500564	Nuggc	KAF3766150.1 hypothetical protein M406DRAFT_329991 [Cryphonectria parasitica EP155]	-	-	-	-	GO:0005737//cytoplasm;GO:0009898//cytoplasmic side of plasma membrane;GO:0016020//membrane	GO:0003924//GTPase activity;GO:0005524//ATP binding;GO:0005525//GTP binding;GO:0019843//rRNA binding;GO:0042626//ATPase activity, coupled to transmembrane movement of substances;GO:0043022//ribosome binding;GO:0051539//4 iron, 4 sulfur cluster binding	GO:0006400//tRNA modification;GO:0006412//translation;GO:0006810//transport;GO:0007059//chromosome segregation;GO:0008150//biological_process;GO:0030261//chromosome condensation;GO:0042254//ribosome biogenesis;GO:0051186//cofactor metabolic process
Crypa1.e_gw1.6.526.1	145	155	155	130	110	89	10.52	10.13	11.71	7.36	6.34	5.83	10.7867	6.51	-0.72852	0.0211902	0.0505624	--	KAF3762471.1 hypothetical protein M406DRAFT_45714 [Cryphonectria parasitica EP155]	-	-	-	-	-	-	-
fgenesh1_pm.4_975	249	432	222	399	702	394	14.56	22.77	13.52	18.22	32.61	20.79	16.95	23.8733	0.494115	0.0329123	0.0729109	mae1	KAF3766569.1 hypothetical protein M406DRAFT_339743 [Cryphonectria parasitica EP155]	-	-	-	-	GO:0016021//integral component of membrane	-	GO:0055085//transmembrane transport
fgenesh1_pg.6_888	29	22	19	18	12	8	2.48	1.7	1.69	1.2	0.82	0.62	1.95667	0.88	-1.15282	0.0658265	0.129713	--	KAF3764008.1 hypothetical protein M406DRAFT_332445 [Cryphonectria parasitica EP155]	-	-	-	-	-	GO:0008233//peptidase activity	-
Crypa1.e_gw1.3.1201.1	477	378	502	342	428	326	13.73	9.81	15.05	7.69	9.79	8.47	12.8633	8.65	-0.572493	0.0783992	0.148977	plsB	KAF3766878.1 hypothetical protein M406DRAFT_41396 [Cryphonectria parasitica EP155]	-	-	-	-	-	GO:0004366//glycerol-3-phosphate O-acyltransferase activity;GO:0016746//transferase activity, transferring acyl groups	GO:0008654//phospholipid biosynthetic process
fgenesh1_pm.4_842	393	462	459	361	382	358	15.99	16.94	19.44	11.47	12.35	13.15	17.4567	12.3233	-0.502386	0.0811875	0.15338	--	KAF3766371.1 hypothetical protein M406DRAFT_339610 [Cryphonectria parasitica EP155]	-	-	-	-	-	-	-
fgenesh1_pg.4_802	2	0	3	6	5	2	0.2	0	0.32	0.48	0.4	0.18	0.173333	0.353333	1.02748	0.297674	0.429509	--	KAF3766153.1 hypothetical protein M406DRAFT_329993 [Cryphonectria parasitica EP155]	-	-	-	-	-	-	-
fgenesh1_pg.4_864	8	10	9	5	6	6	0.55	0.62	0.65	0.27	0.33	0.37	0.606667	0.323333	-0.907882	0.304445	0.436819	--	KAF3766222.1 hypothetical protein M406DRAFT_330055 [Cryphonectria parasitica EP155]	-	-	-	-	-	-	-
fgenesh1_pg.4_838	0	0	2	2	1	4	0	0	0.14	0.1	0.05	0.23	0.0466667	0.126667	1.44057	0.329066	0.463363	--	KAF3766191.1 hypothetical protein M406DRAFT_330029 [Cryphonectria parasitica EP155]	-	-	-	-	-	-	-
fgenesh1_pm.10_85	477	1859	937	1514	1285	1414	7.96	27.96	16.28	19.73	17.04	21.3	17.4	19.3567	0.153743	0.410043	0.546331	sec73	KAF3760231.1 hypothetical protein M406DRAFT_343373 [Cryphonectria parasitica EP155]	-	-	-	-	GO:0000139//Golgi membrane;GO:0005575//cellular_component;GO:0005622//intracellular;GO:0005623//cell;GO:0005737//cytoplasm;GO:0005739//mitochondrion;GO:0005794//Golgi apparatus;GO:0012505//endomembrane system;GO:0016020//membrane;GO:0031090//organelle membrane;GO:0031984//organelle subcompartment;GO:0043226//organelle;GO:0043227//membrane-bounded organelle;GO:0043229//intracellular organelle;GO:0…	GO:0003674//molecular_function;GO:0005085//guanyl-nucleotide exchange factor activity;GO:0005086//ARF guanyl-nucleotide exchange factor activity;GO:0005488//binding;GO:0005515//protein binding;GO:0019899//enzyme binding;GO:0051020//GTPase binding;GO:0098772//molecular function regulator	GO:0006810//transport;GO:0006887//exocytosis;GO:0006950//response to stress;GO:0008150//biological_process;GO:0009966//regulation of signal transduction;GO:0009967//positive regulation of signal transduction;GO:0009987//cellular process;GO:0010646//regulation of cell communication;GO:0010647//positive regulation of cell communication;GO:0016192//vesicle-mediated transport;GO:0023051//regulation o…
fgenesh1_pg.4_858	637	1076	833	1322	750	952	28.23	42.98	38.45	45.76	26.41	38.09	36.5533	36.7533	0.00787213	0.456332	0.591799	--	KAF3766214.1 hypothetical protein M406DRAFT_330049 [Cryphonectria parasitica EP155]	-	-	-	-	GO:0005575//cellular_component;GO:0005622//intracellular;GO:0005623//cell;GO:0005737//cytoplasm;GO:0005783//endoplasmic reticulum;GO:0005886//plasma membrane;GO:0012505//endomembrane system;GO:0016020//membrane;GO:0016021//integral component of membrane;GO:0031224//intrinsic component of membrane;GO:0043226//organelle;GO:0043227//membrane-bounded organelle;GO:0043229//intracellular organelle;GO:0…	GO:0003674//molecular_function;GO:0005215//transporter activity;GO:0005451//monovalent cation:proton antiporter activity;GO:0008324//cation transmembrane transporter activity;GO:0015075//ion transmembrane transporter activity;GO:0015077//monovalent inorganic cation transmembrane transporter activity;GO:0015078//hydrogen ion transmembrane transporter activity;GO:0015079//potassium ion transmembran…	GO:0006810//transport;GO:0006811//ion transport;GO:0006812//cation transport;GO:0006813//potassium ion transport;GO:0006814//sodium ion transport;GO:0006873//cellular ion homeostasis;GO:0006875//cellular metal ion homeostasis;GO:0006950//response to stress;GO:0006970//response to osmotic stress;GO:0008150//biological_process;GO:0009628//response to abiotic stimulus;GO:0009987//cellular process;GO…
fgenesh1_pm.3_262	1237	1985	805	1553	1996	1211	104.06	150.5	70.52	102.03	133.41	91.96	108.36	109.133	0.0102595	0.542549	0.670142	--	KAF3766968.1 hypothetical protein M406DRAFT_337866 [Cryphonectria parasitica EP155]	-	-	-	-	-	GO:0005515//protein binding	GO:0008219//cell death
fgenesh1_pg.4_817	19	37	38	22	36	26	1.14	2.01	2.38	1.03	1.72	1.41	1.84333	1.38667	-0.410696	0.627851	0.743758	--	KAF3766169.1 hypothetical protein M406DRAFT_330008 [Cryphonectria parasitica EP155]	-	-	-	-	-	-	-
fgenesh1_pm.4_165	196	242	173	179	248	170	10.12	11.26	9.3	7.22	10.17	7.92	10.2267	8.43667	-0.277591	0.710015	0.805727	Recql5	KAF3765482.1 ATP-dependent DNA helicase [Cryphonectria parasitica EP155]	Genetic Information Processing	Replication and repair	ko03440//Homologous recombination	K10901	-	GO:0003676//nucleic acid binding;GO:0003690//double-stranded DNA binding;GO:0004003//ATP-dependent DNA helicase activity;GO:0004386//helicase activity;GO:0004527//exonuclease activity;GO:0005515//protein binding;GO:0005524//ATP binding;GO:0008026//ATP-dependent helicase activity;GO:0016887//ATPase activity	GO:0006139//nucleobase-containing compound metabolic process;GO:0006268//DNA unwinding involved in DNA replication;GO:0006281//DNA repair;GO:0006310//DNA recombination
fgenesh1_pm.3_250	0	8	12	10	5	2	0	0.47	0.82	0.51	0.26	0.12	0.43	0.296667	-0.535494	0.794928	0.870194	--	KAF3766955.1 hypothetical protein M406DRAFT_337854 [Cryphonectria parasitica EP155]	-	-	-	-	-	-	-
estExt_Genewise1Plus.C_100657	6625	10202	7802	8524	9117	8122	196.39	272.57	240.83	197.33	214.73	217.33	236.597	209.797	-0.173438	0.884497	0.92541	ARB1	KAF3760382.1 hypothetical protein M406DRAFT_297168 [Cryphonectria parasitica EP155]	-	-	-	-	GO:0005575//cellular_component;GO:0005622//intracellular;GO:0005623//cell;GO:0005634//nucleus;GO:0005737//cytoplasm;GO:0005739//mitochondrion;GO:0005740//mitochondrial envelope;GO:0005887//integral component of plasma membrane;GO:0009288//bacterial-type flagellum;GO:0009380//excinuclease repair complex;GO:0009898//cytoplasmic side of plasma membrane;GO:0016021//integral component of membrane;GO:0…	GO:0000166//nucleotide binding;GO:0003674//molecular_function;GO:0003677//DNA binding;GO:0003697//single-stranded DNA binding;GO:0003723//RNA binding;GO:0003724//RNA helicase activity;GO:0003824//catalytic activity;GO:0003924//GTPase activity;GO:0005215//transporter activity;GO:0005260//channel-conductance-controlling ATPase activity;GO:0005319//lipid transporter activity;GO:0005488//binding;GO:0…	GO:0000054//ribosomal subunit export from nucleus;GO:0000056//ribosomal small subunit export from nucleus;GO:0000910//cytokinesis;GO:0001539//cilium or flagellum-dependent cell motility;GO:0006260//DNA replication;GO:0006281//DNA repair;GO:0006289//nucleotide-excision repair;GO:0006310//DNA recombination;GO:0006403//RNA localization;GO:0006405//RNA export from nucleus;GO:0006412//translation;GO:0…
fgenesh1_pg.3_303	2	2	0	2	2	0	0.25	0.23	0	0.2	0.2	0	0.16	0.133333	-0.263034	0.965466	0.981529	--	KAF3766951.1 hypothetical protein M406DRAFT_328065 [Cryphonectria parasitica EP155]	-	-	-	-	-	-	-
fgenesh1_pg.3_302	0	0	0	0	0	0	0	0	0	0	0	0	0.001	0.001	0	1	1	--	KAF3766950.1 ankyrin [Cryphonectria parasitica EP155]	-	-	-	-	-	-	-

## Sheet: Sheet2
Table S5 ΔCpALKBH-down and ΔCpZap1-down
id	KU80-1_count	KU80-2_count	KU80-3_count	CpALKBH-1_count	CpALKBH-2_count	CpALKBH-3_count	KU80-1_fpkm	KU80-2_fpkm	KU80-3_fpkm	CpALKBH-1_fpkm	CpALKBH-2_fpkm	CpALKBH-3_fpkm	KU80_mean	CpALKBH_mean	log2(fc)	PValue	FDR	Symbol	Description	KEGG_A_class	KEGG_B_class	Pathway	K_ID	GO Component	GO Function	GO Process
estExt_fgenesh1_pm.C_50134	2783	1980	2413	94	107	74	121.18	77.7	109.41	3.2	3.7	2.91	102.763	3.27	-4.97389	2.36502e-99	4.06717e-96	hpm1	KAF3764261.1 trichothecene C-15 hydroxylase [Cryphonectria parasitica EP155]	-	-	-	-	-	GO:0005506//iron ion binding;GO:0016705//oxidoreductase activity, acting on paired donors, with incorporation or reduction of molecular oxygen;GO:0020037//heme binding	GO:0055114//oxidation-reduction process
estExt_fgenesh1_pm.C_40942	16830	25486	20974	802	1166	861	727.7	993.19	944.34	27.08	40.06	33.6	888.41	33.58	-4.72555	3.91431e-99	5.89006e-96	CLAH10	KAF3766541.1 aldehyde dehydrogenase [Cryphonectria parasitica EP155]	Metabolism;Metabolism;Metabolism;Metabolism;Metabolism;Metabolism;Metabolism;Metabolism;Metabolism;Metabolism;Metabolism;Metabolism;Metabolism	Global and overview maps;Global and overview maps;Carbohydrate metabolism;Amino acid metabolism;Amino acid metabolism;Amino acid metabolism;Carbohydrate metabolism;Lipid metabolism;Lipid metabolism;Amino acid metabolism;Metabolism of other amino acids;Amino acid metabolism;Carbohydrate metabolism	ko01100//Metabolic pathways;ko01110//Biosynthesis of secondary metabolites;ko00010//Glycolysis / Gluconeogenesis;ko00330//Arginine and proline metabolism;ko00280//Valine, leucine and isoleucine degradation;ko00380//Tryptophan metabolism;ko00620//Pyruvate metabolism;ko00561//Glycerolipid metabolism;ko00071//Fatty acid degradation;ko00310//Lysine degradation;ko00410//beta-Alanine metabolism;ko00340…	K00128;K00128;K00128;K00128;K00128;K00128;K00128;K00128;K00128;K00128;K00128;K00128;K00128	GO:0005575//cellular_component;GO:0005576//extracellular region;GO:0005622//intracellular;GO:0005623//cell;GO:0005737//cytoplasm;GO:0005739//mitochondrion;GO:0005759//mitochondrial matrix;GO:0031974//membrane-enclosed lumen;GO:0043226//organelle;GO:0043227//membrane-bounded organelle;GO:0043229//intracellular organelle;GO:0043231//intracellular membrane-bounded organelle;GO:0043233//organelle lum…	GO:0003674//molecular_function;GO:0003824//catalytic activity;GO:0003842//1-pyrroline-5-carboxylate dehydrogenase activity;GO:0004029//aldehyde dehydrogenase (NAD) activity;GO:0004030//aldehyde dehydrogenase [NAD(P)+] activity;GO:0004491//methylmalonate-semialdehyde dehydrogenase (acylating) activity;GO:0004777//succinate-semialdehyde dehydrogenase (NAD+) activity;GO:0008802//betaine-aldehyde deh…	GO:0006066//alcohol metabolic process;GO:0006067//ethanol metabolic process;GO:0006068//ethanol catabolic process;GO:0006081//cellular aldehyde metabolic process;GO:0006082//organic acid metabolic process;GO:0006083//acetate metabolic process;GO:0006090//pyruvate metabolic process;GO:0006117//acetaldehyde metabolic process;GO:0006139//nucleobase-containing compound metabolic process;GO:0006355//r…
e_gw1.1.4285.1	1470	2671	2667	37	37	32	96.18	157.51	181.71	1.89	1.92	1.89	145.133	1.9	-6.25524	3.4941e-86	3.23553e-83	ERG6	KAF3771097.1 hypothetical protein M406DRAFT_248043 [Cryphonectria parasitica EP155]	Metabolism;Metabolism;Metabolism	Global and overview maps;Global and overview maps;Lipid metabolism	ko01100//Metabolic pathways;ko01110//Biosynthesis of secondary metabolites;ko00100//Steroid biosynthesis	K00559;K00559;K00559	-	GO:0000179//rRNA (adenine-N6,N6-)-dimethyltransferase activity;GO:0008168//methyltransferase activity;GO:0008170//N-methyltransferase activity;GO:0008171//O-methyltransferase activity;GO:0008649//rRNA methyltransferase activity;GO:0008689//3-demethylubiquinone-9 3-O-methyltransferase activity;GO:0008757//S-adenosylmethionine-dependent methyltransferase activity;GO:0046025//precorrin-6Y C5,15-meth…	GO:0000154//rRNA modification;GO:0001510//RNA methylation;GO:0006400//tRNA modification;GO:0006412//translation;GO:0006464//cellular protein modification process;GO:0006694//steroid biosynthetic process;GO:0006744//ubiquinone biosynthetic process;GO:0008299//isoprenoid biosynthetic process;GO:0009102//biotin biosynthetic process;GO:0009234//menaquinone biosynthetic process;GO:0009452//7-methylgua…
Crypa1.estExt_fgenesh1_pg.C_50267	3308	2314	3580	141	100	92	125.8	79.31	141.77	4.19	3.02	3.16	115.627	3.45667	-5.06395	2.1653e-70	1.18481e-67	mns1B	KAF3768668.1 family 47 glycoside hydrolase [Cryphonectria parasitica EP155]	Metabolism;Genetic Information Processing;Metabolism;Metabolism	Global and overview maps;Folding, sorting and degradation;Glycan biosynthesis and metabolism;Glycan biosynthesis and metabolism	ko01100//Metabolic pathways;ko04141//Protein processing in endoplasmic reticulum;ko00510//N-Glycan biosynthesis;ko00513//Various types of N-glycan biosynthesis	K01230;K01230;K01230;K01230	GO:0016020//membrane	GO:0004571//mannosyl-oligosaccharide 1,2-alpha-mannosidase activity;GO:0005509//calcium ion binding	-
estExt_fgenesh1_kg.C_60112	771	935	992	37	62	36	40.06	43.79	53.67	1.5	2.56	1.69	45.84	1.91667	-4.57994	2.0731e-68	1.08504e-65	--	KAF3763293.1 hypothetical protein M406DRAFT_357001 [Cryphonectria parasitica EP155]	-	-	-	-	-	-	-
estExt_fgenesh1_kg.C_80075	1714	1339	1410	84	129	77	123.47	86.93	105.77	4.73	7.38	5.01	105.39	5.70667	-4.20695	1.16364e-67	5.83664e-65	--	KAF3761371.1 hypothetical protein M406DRAFT_357709 [Cryphonectria parasitica EP155]	-	-	-	-	-	-	-
fgenesh1_kg.8_524_4129_1_CCBH_CCBI_EXTA	2616	2033	1934	4	25	6	176.94	123.93	136.21	0.21	1.34	0.37	145.693	0.64	-7.83065	1.86872e-65	8.6522e-63	--	KAF3761935.1 hypothetical protein M406DRAFT_324289 [Cryphonectria parasitica EP155]	-	-	-	-	GO:0005576//extracellular region	GO:0005126//cytokine receptor binding	GO:0006955//immune response
estExt_fgenesh1_kg.C_10008	14756	13560	11584	1297	909	808	1162.26	962.62	950.11	79.78	56.89	57.45	1025	64.7067	-3.98556	1.43787e-63	6.18181e-61	--	KAF3769438.1 hypothetical protein M406DRAFT_354012 [Cryphonectria parasitica EP155]	-	-	-	-	-	-	-
fgenesh1_pm.3_1020	1185	931	1205	64	75	37	64.84	45.91	68.66	2.73	3.26	1.83	59.8033	2.60667	-4.51995	6.62113e-61	2.57113e-58	--	KAF3767952.1 hypothetical protein M406DRAFT_338624 [Cryphonectria parasitica EP155]	-	-	-	-	-	-	-
Crypa1.gw1.7.519.1	371	355	346	17	17	15	35.98	31.03	34.94	1.29	1.31	1.31	33.9833	1.30333	-4.70455	2.03883e-58	6.63336e-56	alcS	KAF3760949.1 hypothetical protein M406DRAFT_18130, partial [Cryphonectria parasitica EP155]	-	-	-	-	GO:0016021//integral component of membrane	-	-
e_gw1.2.1654.1	372	365	402	9	9	10	23.53	20.81	26.48	0.44	0.45	0.57	23.6067	0.486667	-5.60012	6.28806e-57	1.94092e-54	xylB	KAF3769271.1 GroES-like protein [Cryphonectria parasitica EP155]	-	-	-	-	-	GO:0004024//alcohol dehydrogenase activity, zinc-dependent;GO:0008270//zinc ion binding;GO:0008743//L-threonine 3-dehydrogenase activity;GO:0016491//oxidoreductase activity;GO:0016655//oxidoreductase activity, acting on NAD(P)H, quinone or similar compound as acceptor;GO:0018467//formaldehyde dehydrogenase activity;GO:0043546//molybdopterin cofactor binding;GO:0050607//mycothiol-dependent formald…	GO:0006113//fermentation;GO:0006461//protein complex assembly;GO:0006567//threonine catabolic process;GO:0008152//metabolic process;GO:0009115//xanthine catabolic process;GO:0009404//toxin metabolic process;GO:0010127//mycothiol-dependent detoxification;GO:0019439//aromatic compound catabolic process;GO:0030494//bacteriochlorophyll biosynthetic process;GO:0046292//formaldehyde metabolic process;G…
estExt_fgenesh1_kg.C_20348	664	513	537	42	51	39	64.32	44.79	54.16	3.18	3.92	3.41	54.4233	3.50333	-3.95743	9.35583e-56	2.74696e-53	--	KAF3769108.1 hypothetical protein M406DRAFT_355172 [Cryphonectria parasitica EP155]	-	-	-	-	GO:0016021//integral component of membrane	GO:0017176//phosphatidylinositol N-acetylglucosaminyltransferase activity	GO:0006506//GPI anchor biosynthetic process
estExt_Genewise1.C_72062	1040	1243	1293	171	206	157	33.58	36.17	43.47	4.31	5.28	4.58	37.74	4.72333	-2.99822	1.94835e-54	5.46296e-52	str4	KAF3762951.1 alcohol oxidase [Cryphonectria parasitica EP155]	-	-	-	-	-	GO:0004362//glutathione-disulfide reductase activity;GO:0008767//UDP-galactopyranose mutase activity;GO:0008812//choline dehydrogenase activity;GO:0015036//disulfide oxidoreductase activity;GO:0016491//oxidoreductase activity;GO:0016614//oxidoreductase activity, acting on CH-OH group of donors;GO:0016701//oxidoreductase activity, acting on single donors with incorporation of molecular oxygen;GO:0…	GO:0006744//ubiquinone biosynthetic process;GO:0006790//sulfur compound metabolic process;GO:0009273//peptidoglycan-based cell wall biogenesis;GO:0015995//chlorophyll biosynthetic process;GO:0019285//glycine betaine biosynthetic process from choline;GO:0030494//bacteriochlorophyll biosynthetic process;GO:0055114//oxidation-reduction process
fgenesh1_pg.6_583	4004	3647	2540	378	422	321	229.23	188.18	151.42	16.9	19.2	16.59	189.61	17.5633	-3.4324	2.23367e-51	5.48753e-49	--	KAF3763676.1 hypothetical protein M406DRAFT_332140 [Cryphonectria parasitica EP155]	-	-	-	-	GO:0005886//plasma membrane;GO:0016020//membrane	-	GO:0032220//plasma membrane fusion involved in cytogamy
estExt_fgenesh1_kg.C_40015	895	732	649	80	86	55	49.67	36.61	37.5	3.47	3.79	2.76	41.26	3.34	-3.62682	2.19405e-49	5.07923e-47	--	KAF3765300.1 alpha/beta-hydrolase [Cryphonectria parasitica EP155]	-	-	-	-	-	GO:0016787//hydrolase activity	-
Crypa1.fgenesh1_pg.C_scaffold_16000071	2293	1414	2948	108	80	57	116.21	64.59	155.58	4.27	3.22	2.61	112.127	3.36667	-5.05766	7.4239e-45	1.48948e-42	--	KAF3760369.1 hypothetical protein M406DRAFT_76028 [Cryphonectria parasitica EP155]	-	-	-	-	-	GO:0003674//molecular_function;GO:0003824//catalytic activity;GO:0047570//3-oxoadipate enol-lactonase activity;GO:0070205//2-succinyl-6-hydroxy-2,4-cyclohexadiene-1-carboxylate synthase activity	GO:0009102//biotin biosynthetic process;GO:0009234//menaquinone biosynthetic process;GO:0015979//photosynthesis;GO:0042952//beta-ketoadipate pathway
e_gw1.4.1938.1	411	389	358	47	35	28	30.62	26.12	27.77	2.73	2.07	1.88	28.17	2.22667	-3.6612	4.67076e-44	8.92486e-42	--	KAF3766099.1 hypothetical protein M406DRAFT_258016 [Cryphonectria parasitica EP155]	-	-	-	-	-	-	-
estExt_fgenesh1_pm.C_70631	2814	5647	4498	244	353	286	114.53	207.15	190.63	7.76	11.42	10.51	170.77	9.89667	-4.10897	1.65054e-43	3.05681e-41	Plav_1781	KAF3762893.1 FAD/NAD(P)-binding domain-containing protein [Cryphonectria parasitica EP155]	-	-	-	-	-	GO:0003824//catalytic activity;GO:0004355//glutamate synthase (NADPH) activity;GO:0004499//N,N-dimethylaniline monooxygenase activity;GO:0015036//disulfide oxidoreductase activity;GO:0016152//mercury (II) reductase activity;GO:0016491//oxidoreductase activity;GO:0016668//oxidoreductase activity, acting on a sulfur group of donors, NAD(P) as acceptor;GO:0050660//flavin adenine dinucleotide binding…	GO:0006537//glutamate biosynthetic process;GO:0006790//sulfur compound metabolic process;GO:0006805//xenobiotic metabolic process;GO:0009228//thiamine biosynthetic process;GO:0009398//FMN biosynthetic process;GO:0046689//response to mercury ion;GO:0055114//oxidation-reduction process
Crypa1.estExt_fgenesh1_pm.C_20251	1674	671	2434	4	2	2	48.69	17.59	73.72	0.09	0.05	0.05	46.6667	0.0633333	-9.52521	1.10468e-41	1.89974e-39	isp4	KAF3765669.1 hypothetical protein M406DRAFT_97307 [Cryphonectria parasitica EP155]	-	-	-	-	GO:0016020//membrane	GO:0004984//olfactory receptor activity;GO:0005549//odorant binding;GO:0015198//oligopeptide transporter activity	GO:0007608//sensory perception of smell;GO:0055085//transmembrane transport
e_gw1.7.1224.1	862	1082	796	143	114	131	51	57.7	49.04	6.61	5.36	7	52.58	6.32333	-3.05576	5.11712e-39	8.21332e-37	mlcH	KAF3762892.1 beta-lactamase/transpeptidase-like protein [Cryphonectria parasitica EP155]	-	-	-	-	-	-	-
estExt_Genewise1Plus.C_13849	377	253	418	11	8	4	23.61	14.28	27.25	0.54	0.4	0.23	21.7133	0.39	-5.79896	1.76827e-38	2.76447e-36	ladA	KAF3771089.1 GroES-like protein [Cryphonectria parasitica EP155]	Metabolism;Metabolism;Metabolism	Global and overview maps;Carbohydrate metabolism;Carbohydrate metabolism	ko01100//Metabolic pathways;ko00040//Pentose and glucuronate interconversions;ko00051//Fructose and mannose metabolism	K00008;K00008;K00008	-	GO:0004024//alcohol dehydrogenase activity, zinc-dependent;GO:0008270//zinc ion binding;GO:0008743//L-threonine 3-dehydrogenase activity;GO:0015036//disulfide oxidoreductase activity;GO:0016491//oxidoreductase activity;GO:0016655//oxidoreductase activity, acting on NAD(P)H, quinone or similar compound as acceptor;GO:0018467//formaldehyde dehydrogenase activity;GO:0050607//mycothiol-dependent form…	GO:0006113//fermentation;GO:0006567//threonine catabolic process;GO:0006790//sulfur compound metabolic process;GO:0008152//metabolic process;GO:0009404//toxin metabolic process;GO:0010127//mycothiol-dependent detoxification;GO:0019439//aromatic compound catabolic process;GO:0030494//bacteriochlorophyll biosynthetic process;GO:0046292//formaldehyde metabolic process;GO:0055114//oxidation-reduction…
Crypa1.e_gw1.7.1322.1	526	429	415	72	67	54	46.13	33.91	37.9	4.93	4.67	4.27	39.3133	4.62333	-3.08801	9.77458e-38	1.50854e-35	exsH	KAF3761068.1 family 16 glycoside hydrolase [Cryphonectria parasitica EP155]	-	-	-	-	-	GO:0004553//hydrolase activity, hydrolyzing O-glycosyl compounds	GO:0005975//carbohydrate metabolic process
estExt_Genewise1Plus.C_33414	689	454	528	49	27	29	46.1	27.38	36.78	2.56	1.44	1.75	36.7533	1.91667	-4.2612	7.10793e-37	1.05197e-34	FLS	KAF3768129.1 Clavaminate synthase-like protein [Cryphonectria parasitica EP155]	-	-	-	-	-	GO:0016491//oxidoreductase activity	GO:0055114//oxidation-reduction process
fgenesh1_pg.3_443	3068	3014	2510	428	312	205	166.4	147.33	141.76	18.13	13.45	10.04	151.83	13.8733	-3.45207	4.92828e-36	6.74167e-34	--	KAF3767101.1 hypothetical protein M406DRAFT_328205 [Cryphonectria parasitica EP155]	-	-	-	-	GO:0005886//plasma membrane;GO:0016020//membrane	GO:0004564//beta-fructofuranosidase activity;GO:0004575//sucrose alpha-glucosidase activity	GO:0032220//plasma membrane fusion involved in cytogamy
estExt_fgenesh1_pm.C_110021	708	473	976	41	25	27	30.14	18.15	43.26	1.36	0.85	1.04	30.5167	1.08333	-4.81605	6.24138e-36	8.34819e-34	NPC6	KAF3759905.1 phosphoesterase [Cryphonectria parasitica EP155]	Metabolism;Metabolism;Metabolism;Metabolism;Metabolism	Global and overview maps;Global and overview maps;Lipid metabolism;Carbohydrate metabolism;Lipid metabolism	ko01100//Metabolic pathways;ko01110//Biosynthesis of secondary metabolites;ko00564//Glycerophospholipid metabolism;ko00562//Inositol phosphate metabolism;ko00565//Ether lipid metabolism	K01114;K01114;K01114;K01114;K01114	-	GO:0004629//phospholipase C activity;GO:0016788//hydrolase activity, acting on ester bonds	-
estExt_fgenesh1_kg.C_80031	1985	1163	1825	163	160	94	186.43	98.45	178.48	11.96	11.94	7.97	154.453	10.6233	-3.86186	1.42151e-35	1.84001e-33	--	KAF3761289.1 hypothetical protein M406DRAFT_357671 [Cryphonectria parasitica EP155]	-	-	-	-	-	-	-
estExt_Genewise1.C_110423	2494	2392	2511	570	777	548	100.95	87.27	105.84	18.02	24.99	20.02	98.02	21.01	-2.222	4.35884e-35	5.4658e-33	--	KAF3760075.1 hypothetical protein M406DRAFT_283779, partial [Cryphonectria parasitica EP155]	-	-	-	-	-	GO:0004672//protein kinase activity;GO:0005524//ATP binding	GO:0006468//protein phosphorylation
estExt_fgenesh1_pm.C_30495	2195	1788	1936	191	338	162	126.15	92.62	115.86	8.57	15.43	8.4	111.543	10.8	-3.3685	9.83693e-34	1.17244e-31	asqD	KAF3767313.1 S-adenosyl-L-methionine-dependent methyltransferase [Cryphonectria parasitica EP155]	-	-	-	-	-	GO:0003674//molecular_function;GO:0003824//catalytic activity;GO:0008168//methyltransferase activity;GO:0008171//O-methyltransferase activity;GO:0016740//transferase activity;GO:0016741//transferase activity, transferring one-carbon groups	GO:0008150//biological_process;GO:0008152//metabolic process;GO:0032259//methylation
Crypa1.estExt_Genewise1.C_22147	541	281	562	13	24	17	13.92	6.52	15.06	0.26	0.49	0.39	11.8333	0.38	-4.96071	2.92008e-33	3.3478e-31	ARB_07629	KAF3766476.1 family 92 glycoside hydrolase [Cryphonectria parasitica EP155]	-	-	-	-	-	-	-
estExt_fgenesh1_pm.C_70084	700	730	757	149	109	85	60.75	57.1	68.41	10.1	7.52	6.66	62.0867	8.09333	-2.93948	8.07467e-33	8.75702e-31	--	KAF3762189.1 hypothetical protein M406DRAFT_347402 [Cryphonectria parasitica EP155]	-	-	-	-	-	-	-
Crypa1.estExt_fgenesh1_kg.C_50399	10928	7661	7043	1520	1503	1124	784.92	495.94	526.77	85.26	85.77	72.87	602.543	81.3	-2.88974	1.30668e-32	1.37981e-30	--	KAF3769203.1 hypothetical protein M406DRAFT_103037 [Cryphonectria parasitica EP155]	-	-	-	-	-	-	-
e_gw1.8.1199.1	259	222	313	11	9	1	17.74	13.71	22.33	0.59	0.49	0.06	17.9267	0.38	-5.55996	1.60303e-32	1.66356e-30	alcB	KAF3761773.1 GroES-like protein [Cryphonectria parasitica EP155]	Metabolism;Metabolism;Metabolism;Metabolism;Metabolism	Global and overview maps;Global and overview maps;Carbohydrate metabolism;Amino acid metabolism;Lipid metabolism	ko01100//Metabolic pathways;ko01110//Biosynthesis of secondary metabolites;ko00010//Glycolysis / Gluconeogenesis;ko00350//Tyrosine metabolism;ko00071//Fatty acid degradation	K13953;K13953;K13953;K13953;K13953	GO:0005575//cellular_component;GO:0005622//intracellular;GO:0005623//cell;GO:0005737//cytoplasm;GO:0044424//intracellular part;GO:0044464//cell part	GO:0003674//molecular_function;GO:0003824//catalytic activity;GO:0004022//alcohol dehydrogenase (NAD) activity;GO:0004024//alcohol dehydrogenase activity, zinc-dependent;GO:0005488//binding;GO:0008270//zinc ion binding;GO:0008743//L-threonine 3-dehydrogenase activity;GO:0016491//oxidoreductase activity;GO:0016614//oxidoreductase activity, acting on CH-OH group of donors;GO:0016616//oxidoreductase…	GO:0006066//alcohol metabolic process;GO:0006067//ethanol metabolic process;GO:0006113//fermentation;GO:0006116//NADH oxidation;GO:0006139//nucleobase-containing compound metabolic process;GO:0006567//threonine catabolic process;GO:0006725//cellular aromatic compound metabolic process;GO:0006732//coenzyme metabolic process;GO:0006733//oxidoreduction coenzyme metabolic process;GO:0006734//NADH met…
Crypa1.estExt_fgenesh1_pg.C_31232	2926	2385	3692	410	395	225	169.08	124.21	222.16	18.5	18.14	11.74	171.817	16.1267	-3.41335	6.64882e-32	6.56053e-30	--	KAF3768079.1 hypothetical protein M406DRAFT_106881 [Cryphonectria parasitica EP155]	-	-	-	-	-	-	-
fgenesh1_pm.2_341	395	244	374	10	18	21	18.97	10.56	18.7	0.38	0.69	0.91	16.0767	0.66	-4.60636	1.13452e-31	1.1014e-29	ATR2	KAF3768858.1 cytochrome P450 [Cryphonectria parasitica EP155]	-	-	-	-	-	GO:0005506//iron ion binding;GO:0016705//oxidoreductase activity, acting on paired donors, with incorporation or reduction of molecular oxygen;GO:0020037//heme binding	GO:0055114//oxidation-reduction process
Crypa1.e_gw1.17.221.1	218	182	297	5	5	5	32.88	24.74	46.64	0.59	0.6	0.68	34.7533	0.623333	-5.801	1.59532e-31	1.53635e-29	CIMG_07932	KAF3766710.1 hypothetical protein M406DRAFT_53133 [Cryphonectria parasitica EP155]	Metabolism;Metabolism;Metabolism;Metabolism;Metabolism;Metabolism	Global and overview maps;Global and overview maps;Global and overview maps;Global and overview maps;Carbohydrate metabolism;Carbohydrate metabolism	ko01100//Metabolic pathways;ko01110//Biosynthesis of secondary metabolites;ko01230//Biosynthesis of amino acids;ko01200//Carbon metabolism;ko00051//Fructose and mannose metabolism;ko00030//Pentose phosphate pathway	K01808;K01808;K01808;K01808;K01808;K01808	-	GO:0004751//ribose-5-phosphate isomerase activity;GO:0016853//isomerase activity;GO:0050044//galactose-6-phosphate isomerase activity	GO:0005975//carbohydrate metabolic process;GO:0009052//pentose-phosphate shunt, non-oxidative branch;GO:0019512//lactose catabolic process via tagatose-6-phosphate
estExt_Genewise1Plus.C_80178	1563	1476	1718	341	367	215	119.56	101.76	136.84	20.37	22.3	14.84	119.387	19.17	-2.63872	1.96124e-31	1.87376e-29	--	KAF3761290.1 hypothetical protein M406DRAFT_294809 [Cryphonectria parasitica EP155]	-	-	-	-	-	-	-
Crypa1.estExt_Genewise1.C_32129	2046	1831	2020	624	689	528	67.32	54.3	69.21	16.03	18.01	15.68	63.61	16.5733	-1.94039	8.14747e-31	7.66244e-29	--	KAF3767829.1 hypothetical protein M406DRAFT_80319 [Cryphonectria parasitica EP155]	-	-	-	-	-	-	-
e_gw1.3.1975.1	1674	789	1003	47	95	58	121.77	51.73	75.97	2.67	5.49	3.81	83.1567	3.99	-4.38137	9.59486e-31	8.95371e-29	--	KAF3766874.1 hypothetical protein M406DRAFT_251674, partial [Cryphonectria parasitica EP155]	-	-	-	-	-	-	-
Crypa1.estExt_fgenesh1_pm.C_150006	4725	3160	6368	454	387	228	130.81	78.85	183.58	9.82	8.51	5.7	131.08	8.01	-4.0325	1.0674e-30	9.88413e-29	Os01g0624000	KAF3761307.1 hypothetical protein M406DRAFT_100328 [Cryphonectria parasitica EP155]	Metabolism;Metabolism	Global and overview maps;Lipid metabolism	ko01100//Metabolic pathways;ko00600//Sphingolipid metabolism	K12349;K12349	GO:0000139//Golgi membrane;GO:0005575//cellular_component;GO:0005576//extracellular region;GO:0005622//intracellular;GO:0005623//cell;GO:0005737//cytoplasm;GO:0005783//endoplasmic reticulum;GO:0005789//endoplasmic reticulum membrane;GO:0005794//Golgi apparatus;GO:0005886//plasma membrane;GO:0005887//integral component of plasma membrane;GO:0012505//endomembrane system;GO:0016020//membrane;GO:0016…	GO:0003674//molecular_function;GO:0003824//catalytic activity;GO:0005488//binding;GO:0005509//calcium ion binding;GO:0008270//zinc ion binding;GO:0016787//hydrolase activity;GO:0016810//hydrolase activity, acting on carbon-nitrogen (but not peptide) bonds;GO:0016811//hydrolase activity, acting on carbon-nitrogen (but not peptide) bonds, in linear amides;GO:0017040//ceramidase activity;GO:0043167/…	GO:0001505//regulation of neurotransmitter levels;GO:0001894//tissue homeostasis;GO:0001895//retina homeostasis;GO:0006066//alcohol metabolic process;GO:0006629//lipid metabolic process;GO:0006643//membrane lipid metabolic process;GO:0006665//sphingolipid metabolic process;GO:0006670//sphingosine metabolic process;GO:0006672//ceramide metabolic process;GO:0006807//nitrogen compound metabolic proc…
estExt_Genewise1Plus.C_60721	9051	12463	8255	2428	2348	1885	475.27	589.83	451.38	99.57	97.96	89.35	505.493	95.6267	-2.40221	1.4854e-29	1.24175e-27	SPBC1683.12	KAF3763307.1 MFS general substrate transporter [Cryphonectria parasitica EP155]	-	-	-	-	GO:0005887//integral component of plasma membrane	GO:0022857//transmembrane transporter activity;GO:0042910//xenobiotic transporter activity	GO:0042908//xenobiotic transport;GO:0055085//transmembrane transport
estExt_Genewise1.C_90027	678	565	879	112	101	82	37.02	27.8	49.97	4.78	4.38	4.04	38.2633	4.4	-3.12039	1.58268e-29	1.31395e-27	yxjH	KAF3760448.1 UROD/MetE-like protein [Cryphonectria parasitica EP155]	-	-	-	-	-	GO:0003871//5-methyltetrahydropteroyltriglutamate-homocysteine S-methyltransferase activity;GO:0008270//zinc ion binding	GO:0008652//cellular amino acid biosynthetic process;GO:0009086//methionine biosynthetic process
estExt_Genewise1Plus.C_22273	4181	4064	5444	1108	1156	858	135.47	118.68	183.67	28.04	29.76	25.09	145.94	27.63	-2.40107	1.09406e-28	8.60801e-27	AFUB_024920	KAF3769284.1 dipeptidyl peptidase [Cryphonectria parasitica EP155]	-	-	-	-	-	GO:0008236//serine-type peptidase activity	GO:0006508//proteolysis
estExt_Genewise1.C_30976	1063	1083	1278	320	288	257	39.38	36.16	49.3	9.26	8.48	8.59	41.6133	8.77667	-2.2453	1.3159e-28	1.02862e-26	CYB2	KAF3767065.1 L-lactate dehydrogenase [Cryphonectria parasitica EP155]	Metabolism;Metabolism	Global and overview maps;Carbohydrate metabolism	ko01100//Metabolic pathways;ko00620//Pyruvate metabolism	K00101;K00101	-	GO:0003824//catalytic activity;GO:0003938//IMP dehydrogenase activity;GO:0004452//isopentenyl-diphosphate delta-isomerase activity;GO:0015930//glutamate synthase activity;GO:0016491//oxidoreductase activity;GO:0016638//oxidoreductase activity, acting on the CH-NH2 group of donors;GO:0018580//nitronate monooxygenase activity	GO:0006537//glutamate biosynthetic process;GO:0008299//isoprenoid biosynthetic process;GO:0009152//purine ribonucleotide biosynthetic process;GO:0055114//oxidation-reduction process
estExt_fgenesh1_pm.C_90036	2563	2295	2972	700	733	544	79.63	64.27	96.16	16.99	18.1	15.26	80.02	16.7833	-2.25333	3.14724e-28	2.3828e-26	--	KAF3760485.1 hypothetical protein M406DRAFT_348122 [Cryphonectria parasitica EP155]	-	-	-	-	-	-	-
estExt_fgenesh1_kg.C_30177	27087	8028	25170	743	1099	586	1717.75	458.85	1662.12	36.8	55.37	33.54	1279.57	41.9033	-4.93245	8.53891e-28	6.26777e-26	--	KAF3767008.1 acid proteinase [Cryphonectria parasitica EP155]	-	-	-	-	-	GO:0004190//aspartic-type endopeptidase activity	GO:0006508//proteolysis
estExt_fgenesh1_pm.C_50135	1319	627	790	3	0	0	51.51	22.07	32.12	0.09	0	0	35.2333	0.03	-10.1978	1.2823e-27	9.35535e-26	lcc2	KAF3764262.1 hypothetical protein M406DRAFT_346480 [Cryphonectria parasitica EP155]	-	-	-	-	-	GO:0005375//copper ion transmembrane transporter activity;GO:0005507//copper ion binding;GO:0016491//oxidoreductase activity	GO:0006825//copper ion transport;GO:0055114//oxidation-reduction process
fgenesh1_pm.5_449	1224	536	886	66	52	27	55.75	22	42.02	2.35	1.88	1.11	39.9233	1.78	-4.48728	1.29612e-27	9.37391e-26	HGT1	KAF3764664.1 general substrate transporter [Cryphonectria parasitica EP155]	-	-	-	-	GO:0005887//integral component of plasma membrane;GO:0016020//membrane;GO:0016021//integral component of membrane	GO:0015114//phosphate ion transmembrane transporter activity;GO:0015295//solute:proton symporter activity;GO:0022857//transmembrane transporter activity;GO:0051119//sugar transmembrane transporter activity	GO:0006810//transport;GO:0006817//phosphate ion transport;GO:0008643//carbohydrate transport;GO:0055085//transmembrane transport
estExt_fgenesh1_pg.C_50957	6644	3305	1930	93	215	104	335.12	150.25	101.37	3.66	8.62	4.74	195.58	5.67333	-5.10742	3.85714e-27	2.66852e-25	PLA1	KAF3765074.1 FabD/lysophospholipase-like protein [Cryphonectria parasitica EP155]	-	-	-	-	-	GO:0043531//ADP binding	GO:0006629//lipid metabolic process
estExt_fgenesh1_kg.C_90282	426	342	257	17	27	34	47.39	34.29	29.77	1.48	2.39	3.41	37.15	2.42667	-3.93631	5.65489e-27	3.88992e-25	--	KAF3761000.1 hypothetical protein M406DRAFT_358443 [Cryphonectria parasitica EP155]	-	-	-	-	-	-	-
Crypa1.estExt_fgenesh1_kg.C_80274	3746	1321	1147	62	96	67	401.65	127.66	128.06	5.19	8.18	6.48	219.123	6.61667	-5.04949	6.50659e-27	4.45036e-25	--	KAF3763573.1 hypothetical protein M406DRAFT_103874 [Cryphonectria parasitica EP155]	-	-	-	-	-	-	-
Crypa1.estExt_fgenesh1_pg.C_20153	928	1021	877	345	346	289	38.13	37.81	37.52	11.07	11.29	10.72	37.82	11.0267	-1.77815	1.00365e-26	6.74966e-25	--	KAF3765435.1 hypothetical protein M406DRAFT_105820 [Cryphonectria parasitica EP155]	-	-	-	-	-	-	-
e_gw1.3.391.1	226	168	324	9	2	6	9.3	6.23	13.88	0.29	0.07	0.22	9.80333	0.193333	-5.66411	2.12396e-26	1.38958e-24	DAK	KAF3766709.1 dihydroxyacetone kinase [Cryphonectria parasitica EP155]	Metabolism;Metabolism;Metabolism;Metabolism;Metabolism	Global and overview maps;Global and overview maps;Carbohydrate metabolism;Lipid metabolism;Energy metabolism	ko01100//Metabolic pathways;ko01200//Carbon metabolism;ko00051//Fructose and mannose metabolism;ko00561//Glycerolipid metabolism;ko00680//Methane metabolism	K00863;K00863;K00863;K00863;K00863	-	GO:0004371//glycerone kinase activity	GO:0006071//glycerol metabolic process
Crypa1.e_gw1.3.1686.1	885	950	998	292	353	273	44.49	43.04	52.24	11.46	14.1	12.39	46.59	12.65	-1.88088	2.59644e-26	1.68951e-24	ARB_02921	KAF3767248.1 hypothetical protein M406DRAFT_39592 [Cryphonectria parasitica EP155]	Metabolism;Metabolism;Metabolism;Metabolism	Global and overview maps;Metabolism of other amino acids;Metabolism of other amino acids;Metabolism of other amino acids	ko01100//Metabolic pathways;ko00480//Glutathione metabolism;ko00460//Cyanoamino acid metabolism;ko00430//Taurine and hypotaurine metabolism	K00681;K00681;K00681;K00681	-	GO:0003840//gamma-glutamyltransferase activity	GO:0006750//glutathione biosynthetic process
Crypa1.fgenesh1_pm.C_scaffold_1001100	293	285	522	33	28	23	10.09	8.85	18.72	0.89	0.77	0.72	12.5533	0.793333	-3.984	3.23245e-26	2.09206e-24	DAS1	KAF3771090.1 hypothetical protein M406DRAFT_59863 [Cryphonectria parasitica EP155]	Metabolism;Metabolism;Metabolism	Global and overview maps;Global and overview maps;Energy metabolism	ko01100//Metabolic pathways;ko01200//Carbon metabolism;ko00680//Methane metabolism	K17100;K17100;K17100	GO:0005737//cytoplasm;GO:0045250//cytosolic pyruvate dehydrogenase complex	GO:0004738//pyruvate dehydrogenase activity;GO:0004739//pyruvate dehydrogenase (acetyl-transferring) activity;GO:0004802//transketolase activity;GO:0008661//1-deoxy-D-xylulose-5-phosphate synthase activity;GO:0016624//oxidoreductase activity, acting on the aldehyde or oxo group of donors, disulfide as acceptor	GO:0006086//acetyl-CoA biosynthetic process from pyruvate;GO:0006098//pentose-phosphate shunt;GO:0008615//pyridoxine biosynthetic process;GO:0009228//thiamine biosynthetic process;GO:0009240//isopentenyl diphosphate biosynthetic process;GO:0016114//terpenoid biosynthetic process
estExt_fgenesh1_pm.C_10002	2576	2860	2301	956	957	740	106.18	106.25	98.77	30.77	31.34	27.53	103.733	29.88	-1.79563	4.03415e-26	2.59695e-24	stcS	KAF3769409.1 cytochrome P450 [Cryphonectria parasitica EP155]	-	-	-	-	-	GO:0005506//iron ion binding;GO:0016705//oxidoreductase activity, acting on paired donors, with incorporation or reduction of molecular oxygen;GO:0020037//heme binding	GO:0055114//oxidation-reduction process
estExt_fgenesh1_kg.C_50012	1883	1067	1424	0	1	1	187.53	95.78	147.68	0	0.08	0.09	143.663	0.0566667	-11.3079	8.99807e-26	5.6416e-24	--	KAF3764070.1 hypothetical protein M406DRAFT_356417 [Cryphonectria parasitica EP155]	-	-	-	-	-	-	-
estExt_Genewise1Plus.C_60764	843	173	1303	7	4	4	63.31	11.71	101.89	0.41	0.24	0.27	58.97	0.306667	-7.58717	1.69607e-25	1.0417e-23	fahd2	KAF3763331.1 hypothetical protein M406DRAFT_292971 [Cryphonectria parasitica EP155]	-	-	-	-	-	GO:0003824//catalytic activity	-
fgenesh1_kg.7_18_502_1_CCBH_CCBI_EXTA	210	138	206	9	7	1	16.79	9.94	17.15	0.56	0.44	0.07	14.6267	0.356667	-5.35788	2.67338e-25	1.61719e-23	--	KAF3762115.1 hypothetical protein M406DRAFT_323436 [Cryphonectria parasitica EP155]	-	-	-	-	-	-	-
Crypa1.fgenesh1_pg.C_scaffold_2000292	720	324	327	17	31	24	62.92	25.52	29.76	1.16	2.15	1.89	39.4	1.73333	-4.50657	5.7647e-25	3.40174e-23	--	KAF3765594.1 hypothetical protein M406DRAFT_68017 [Cryphonectria parasitica EP155]	-	-	-	-	-	-	-
Crypa1.fgenesh1_pg.C_scaffold_11000131	1954	1878	2067	350	579	316	53.11	46	58.5	7.43	12.5	7.75	52.5367	9.22667	-2.50944	2.00494e-24	1.15481e-22	--	KAF3760022.1 hypothetical protein M406DRAFT_75389 [Cryphonectria parasitica EP155]	-	-	-	-	-	-	-
estExt_fgenesh1_kg.C_20183	1086	878	894	258	313	218	85.9	62.59	73.64	15.94	19.67	15.57	74.0433	17.06	-2.11775	2.06412e-24	1.18323e-22	--	KAF3768770.1 acyl-CoA N-acyltransferase [Cryphonectria parasitica EP155]	-	-	-	-	-	GO:0008080//N-acetyltransferase activity;GO:0008999//ribosomal-protein-alanine N-acetyltransferase activity;GO:0016747//transferase activity, transferring acyl groups other than amino-acyl groups;GO:0035447//mycothiol synthase activity	GO:0006464//cellular protein modification process;GO:0010125//mycothiol biosynthetic process;GO:0042254//ribosome biogenesis
estExt_fgenesh1_kg.C_80455	2580	1826	2414	588	565	463	249.58	159.2	243.17	44.42	43.43	40.43	217.317	42.76	-2.34547	2.17245e-24	1.23943e-22	--	KAF3761740.1 hypothetical protein M406DRAFT_358084 [Cryphonectria parasitica EP155]	-	-	-	-	-	-	-
fgenesh1_pm.9_384	400	264	508	43	45	36	22.95	13.65	30.35	1.93	2.05	1.86	22.3167	1.94667	-3.51904	3.088e-24	1.72099e-22	KES1	KAF3760924.1 Oxysterol-binding protein [Cryphonectria parasitica EP155]	-	-	-	-	-	GO:0008289//lipid binding	-
gw1.8.576.1	719	523	541	119	104	64	109.77	71.96	86.01	14.19	12.62	8.82	89.2467	11.8767	-2.90967	3.4044e-24	1.88858e-22	--	KAF3761620.1 hypothetical protein M406DRAFT_223020, partial [Cryphonectria parasitica EP155]	-	-	-	-	GO:0005886//plasma membrane;GO:0016020//membrane;GO:0016021//integral component of membrane	GO:0003674//molecular_function	GO:0009306//protein secretion;GO:0043269//regulation of ion transport
fgenesh1_pm.7_587	386	220	183	14	21	12	22	11.3	10.86	0.62	0.95	0.62	14.72	0.73	-4.33374	3.62114e-24	1.9996e-22	aspB	KAF3762820.1 FAD/NAD(P)-binding domain-containing protein [Cryphonectria parasitica EP155]	-	-	-	-	GO:0009331//glycerol-3-phosphate dehydrogenase complex;GO:0009342//glutamate synthase complex (NADPH)	GO:0000104//succinate dehydrogenase activity;GO:0003824//catalytic activity;GO:0004148//dihydrolipoyl dehydrogenase activity;GO:0004355//glutamate synthase (NADPH) activity;GO:0004368//glycerol-3-phosphate dehydrogenase activity;GO:0004791//thioredoxin-disulfide reductase activity;GO:0015036//disulfide oxidoreductase activity;GO:0016166//phytoene dehydrogenase activity;GO:0016491//oxidoreductase …	GO:0006071//glycerol metabolic process;GO:0006096//glycolytic process;GO:0006099//tricarboxylic acid cycle;GO:0006537//glutamate biosynthetic process;GO:0006744//ubiquinone biosynthetic process;GO:0006790//sulfur compound metabolic process;GO:0009060//aerobic respiration;GO:0009061//anaerobic respiration;GO:0009228//thiamine biosynthetic process;GO:0009236//cobalamin biosynthetic process;GO:00159…
fgenesh1_pm.4_227	530	268	402	47	40	31	41.75	19.03	32.97	2.89	2.5	2.2	31.25	2.53	-3.62665	5.83663e-24	3.15073e-22	--	KAF3765561.1 hypothetical protein M406DRAFT_338995 [Cryphonectria parasitica EP155]	-	-	-	-	-	-	-
e_gw1.3.940.1	417	489	475	47	47	12	36.7	38.79	43.53	3.23	3.29	0.95	39.6733	2.49	-3.99395	6.37197e-24	3.42437e-22	ARMGADRAFT_1018421	KAF3768133.1 3-oxoacyl-reductase [Cryphonectria parasitica EP155]	-	-	-	-	-	GO:0003824//catalytic activity;GO:0004316//3-oxoacyl-[acyl-carrier-protein] reductase (NADPH) activity;GO:0004488//methylenetetrahydrofolate dehydrogenase (NADP+) activity;GO:0004757//sepiapterin reductase activity;GO:0008667//2,3-dihydro-2,3-dihydroxybenzoate dehydrogenase activity;GO:0008678//2-deoxy-D-gluconate 3-dehydrogenase activity;GO:0016491//oxidoreductase activity;GO:0050662//coenzyme b…	GO:0000272//polysaccharide catabolic process;GO:0006633//fatty acid biosynthetic process;GO:0006729//tetrahydrobiopterin biosynthetic process;GO:0055114//oxidation-reduction process
fgenesh1_pg.8_461	169	175	254	14	8	2	11.27	10.51	17.63	0.73	0.42	0.12	13.1367	0.423333	-4.95566	7.9788e-24	4.24995e-22	SPCC1494.01	KAF3761710.1 Clavaminate synthase-like protein [Cryphonectria parasitica EP155]	-	-	-	-	-	GO:0016491//oxidoreductase activity	GO:0055114//oxidation-reduction process
Crypa1.estExt_Genewise1.C_51149	3775	3777	2977	1228	1099	942	107.65	97.07	88.4	27.35	24.9	24.25	97.7067	25.5	-1.93796	8.29155e-24	4.39708e-22	CRH1	KAF3769107.1 family 16 glycoside hydrolase [Cryphonectria parasitica EP155]	-	-	-	-	GO:0000131//incipient cellular bud site;GO:0005575//cellular_component;GO:0005576//extracellular region;GO:0005618//cell wall;GO:0005622//intracellular;GO:0005623//cell;GO:0005886//plasma membrane;GO:0009277//fungal-type cell wall;GO:0009986//cell surface;GO:0016020//membrane;GO:0030312//external encapsulating structure;GO:0030445//yeast-form cell wall;GO:0030446//hyphal cell wall;GO:0031224//int…	GO:0003674//molecular_function;GO:0003824//catalytic activity;GO:0004553//hydrolase activity, hydrolyzing O-glycosyl compounds;GO:0016740//transferase activity;GO:0016757//transferase activity, transferring glycosyl groups;GO:0016787//hydrolase activity;GO:0016798//hydrolase activity, acting on glycosyl bonds	GO:0005975//carbohydrate metabolic process;GO:0005976//polysaccharide metabolic process;GO:0006022//aminoglycan metabolic process;GO:0006030//chitin metabolic process;GO:0006037//cell wall chitin metabolic process;GO:0006040//amino sugar metabolic process;GO:0006807//nitrogen compound metabolic process;GO:0008150//biological_process;GO:0008152//metabolic process;GO:0009405//pathogenesis;GO:000998…
estExt_Genewise1Plus.C_33011	1073	916	1120	287	231	179	49.6	38.17	53.91	10.36	8.48	7.47	47.2267	8.77	-2.42895	8.86409e-24	4.68008e-22	EAPA	KAF3767941.1 acid protease [Cryphonectria parasitica EP155]	-	-	-	-	GO:0005575//cellular_component;GO:0005576//extracellular region	GO:0003674//molecular_function;GO:0003824//catalytic activity;GO:0004175//endopeptidase activity;GO:0004190//aspartic-type endopeptidase activity;GO:0008233//peptidase activity;GO:0016787//hydrolase activity;GO:0070001//aspartic-type peptidase activity;GO:0070011//peptidase activity, acting on L-amino acid peptides	GO:0006508//proteolysis;GO:0006807//nitrogen compound metabolic process;GO:0008150//biological_process;GO:0008152//metabolic process;GO:0009405//pathogenesis;GO:0019538//protein metabolic process;GO:0043170//macromolecule metabolic process;GO:0044238//primary metabolic process;GO:0044419//interspecies interaction between organisms;GO:0051704//multi-organism process;GO:0071704//organic substance m…
Crypa1.estExt_fgenesh1_pg.C_90382	3736	2186	3382	511	641	418	174.56	92.05	164.55	18.65	23.8	17.63	143.72	20.0267	-2.84327	9.56458e-24	5.02788e-22	--	KAF3761735.1 hypothetical protein M406DRAFT_108884 [Cryphonectria parasitica EP155]	-	-	-	-	-	-	-
estExt_Genewise1Plus.C_42941	315	290	283	65	41	37	22.63	18.77	21.17	3.65	2.34	2.4	20.8567	2.79667	-2.89873	1.38776e-23	7.16988e-22	bet4	KAF3766605.1 NAD(P)-binding protein [Cryphonectria parasitica EP155]	-	-	-	-	-	GO:0004316//3-oxoacyl-[acyl-carrier-protein] reductase (NADPH) activity;GO:0004757//sepiapterin reductase activity;GO:0008667//2,3-dihydro-2,3-dihydroxybenzoate dehydrogenase activity;GO:0008678//2-deoxy-D-gluconate 3-dehydrogenase activity;GO:0016491//oxidoreductase activity;GO:0016630//protochlorophyllide reductase activity;GO:0050662//coenzyme binding;GO:0051287//NAD binding	GO:0000272//polysaccharide catabolic process;GO:0006633//fatty acid biosynthetic process;GO:0006729//tetrahydrobiopterin biosynthetic process;GO:0015995//chlorophyll biosynthetic process;GO:0055114//oxidation-reduction process
e_gw1.4.3011.1	2251	1400	1943	363	392	243	177.87	99.7	159.87	22.4	24.61	17.33	145.813	21.4467	-2.7653	1.73521e-23	8.88869e-22	--	KAF3765809.1 hypothetical protein M406DRAFT_257892 [Cryphonectria parasitica EP155]	-	-	-	-	-	-	-
estExt_fgenesh1_pg.C_110141	759	334	535	40	59	27	27.91	11.07	20.48	1.15	1.72	0.9	19.82	1.25667	-3.97928	3.20526e-23	1.6077e-21	--	KAF3760023.1 hypothetical protein M406DRAFT_353975 [Cryphonectria parasitica EP155]	-	-	-	-	-	-	-
estExt_Genewise1Plus.C_60530	6388	6736	5442	2546	2509	2050	436.84	415.16	387.52	135.97	136.32	126.54	413.173	132.943	-1.63594	4.38103e-23	2.17032e-21	SPAC5H10.01	KAF3763215.1 DUF1445-domain-containing protein [Cryphonectria parasitica EP155]	-	-	-	-	GO:0005575//cellular_component;GO:0005622//intracellular;GO:0005623//cell;GO:0005737//cytoplasm;GO:0005739//mitochondrion;GO:0005759//mitochondrial matrix;GO:0031974//membrane-enclosed lumen;GO:0043226//organelle;GO:0043227//membrane-bounded organelle;GO:0043229//intracellular organelle;GO:0043231//intracellular membrane-bounded organelle;GO:0043233//organelle lumen;GO:0044422//organelle part;GO:…	GO:0003674//molecular_function;GO:0003824//catalytic activity;GO:0009975//cyclase activity;GO:0016829//lyase activity;GO:0016835//carbon-oxygen lyase activity;GO:0016836//hydro-lyase activity;GO:0047820//D-glutamate cyclase activity;GO:0050136//NADH dehydrogenase (quinone) activity	GO:0006082//organic acid metabolic process;GO:0006120//mitochondrial electron transport, NADH to ubiquinone;GO:0006520//cellular amino acid metabolic process;GO:0006536//glutamate metabolic process;GO:0006807//nitrogen compound metabolic process;GO:0008150//biological_process;GO:0008152//metabolic process;GO:0009064//glutamine family amino acid metabolic process;GO:0009987//cellular process;GO:00…
Crypa1.fgenesh1_pg.C_scaffold_2000406	180	160	126	20	21	15	14.55	11.66	10.6	1.26	1.35	1.09	12.27	1.23333	-3.3145	1.62516e-22	7.82548e-21	--	KAF3765711.1 hypothetical protein M406DRAFT_68131 [Cryphonectria parasitica EP155]	-	-	-	-	-	-	-
estExt_fgenesh1_kg.C_10875	8460	2812	6603	475	258	182	428.18	128.27	347.99	18.77	10.37	8.31	301.48	12.4833	-4.59399	4.289e-22	1.96316e-20	nucS	KAF3771398.1 putative nuclease S1 precursor [Cryphonectria parasitica EP155]	-	-	-	-	-	GO:0003676//nucleic acid binding;GO:0004519//endonuclease activity	GO:0006308//DNA catabolic process;GO:0019068//virion assembly
e_gw1.4.620.1	726	486	1008	98	63	50	46.76	28.21	67.6	4.93	3.22	2.91	47.5233	3.68667	-3.68825	8.6151e-22	3.85534e-20	--	KAF3765373.1 aldolase [Cryphonectria parasitica EP155]	Metabolism;Metabolism;Metabolism;Metabolism;Metabolism	Global and overview maps;Global and overview maps;Global and overview maps;Global and overview maps;Carbohydrate metabolism	ko01100//Metabolic pathways;ko01110//Biosynthesis of secondary metabolites;ko01230//Biosynthesis of amino acids;ko01200//Carbon metabolism;ko00030//Pentose phosphate pathway	K00616;K00616;K00616;K00616;K00616	-	GO:0004801//sedoheptulose-7-phosphate:D-glyceraldehyde-3-phosphate glyceronetransferase activity;GO:0016832//aldehyde-lyase activity	GO:0005975//carbohydrate metabolic process;GO:0006098//pentose-phosphate shunt
Crypa1.fgenesh1_pg.C_scaffold_2000334	264	268	258	74	61	47	14.84	13.58	15.1	3.25	2.72	2.38	14.5067	2.78333	-2.38183	1.47903e-21	6.49803e-20	rgxB	KAF3766627.1 family 28 glycoside hydrolase [Cryphonectria parasitica EP155]	Metabolism;Metabolism	Global and overview maps;Carbohydrate metabolism	ko01100//Metabolic pathways;ko00040//Pentose and glucuronate interconversions	K01213;K01213	GO:0005575//cellular_component;GO:0005576//extracellular region	GO:0003674//molecular_function;GO:0003824//catalytic activity;GO:0004553//hydrolase activity, hydrolyzing O-glycosyl compounds;GO:0004650//polygalacturonase activity;GO:0016787//hydrolase activity;GO:0016798//hydrolase activity, acting on glycosyl bonds;GO:0030596//alpha-L-rhamnosidase activity	GO:0000272//polysaccharide catabolic process;GO:0005975//carbohydrate metabolic process;GO:0005976//polysaccharide metabolic process;GO:0008150//biological_process;GO:0008152//metabolic process;GO:0009056//catabolic process;GO:0009057//macromolecule catabolic process;GO:0009987//cellular process;GO:0016043//cellular component organization;GO:0016052//carbohydrate catabolic process;GO:0043170//mac…
Crypa1.estExt_Genewise1.C_130066	108	184	247	5	10	3	2.26	3.47	5.38	0.08	0.17	0.06	3.70333	0.103333	-5.16345	1.491e-21	6.52679e-20	tyrDC	KAF3760257.1 hypothetical protein M406DRAFT_85607 [Cryphonectria parasitica EP155]	-	-	-	-	-	GO:0004351//glutamate decarboxylase activity;GO:0004837//tyrosine decarboxylase activity;GO:0016829//lyase activity;GO:0016831//carboxy-lyase activity;GO:0030170//pyridoxal phosphate binding	GO:0006520//cellular amino acid metabolic process;GO:0006540//glutamate decarboxylation to succinate;GO:0006572//tyrosine catabolic process;GO:0015940//pantothenate biosynthetic process;GO:0019752//carboxylic acid metabolic process;GO:0051188//cofactor biosynthetic process
Crypa1.estExt_fgenesh1_kg.C_150029	405	358	368	112	122	84	24.25	19.32	22.95	5.24	5.8	4.54	22.1733	5.19333	-2.09409	1.63812e-21	7.11901e-20	--	KAF3761293.1 hypothetical protein M406DRAFT_104765 [Cryphonectria parasitica EP155]	-	-	-	-	-	-	-
estExt_Genewise1.C_60615	547	474	520	126	77	69	43.97	34.34	43.53	7.91	4.92	5.01	40.6133	5.94667	-2.7718	2.3205e-21	9.97648e-20	ustYa	KAF3763254.1 hypothetical protein M406DRAFT_279313, partial [Cryphonectria parasitica EP155]	-	-	-	-	-	-	GO:0043386//mycotoxin biosynthetic process
estExt_fgenesh1_pg.C_10229	523	405	418	104	132	84	41.46	28.94	34.5	6.44	8.31	6.01	34.9667	6.92	-2.33714	2.36985e-21	1.01524e-19	cctP	KAF3769663.1 hypothetical protein M406DRAFT_348825 [Cryphonectria parasitica EP155]	-	-	-	-	-	-	GO:0043386//mycotoxin biosynthetic process
estExt_Genewise1Plus.C_60576	302	716	556	57	58	59	11.46	24.48	21.96	1.69	1.75	2.02	19.3	1.82	-3.40659	4.54859e-21	1.90125e-19	SCO3172	KAF3763245.1 FAD/NAD(P)-binding domain-containing protein [Cryphonectria parasitica EP155]	-	-	-	-	-	GO:0004499//N,N-dimethylaniline monooxygenase activity;GO:0004791//thioredoxin-disulfide reductase activity;GO:0015036//disulfide oxidoreductase activity;GO:0016152//mercury (II) reductase activity;GO:0016491//oxidoreductase activity;GO:0050660//flavin adenine dinucleotide binding;GO:0050661//NADP binding;GO:0050662//coenzyme binding	GO:0006790//sulfur compound metabolic process;GO:0046689//response to mercury ion;GO:0055114//oxidation-reduction process
estExt_fgenesh1_kg.C_10269	1189	772	891	232	237	184	135.31	79.18	105.58	20.62	21.43	18.9	106.69	20.3167	-2.39269	7.16071e-21	2.932e-19	--	KAF3770113.1 hypothetical protein M406DRAFT_354264 [Cryphonectria parasitica EP155]	-	-	-	-	-	-	-
Crypa1.fgenesh1_pm.C_scaffold_5000397	1847	1380	1353	433	329	299	130.89	88.14	99.84	23.96	18.52	19.13	106.29	20.5367	-2.37173	9.82312e-21	3.94169e-19	AFUB_029980	KAF3769041.1 family 16 glycoside hydrolase [Cryphonectria parasitica EP155]	-	-	-	-	-	GO:0004553//hydrolase activity, hydrolyzing O-glycosyl compounds	GO:0005975//carbohydrate metabolic process
fgenesh1_pg.2_915	491	232	306	2	1	0	23	9.79	14.93	0.07	0.04	0	15.9067	0.0366667	-8.76095	1.30873e-20	5.19952e-19	TRI11	KAF3769327.1 cytochrome P450 [Cryphonectria parasitica EP155]	-	-	-	-	GO:0048500//signal recognition particle	GO:0005506//iron ion binding;GO:0008312//7S RNA binding;GO:0016705//oxidoreductase activity, acting on paired donors, with incorporation or reduction of molecular oxygen;GO:0020037//heme binding	GO:0006614//SRP-dependent cotranslational protein targeting to membrane;GO:0055114//oxidation-reduction process
estExt_Genewise1Plus.C_50384	1264	810	1063	120	43	34	57.86	33.42	50.67	4.29	1.56	1.4	47.3167	2.41667	-4.29126	2.75788e-20	1.08494e-18	--	KAF3764231.1 hypothetical protein M406DRAFT_291283 [Cryphonectria parasitica EP155]	-	-	-	-	-	-	-
fgenesh1_kg.5_476_CEST_55_C_03	40801	24000	18392	2402	4244	3397	6400.23	3393.09	3004.23	294.25	528.94	481	4265.85	434.73	-3.29464	5.76807e-20	2.24712e-18	--	-	-	-	-	-	GO:0019867//outer membrane	-	GO:0042742//defense response to bacterium;GO:0046999//regulation of conjugation
Crypa1.estExt_Genewise1.C_20263	208	121	309	13	10	4	5.1	2.67	7.88	0.25	0.19	0.09	5.21667	0.176667	-4.88403	6.05359e-20	2.34319e-18	OPT2	KAF3765425.1 hypothetical protein M406DRAFT_78222 [Cryphonectria parasitica EP155]	-	-	-	-	-	GO:0015198//oligopeptide transporter activity	GO:0055085//transmembrane transport
estExt_Genewise1.C_60150	3220	2932	4188	1003	789	699	149.98	123.08	203.12	36.48	29.2	29.39	158.727	31.69	-2.32444	1.44429e-19	5.45028e-18	SPAC869.04	KAF3763056.1 Acetamidase/Formamidase [Cryphonectria parasitica EP155]	Metabolism;Metabolism;Metabolism;Metabolism;Metabolism	Global and overview maps;Global and overview maps;Carbohydrate metabolism;Metabolism of other amino acids;Energy metabolism	ko01100//Metabolic pathways;ko01200//Carbon metabolism;ko00630//Glyoxylate and dicarboxylate metabolism;ko00460//Cyanoamino acid metabolism;ko00910//Nitrogen metabolism	K01455;K01455;K01455;K01455;K01455	-	GO:0003674//molecular_function;GO:0003824//catalytic activity;GO:0004328//formamidase activity;GO:0016787//hydrolase activity;GO:0016810//hydrolase activity, acting on carbon-nitrogen (but not peptide) bonds;GO:0016811//hydrolase activity, acting on carbon-nitrogen (but not peptide) bonds, in linear amides	-
gw1.1.2805.1	2285	1876	1873	626	822	591	151.92	112.41	129.67	32.5	43.42	35.47	131.333	37.13	-1.82258	2.00869e-19	7.48626e-18	--	KAF3770629.1 hypothetical protein M406DRAFT_231170, partial [Cryphonectria parasitica EP155]	-	-	-	-	-	-	-
estExt_fgenesh1_kg.C_80462	258	194	223	2	1	0	18.51	12.55	16.66	0.11	0.06	0	15.9067	0.0566667	-8.13292	2.48382e-19	9.20009e-18	abh1	KAF3761769.1 hypothetical protein M406DRAFT_358091 [Cryphonectria parasitica EP155]	-	-	-	-	GO:0000228//nuclear chromosome;GO:0000785//chromatin;GO:0000790//nuclear chromatin;GO:0000791//euchromatin;GO:0005575//cellular_component;GO:0005622//intracellular;GO:0005623//cell;GO:0005634//nucleus;GO:0005694//chromosome;GO:0005719//nuclear euchromatin;GO:0005737//cytoplasm;GO:0005739//mitochondrion;GO:0031974//membrane-enclosed lumen;GO:0031981//nuclear lumen;GO:0043226//organelle;GO:0043227/…	GO:0000049//tRNA binding;GO:0003674//molecular_function;GO:0003676//nucleic acid binding;GO:0003723//RNA binding;GO:0003824//catalytic activity;GO:0003906//DNA-(apurinic or apyrimidinic site) lyase activity;GO:0005102//receptor binding;GO:0005488//binding;GO:0005506//iron ion binding;GO:0005515//protein binding;GO:0008198//ferrous iron binding;GO:0016491//oxidoreductase activity;GO:0016705//oxido…	GO:0000003//reproduction;GO:0001701//in utero embryonic development;GO:0001764//neuron migration;GO:0001890//placenta development;GO:0002097//tRNA wobble base modification;GO:0002101//tRNA wobble cytosine modification;GO:0003006//developmental process involved in reproduction;GO:0006139//nucleobase-containing compound metabolic process;GO:0006259//DNA metabolic process;GO:0006281//DNA repair;GO:0…
Crypa1.estExt_fgenesh1_pg.C_40984	615	375	958	64	49	22	36.48	20.05	59.17	2.96	2.31	1.18	38.5667	2.15	-4.16495	2.86643e-19	1.05847e-17	--	KAF3764186.1 hypothetical protein M406DRAFT_107371 [Cryphonectria parasitica EP155]	-	-	-	-	-	-	-
Crypa1.e_gw1.10.96.1	4104	2118	3035	590	659	495	151.04	70.26	116.31	16.96	19.27	16.44	112.537	17.5567	-2.6803	2.96759e-19	1.09247e-17	aorO	KAF3764044.1 hypothetical protein M406DRAFT_51026 [Cryphonectria parasitica EP155]	-	-	-	-	GO:0005575//cellular_component;GO:0005576//extracellular region;GO:0005615//extracellular space;GO:0044421//extracellular region part	GO:0003674//molecular_function;GO:0003824//catalytic activity;GO:0004175//endopeptidase activity;GO:0004252//serine-type endopeptidase activity;GO:0005488//binding;GO:0008233//peptidase activity;GO:0008236//serine-type peptidase activity;GO:0016787//hydrolase activity;GO:0017171//serine hydrolase activity;GO:0043167//ion binding;GO:0043169//cation binding;GO:0046872//metal ion binding;GO:0070011/…	GO:0006508//proteolysis;GO:0006807//nitrogen compound metabolic process;GO:0008150//biological_process;GO:0008152//metabolic process;GO:0019538//protein metabolic process;GO:0043170//macromolecule metabolic process;GO:0044238//primary metabolic process;GO:0071704//organic substance metabolic process;GO:1901564//organonitrogen compound metabolic process
fgenesh1_pm.1_474	169	269	342	33	26	14	9.41	13.5	19.84	1.44	1.15	0.7	14.25	1.09667	-3.69976	3.01755e-19	1.10411e-17	ascD	KAF3770026.1 hypothetical protein M406DRAFT_335784 [Cryphonectria parasitica EP155]	-	-	-	-	-	GO:0003824//catalytic activity;GO:0004148//dihydrolipoyl dehydrogenase activity;GO:0004791//thioredoxin-disulfide reductase activity;GO:0016491//oxidoreductase activity;GO:0016668//oxidoreductase activity, acting on a sulfur group of donors, NAD(P) as acceptor;GO:0016701//oxidoreductase activity, acting on single donors with incorporation of molecular oxygen;GO:0045550//geranylgeranyl reductase a…	GO:0006096//glycolytic process;GO:0006744//ubiquinone biosynthetic process;GO:0006805//xenobiotic metabolic process;GO:0009228//thiamine biosynthetic process;GO:0009398//FMN biosynthetic process;GO:0015995//chlorophyll biosynthetic process;GO:0016117//carotenoid biosynthetic process;GO:0030494//bacteriochlorophyll biosynthetic process;GO:0045454//cell redox homeostasis;GO:0051068//dihydrolipoamid…
fgenesh1_kg.6_127_698_1_CCBH_CCBI_EXTA	912	523	851	137	98	62	83.75	43.28	81.37	9.82	7.15	5.14	69.4667	7.37	-3.23658	5.11374e-19	1.8159e-17	--	KAF3763329.1 hypothetical protein M406DRAFT_323096 [Cryphonectria parasitica EP155]	-	-	-	-	-	-	-
e_gw1.8.1309.1	231	109	164	15	14	9	17.37	7.39	12.84	0.88	0.84	0.61	12.5333	0.776667	-4.01233	5.5821e-19	1.9706e-17	--	KAF3761865.1 hypothetical protein M406DRAFT_265578 [Cryphonectria parasitica EP155]	-	-	-	-	-	GO:0004061//arylformamidase activity	GO:0019441//tryptophan catabolic process to kynurenine
fgenesh1_pg.11_174	281	105	561	1	3	1	35.1	11.82	72.97	0.1	0.3	0.11	39.9633	0.17	-7.877	7.32617e-19	2.5563e-17	--	KAF3760055.1 hypothetical protein M406DRAFT_335266 [Cryphonectria parasitica EP155]	-	-	-	-	-	-	-
fgenesh1_pm.5_23	809	679	668	238	285	198	37.4	28.29	32.16	8.59	10.47	8.26	32.6167	9.10667	-1.84061	7.76244e-19	2.69292e-17	--	KAF3764097.1 hypothetical protein M406DRAFT_339798 [Cryphonectria parasitica EP155]	-	-	-	-	-	-	-
estExt_fgenesh1_kg.C_100046	1722	1187	1056	311	278	293	99.74	61.97	63.69	14.07	12.79	15.32	75.1333	14.06	-2.41786	1.03973e-18	3.5659e-17	--	KAF3760208.1 hypothetical protein M406DRAFT_358542 [Cryphonectria parasitica EP155]	-	-	-	-	GO:0016021//integral component of membrane	-	-
estExt_fgenesh1_pg.C_100035	2036	1938	1979	958	981	798	97.15	83.34	98.33	35.7	37.19	34.37	92.94	35.7533	-1.37822	1.38197e-18	4.65999e-17	Acad10	KAF3760166.1 acyl-CoA dehydrogenase NM domain-like protein [Cryphonectria parasitica EP155]	Metabolism;Metabolism;Metabolism;Metabolism;Metabolism	Global and overview maps;Global and overview maps;Amino acid metabolism;Global and overview maps;Lipid metabolism	ko01100//Metabolic pathways;ko01110//Biosynthesis of secondary metabolites;ko00280//Valine, leucine and isoleucine degradation;ko01212//Fatty acid metabolism;ko00071//Fatty acid degradation	K00249;K00249;K00249;K00249;K00249	-	GO:0016491//oxidoreductase activity;GO:0016627//oxidoreductase activity, acting on the CH-CH group of donors;GO:0018515//pimeloyl-CoA dehydrogenase activity;GO:0050660//flavin adenine dinucleotide binding	GO:0006790//sulfur compound metabolic process;GO:0055114//oxidation-reduction process
estExt_fgenesh1_kg.C_40017	310	272	349	82	95	66	20.3	16.05	23.8	4.19	4.94	3.9	20.05	4.34333	-2.20673	2.0951e-18	6.94788e-17	--	KAF3765306.1 hypothetical protein M406DRAFT_355861 [Cryphonectria parasitica EP155]	-	-	-	-	-	-	-
Crypa1.e_gw1.5.807.1	1098	739	819	236	243	155	53.35	32.36	41.44	8.96	9.38	6.8	42.3833	8.38	-2.33847	3.02244e-18	9.91392e-17	SPAC11D3.08c	KAF3768771.1 hypothetical protein M406DRAFT_44371 [Cryphonectria parasitica EP155]	-	-	-	-	GO:0016020//membrane	GO:0022857//transmembrane transporter activity	GO:0055085//transmembrane transport
Crypa1.estExt_fgenesh1_kg.C_10795	2011	1615	1867	719	682	570	109.23	79.06	105.6	30.5	29.43	27.95	97.9633	29.2933	-1.74167	4.05881e-18	1.31698e-16	klpA	KAF3771186.1 hypothetical protein M406DRAFT_101138 [Cryphonectria parasitica EP155]	-	-	-	-	GO:0000228//nuclear chromosome;GO:0000235//astral microtubule;GO:0000775//chromosome, centromeric region;GO:0000776//kinetochore;GO:0000777//condensed chromosome kinetochore;GO:0000778//condensed nuclear chromosome kinetochore;GO:0000779//condensed chromosome, centromeric region;GO:0000780//condensed nuclear chromosome, centromeric region;GO:0000793//condensed chromosome;GO:0000794//condensed nuc…	GO:0000166//nucleotide binding;GO:0003674//molecular_function;GO:0003774//motor activity;GO:0003777//microtubule motor activity;GO:0003824//catalytic activity;GO:0005488//binding;GO:0005515//protein binding;GO:0005524//ATP binding;GO:0008017//microtubule binding;GO:0008092//cytoskeletal protein binding;GO:0008144//drug binding;GO:0008569//ATP-dependent microtubule motor activity, minus-end-direct…	GO:0000003//reproduction;GO:0000022//mitotic spindle elongation;GO:0000070//mitotic sister chromatid segregation;GO:0000212//meiotic spindle organization;GO:0000226//microtubule cytoskeleton organization;GO:0000278//mitotic cell cycle;GO:0000280//nuclear division;GO:0000741//karyogamy;GO:0000742//karyogamy involved in conjugation with cellular fusion;GO:0000743//nuclear migration involved in conj…
estExt_fgenesh1_kg.C_10051	188	158	171	42	39	27	18.7	14.16	17.71	3.26	3.08	2.42	16.8567	2.92	-2.52928	4.8779e-18	1.55756e-16	--	KAF3769569.1 hypothetical protein M406DRAFT_354051 [Cryphonectria parasitica EP155]	-	-	-	-	-	-	-
Crypa1.fgenesh1_pg.C_scaffold_12000020	896	766	876	333	341	278	32.83	25.3	33.42	9.53	9.93	9.19	30.5167	9.55	-1.67602	4.9534e-18	1.57749e-16	IPL1	KAF3768263.1 hypothetical protein M406DRAFT_75480 [Cryphonectria parasitica EP155]	-	-	-	-	-	GO:0004672//protein kinase activity;GO:0005524//ATP binding	GO:0006468//protein phosphorylation
fgenesh1_pm.4_862	1184	576	474	12	62	30	58.92	25.83	24.56	0.47	2.45	1.35	36.4367	1.42333	-4.67805	5.80649e-18	1.83461e-16	orf2	KAF3766399.1 cytochrome P450 [Cryphonectria parasitica EP155]	-	-	-	-	-	GO:0005506//iron ion binding;GO:0016705//oxidoreductase activity, acting on paired donors, with incorporation or reduction of molecular oxygen;GO:0020037//heme binding	GO:0055114//oxidation-reduction process
Crypa1.fgenesh1_pg.C_scaffold_11000071	90	112	225	2	5	4	3.92	4.4	10.2	0.07	0.17	0.16	6.17333	0.133333	-5.53294	6.19597e-18	1.94744e-16	--	KAF3759952.1 hypothetical protein M406DRAFT_75329 [Cryphonectria parasitica EP155]	-	-	-	-	GO:0009380//excinuclease repair complex	GO:0009381//excinuclease ABC activity	GO:0006289//nucleotide-excision repair
e_gw1.2.615.1	474	389	377	55	110	80	43.42	32.12	35.96	3.93	8.01	6.61	37.1667	6.18333	-2.58755	8.28126e-18	2.58264e-16	rhmA	KAF3769121.1 Phosphoenolpyruvate/pyruvate domain-containing protein [Cryphonectria parasitica EP155]	Metabolism;Metabolism	Global and overview maps;Amino acid metabolism	ko01100//Metabolic pathways;ko00350//Tyrosine metabolism	K02510;K02510	GO:0005737//cytoplasm	GO:0000287//magnesium ion binding;GO:0003674//molecular_function;GO:0003824//catalytic activity;GO:0004743//pyruvate kinase activity;GO:0005488//binding;GO:0016772//transferase activity, transferring phosphorus-containing groups;GO:0016829//lyase activity;GO:0016830//carbon-carbon lyase activity;GO:0016832//aldehyde-lyase activity;GO:0018802//2,4-dihydroxyhept-2-ene-1,7-dioate aldolase activity;G…	GO:0006096//glycolytic process;GO:0016310//phosphorylation
estExt_fgenesh1_kg.C_10845	4365	3823	4780	987	496	412	262.03	206.84	298.8	46.27	23.66	22.32	255.89	30.75	-3.05687	1.02686e-17	3.18592e-16	--	KAF3771331.1 hypothetical protein M406DRAFT_354816 [Cryphonectria parasitica EP155]	-	-	-	-	-	-	-
estExt_fgenesh1_kg.C_80486	1101	812	842	252	330	221	112.37	74.69	89.48	20.09	26.76	20.36	92.18	22.4033	-2.04074	1.24205e-17	3.82399e-16	--	KAF3761838.1 hypothetical protein M406DRAFT_358114 [Cryphonectria parasitica EP155]	-	-	-	-	GO:0005576//extracellular region	GO:0008289//lipid binding	GO:0006869//lipid transport;GO:0042157//lipoprotein metabolic process
fgenesh1_kg.2_446_2350_1_CCBH_CCBI_EXTA	2422	2425	2850	606	343	236	139.41	125.81	170.83	27.24	15.69	12.26	145.35	18.3967	-2.98201	1.41014e-17	4.29755e-16	--	KAF3769342.1 hypothetical protein M406DRAFT_321257 [Cryphonectria parasitica EP155]	-	-	-	-	-	-	-
estExt_fgenesh1_pm.C_60158	8760	4978	7605	1669	1838	1220	229.59	117.59	207.55	34.16	38.27	28.86	184.91	33.7633	-2.45329	1.47682e-17	4.47806e-16	isp4	KAF3763219.1 small oligopeptide transporter [Cryphonectria parasitica EP155]	-	-	-	-	-	GO:0015198//oligopeptide transporter activity	GO:0055085//transmembrane transport
Crypa1.e_gw1.3.1421.1	353	255	482	52	30	16	12.88	8.38	18.31	1.48	0.87	0.53	13.19	0.96	-3.78027	2.06598e-17	6.20205e-16	DUR3	KAF3767301.1 hypothetical protein M406DRAFT_39720 [Cryphonectria parasitica EP155]	-	-	-	-	GO:0005887//integral component of plasma membrane;GO:0009523//photosystem II;GO:0009539//photosystem II reaction center;GO:0016020//membrane	GO:0005298//proline:sodium symporter activity;GO:0015370//solute:sodium symporter activity;GO:0015498//pantothenate:sodium symporter activity;GO:0022857//transmembrane transporter activity	GO:0006810//transport;GO:0015824//proline transport;GO:0015887//pantothenate transmembrane transport;GO:0015937//coenzyme A biosynthetic process;GO:0015979//photosynthesis;GO:0055085//transmembrane transport
Crypa1.fgenesh1_pg.C_scaffold_10000273	211	244	147	0	0	0	17.99	18.75	13.05	0	0	0	16.5967	0.001	-14.0186	8.36176e-17	2.42551e-15	--	KAF3764007.1 hypothetical protein M406DRAFT_75232 [Cryphonectria parasitica EP155]	-	-	-	-	-	GO:0008168//methyltransferase activity;GO:0008171//O-methyltransferase activity	GO:0008299//isoprenoid biosynthetic process;GO:0009102//biotin biosynthetic process
fgenesh1_kg.5_303_2156_1_CCBH_CCBI_EXTA	1581	1226	1179	184	393	214	130.48	91.2	101.33	11.86	25.77	15.94	107.67	17.8567	-2.59208	1.47917e-16	4.18972e-15	--	KAF3764844.1 hypothetical protein M406DRAFT_322756 [Cryphonectria parasitica EP155]	-	-	-	-	-	-	-
gw1.8.1876.1	110	103	161	17	19	13	8.19	6.92	12.49	0.99	1.12	0.87	9.2	0.993333	-3.21128	3.85061e-16	1.06073e-14	--	KAF3761949.1 hypothetical protein M406DRAFT_240449, partial [Cryphonectria parasitica EP155]	-	-	-	-	-	GO:0000034//adenine deaminase activity;GO:0004151//dihydroorotase activity;GO:0004157//dihydropyrimidinase activity;GO:0008798//beta-aspartyl-peptidase activity;GO:0008892//guanine deaminase activity;GO:0016787//hydrolase activity;GO:0018835//carbon phosphorus lyase activity;GO:0050480//imidazolonepropionase activity	GO:0006147//guanine catabolic process;GO:0006168//adenine salvage;GO:0006508//proteolysis;GO:0006548//histidine catabolic process;GO:0008152//metabolic process;GO:0009220//pyrimidine ribonucleotide biosynthetic process;GO:0019634//organic phosphonate metabolic process
estExt_Genewise1Plus.C_81777	380	372	406	151	161	126	24.6	21.71	27.37	7.63	8.28	7.36	24.56	7.75667	-1.6628	3.91859e-16	1.07699e-14	dgoD	KAF3761959.1 enolase C-terminal domain-like protein [Cryphonectria parasitica EP155]	Metabolism;Metabolism	Global and overview maps;Carbohydrate metabolism	ko01100//Metabolic pathways;ko00052//Galactose metabolism	K01684;K01684	-	GO:0016836//hydro-lyase activity;GO:0043814//phospholactate guanylyltransferase activity;GO:0050096//methylaspartate ammonia-lyase activity	GO:0009108//coenzyme biosynthetic process;GO:0009234//menaquinone biosynthetic process;GO:0019670//anaerobic glutamate catabolic process
estExt_Genewise1Plus.C_21402	996	1239	800	316	310	313	40.58	45.5	33.94	10.06	10.04	11.51	40.0067	10.5367	-1.92482	3.94938e-16	1.08298e-14	--	KAF3768910.1 hypothetical protein M406DRAFT_286933 [Cryphonectria parasitica EP155]	-	-	-	-	-	-	-
e_gw1.4.2795.1	533	414	338	89	127	68	31.16	21.82	20.58	4.06	5.9	3.59	24.52	4.51667	-2.44063	4.05327e-16	1.10894e-14	gsfB	KAF3765301.1 putative O-methyltransferase [Cryphonectria parasitica EP155]	-	-	-	-	-	GO:0008171//O-methyltransferase activity	GO:0016051//carbohydrate biosynthetic process
estExt_fgenesh1_pg.C_80370	5944	4849	5750	2110	2517	2075	359.73	264.49	362.36	99.72	121.03	113.35	328.86	111.367	-1.56216	7.0384e-16	1.87452e-14	--	KAF3761625.1 hypothetical protein M406DRAFT_353192 [Cryphonectria parasitica EP155]	-	-	-	-	-	-	-
fgenesh1_pm.8_318	364	339	357	126	141	126	14.86	12.47	15.17	4.02	4.57	4.64	14.1667	4.41	-1.68365	7.32641e-16	1.94263e-14	alcR	KAF3761614.1 hypothetical protein M406DRAFT_342380 [Cryphonectria parasitica EP155]	-	-	-	-	-	GO:0000981//RNA polymerase II transcription factor activity, sequence-specific DNA binding;GO:0008270//zinc ion binding	GO:0006355//regulation of transcription, DNA-templated
fgenesh1_kg.1_229_1731_1_CCBH_CCBI_EXTA	123	198	196	35	27	25	6.25	9.06	10.37	1.39	1.09	1.15	8.56	1.21	-2.8226	7.43804e-16	1.96789e-14	aspB	KAF3770023.1 FAD/NAD(P)-binding domain-containing protein [Cryphonectria parasitica EP155]	-	-	-	-	GO:0009331//glycerol-3-phosphate dehydrogenase complex;GO:0009342//glutamate synthase complex (NADPH)	GO:0003824//catalytic activity;GO:0004148//dihydrolipoyl dehydrogenase activity;GO:0004355//glutamate synthase (NADPH) activity;GO:0004362//glutathione-disulfide reductase activity;GO:0004368//glycerol-3-phosphate dehydrogenase activity;GO:0004791//thioredoxin-disulfide reductase activity;GO:0015036//disulfide oxidoreductase activity;GO:0016166//phytoene dehydrogenase activity;GO:0016491//oxidore…	GO:0006071//glycerol metabolic process;GO:0006096//glycolytic process;GO:0006400//tRNA modification;GO:0006537//glutamate biosynthetic process;GO:0006744//ubiquinone biosynthetic process;GO:0006790//sulfur compound metabolic process;GO:0009228//thiamine biosynthetic process;GO:0009236//cobalamin biosynthetic process;GO:0015995//chlorophyll biosynthetic process;GO:0016117//carotenoid biosynthetic …
estExt_fgenesh1_kg.C_70338	301	207	201	52	54	29	14.64	9.08	10.18	1.98	2.09	1.27	11.3	1.78	-2.66637	1.32571e-15	3.46181e-14	--	KAF3762949.1 hypothetical protein M406DRAFT_357647, partial [Cryphonectria parasitica EP155]	-	-	-	-	-	-	-
Crypa1.estExt_fgenesh1_kg.C_50311	578	349	383	94	56	76	63.35	34.47	43.71	8.05	4.88	7.52	47.1767	6.81667	-2.79094	1.90703e-15	4.90531e-14	--	KAF3769040.1 hypothetical protein M406DRAFT_102961 [Cryphonectria parasitica EP155]	-	-	-	-	-	-	-
estExt_fgenesh1_kg.C_10071	1029	551	569	136	167	114	195.77	94.48	112.72	20.21	25.24	19.58	134.323	21.6767	-2.6315	1.91803e-15	4.92247e-14	--	KAF3769607.1 hypothetical protein M406DRAFT_354071 [Cryphonectria parasitica EP155]	-	-	-	-	-	-	-
estExt_Genewise1Plus.C_42113	632	438	577	161	163	99	81.69	51.03	77.67	16.25	16.74	11.55	70.13	14.8467	-2.23989	2.14451e-15	5.45783e-14	--	KAF3766221.1 hypothetical protein M406DRAFT_290592 [Cryphonectria parasitica EP155]	-	-	-	-	GO:0016021//integral component of membrane	-	GO:0007155//cell adhesion;GO:0042246//tissue regeneration
e_gw1.10.313.1	494	656	465	187	138	120	10.28	12.3	10.07	3.04	2.28	2.25	10.8833	2.52333	-2.10872	2.56313e-15	6.45502e-14	--	KAF3760334.1 hypothetical protein M406DRAFT_269589 [Cryphonectria parasitica EP155]	-	-	-	-	-	GO:0005515//protein binding	-
estExt_Genewise1.C_81381	930	1114	1224	434	418	385	20.77	22.42	28.46	7.57	7.42	7.76	23.8833	7.58333	-1.6551	3.20171e-15	7.94684e-14	rst2	KAF3761783.1 hypothetical protein M406DRAFT_281862 [Cryphonectria parasitica EP155]	-	-	-	-	-	GO:0003677//DNA binding;GO:0008270//zinc ion binding	GO:0006351//transcription, DNA-templated
Crypa1.fgenesh1_pg.C_scaffold_7000588	466	598	676	144	204	160	11.85	13.7	17.89	2.86	4.12	3.67	14.48	3.55	-2.02817	3.9303e-15	9.67546e-14	SAVERM_828	KAF3761076.1 family 78 glycoside hydrolase [Cryphonectria parasitica EP155]	-	-	-	-	-	GO:0004553//hydrolase activity, hydrolyzing O-glycosyl compounds	GO:0005975//carbohydrate metabolic process
Crypa1.fgenesh1_pg.C_scaffold_11000201	658	371	149	29	33	18	36.08	18.34	8.51	1.24	1.44	0.89	20.9767	1.19	-4.13975	4.67617e-15	1.13721e-13	--	KAF3760108.1 hypothetical protein M406DRAFT_75459 [Cryphonectria parasitica EP155]	-	-	-	-	-	-	-
Crypa1.estExt_fgenesh1_kg.C_80146	993	641	1590	175	165	163	24.86	14.46	41.45	3.42	3.28	3.68	26.9233	3.46	-2.96001	5.56855e-15	1.33801e-13	atrR	KAF3764050.1 hypothetical protein M406DRAFT_103763 [Cryphonectria parasitica EP155]	-	-	-	-	-	GO:0000981//RNA polymerase II transcription factor activity, sequence-specific DNA binding;GO:0003677//DNA binding;GO:0008270//zinc ion binding	GO:0006351//transcription, DNA-templated;GO:0006355//regulation of transcription, DNA-templated
Crypa1.fgenesh1_kg.C_scaffold_9000473	98	76	91	11	15	7	17.15	11.99	16.58	1.5	2.09	1.11	15.24	1.56667	-3.28209	5.6154e-15	1.34658e-13	--	KAF3761889.1 hypothetical protein M406DRAFT_57997 [Cryphonectria parasitica EP155]	-	-	-	-	-	-	-
estExt_fgenesh1_pg.C_50192	313	96	143	0	0	0	29.47	8.15	14.02	0	0	0	17.2133	0.001	-14.0712	5.82758e-15	1.39191e-13	--	KAF3764263.1 hypothetical protein M406DRAFT_351651 [Cryphonectria parasitica EP155]	-	-	-	-	GO:0005576//extracellular region	GO:0004553//hydrolase activity, hydrolyzing O-glycosyl compounds;GO:0030246//carbohydrate binding	GO:0005975//carbohydrate metabolic process
fgenesh1_pg.5_1019	397	241	323	77	43	45	64.6	35.34	54.73	9.78	5.56	6.61	51.5567	7.31667	-2.8169	9.79697e-15	2.28116e-13	--	KAF3765123.1 hypothetical protein M406DRAFT_331433 [Cryphonectria parasitica EP155]	-	-	-	-	-	-	-
Crypa1.fgenesh1_pg.C_scaffold_1000079	1720	793	569	96	158	97	188.23	78.21	64.84	8.2	13.74	9.58	110.427	10.5067	-3.39371	1.12166e-14	2.59165e-13	--	KAF3769490.1 hypothetical protein M406DRAFT_65982 [Cryphonectria parasitica EP155]	-	-	-	-	-	-	-
estExt_fgenesh1_kg.C_90327	1731	1131	1277	465	434	330	265.91	156.59	204.27	55.78	52.97	45.76	208.923	51.5033	-2.02024	1.22211e-14	2.81297e-13	--	KAF3761120.1 hypothetical protein M406DRAFT_358486 [Cryphonectria parasitica EP155]	-	-	-	-	-	-	-
Crypa1.fgenesh1_pg.C_scaffold_1001740	92	99	74	0	7	0	2.66	2.58	2.23	0	0.16	0	2.49	0.0533333	-5.54496	1.24982e-14	2.86577e-13	ARB_07629	KAF3771444.1 family 92 glycoside hydrolase [Cryphonectria parasitica EP155]	-	-	-	-	-	-	-
fgenesh1_pg.1_780	181	184	135	45	37	23	41.45	37.98	32.19	8.05	6.73	4.75	37.2067	6.51	-2.51483	1.82795e-14	4.11306e-13	--	KAF3770254.1 hypothetical protein M406DRAFT_325704 [Cryphonectria parasitica EP155]	-	-	-	-	-	-	-
Crypa1.estExt_Genewise1.C_61263	3765	4212	3806	2023	2340	1929	60.04	60.53	63.2	25.19	29.65	27.77	61.2567	27.5367	-1.15351	1.98399e-14	4.44754e-13	GDB1	KAF3762761.1 family 13 glycoside hydrolase, partial [Cryphonectria parasitica EP155]	Metabolism;Metabolism;Metabolism	Global and overview maps;Global and overview maps;Carbohydrate metabolism	ko01100//Metabolic pathways;ko01110//Biosynthesis of secondary metabolites;ko00500//Starch and sucrose metabolism	K01196;K01196;K01196	GO:0005575//cellular_component;GO:0005576//extracellular region;GO:0005622//intracellular;GO:0005623//cell;GO:0005634//nucleus;GO:0005737//cytoplasm;GO:0005739//mitochondrion;GO:0005783//endoplasmic reticulum;GO:0005829//cytosol;GO:0012505//endomembrane system;GO:0016234//inclusion body;GO:0016528//sarcoplasm;GO:0016529//sarcoplasmic reticulum;GO:0030141//secretory granule;GO:0031410//cytoplasmic…	GO:0001871//pattern binding;GO:0003674//molecular_function;GO:0003824//catalytic activity;GO:0004133//glycogen debranching enzyme activity;GO:0004134//4-alpha-glucanotransferase activity;GO:0004135//amylo-alpha-1,6-glucosidase activity;GO:0004553//hydrolase activity, hydrolyzing O-glycosyl compounds;GO:0005488//binding;GO:0005515//protein binding;GO:0015926//glucosidase activity;GO:0016740//trans…	GO:0000271//polysaccharide biosynthetic process;GO:0000272//polysaccharide catabolic process;GO:0001775//cell activation;GO:0002252//immune effector process;GO:0002263//cell activation involved in immune response;GO:0002274//myeloid leukocyte activation;GO:0002275//myeloid cell activation involved in immune response;GO:0002283//neutrophil activation involved in immune response;GO:0002366//leukocy…
e_gw1.4.1109.1	246	219	141	41	40	42	2.33	1.87	1.39	0.3	0.3	0.36	1.86333	0.32	-2.54174	2.21272e-14	4.89646e-13	afoG	KAF3765286.1 hypothetical protein M406DRAFT_256885 [Cryphonectria parasitica EP155]	-	-	-	-	-	GO:0003674//molecular_function;GO:0003824//catalytic activity;GO:0004024//alcohol dehydrogenase activity, zinc-dependent;GO:0004314//[acyl-carrier-protein] S-malonyltransferase activity;GO:0004316//3-oxoacyl-[acyl-carrier-protein] reductase (NADPH) activity;GO:0005488//binding;GO:0008168//methyltransferase activity;GO:0008171//O-methyltransferase activity;GO:0008270//zinc ion binding;GO:0008667//…	GO:0006066//alcohol metabolic process;GO:0006113//fermentation;GO:0006633//fatty acid biosynthetic process;GO:0006744//ubiquinone biosynthetic process;GO:0008150//biological_process;GO:0008152//metabolic process;GO:0009058//biosynthetic process;GO:0009102//biotin biosynthetic process;GO:0009987//cellular process;GO:0010127//mycothiol-dependent detoxification;GO:0017144//drug metabolic process;GO:…
estExt_fgenesh1_pm.C_20590	1924	1492	1576	650	765	601	73.32	51.24	62.54	19.34	23.16	20.67	62.3667	21.0567	-1.5665	2.64007e-14	5.81009e-13	--	KAF3769176.1 hypothetical protein M406DRAFT_345000 [Cryphonectria parasitica EP155]	-	-	-	-	-	-	GO:0051216//cartilage development
Crypa1.estExt_fgenesh1_kg.C_40250	429	452	424	197	199	143	49.2	46.72	50.63	17.64	18.13	14.8	48.85	16.8567	-1.53504	2.94724e-14	6.46244e-13	--	KAF3764796.1 hypothetical protein M406DRAFT_102467 [Cryphonectria parasitica EP155]	-	-	-	-	-	-	-
e_gw1.8.1097.1	80	65	55	2	5	4	4.58	3.35	3.28	0.09	0.23	0.21	3.73667	0.176667	-4.40265	3.49409e-14	7.60612e-13	rgxB	KAF3761416.1 family 28 glycoside hydrolase [Cryphonectria parasitica EP155]	-	-	-	-	GO:0005575//cellular_component;GO:0005576//extracellular region	GO:0003674//molecular_function;GO:0003824//catalytic activity;GO:0004553//hydrolase activity, hydrolyzing O-glycosyl compounds;GO:0004650//polygalacturonase activity;GO:0016787//hydrolase activity;GO:0016798//hydrolase activity, acting on glycosyl bonds;GO:0030596//alpha-L-rhamnosidase activity	GO:0000272//polysaccharide catabolic process;GO:0005975//carbohydrate metabolic process;GO:0005976//polysaccharide metabolic process;GO:0008150//biological_process;GO:0008152//metabolic process;GO:0009056//catabolic process;GO:0009057//macromolecule catabolic process;GO:0009987//cellular process;GO:0016043//cellular component organization;GO:0016052//carbohydrate catabolic process;GO:0043170//mac…
e_gw1.5.1317.1	479	160	698	44	23	19	22.48	6.77	34.11	1.61	0.86	0.8	21.12	1.09	-4.27621	6.96869e-14	1.48214e-12	GEX2	KAF3765180.1 MFS general substrate transporter, partial [Cryphonectria parasitica EP155]	-	-	-	-	-	GO:0022857//transmembrane transporter activity	GO:0055085//transmembrane transport
fgenesh1_kg.6_168_3276_0_CCBH2276.g1_CCBH_CCBI_EXTA	129	96	130	20	29	19	13.83	9.28	14.51	1.67	2.47	1.84	12.54	1.99333	-2.65328	9.69948e-14	2.01935e-12	--	KAF3763376.1 hypothetical protein M406DRAFT_323137 [Cryphonectria parasitica EP155]	-	-	-	-	GO:0031470//carboxysome	-	GO:0015977//carbon fixation
e_gw1.2.1706.1	46	108	84	2	5	3	3.05	6.45	5.8	0.1	0.26	0.18	5.1	0.18	-4.82443	1.16e-13	2.37484e-12	DDB_G0283291	KAF3769146.1 Clavaminate synthase-like protein [Cryphonectria parasitica EP155]	-	-	-	-	-	GO:0016491//oxidoreductase activity	GO:0055114//oxidation-reduction process
Crypa1.fgenesh1_pg.C_scaffold_5000037	2855	1902	2042	654	865	680	108.63	65.23	80.89	19.43	26.15	23.36	84.9167	22.98	-1.88567	1.35877e-13	2.74905e-12	Dclk3	KAF3768392.1 hypothetical protein M406DRAFT_71414 [Cryphonectria parasitica EP155]	-	-	-	-	-	GO:0004672//protein kinase activity;GO:0005524//ATP binding	GO:0006468//protein phosphorylation
Crypa1.estExt_Genewise1Plus.C_70965	660	887	721	335	302	252	50.02	60.59	56.9	19.83	18.19	17.24	55.8367	18.42	-1.59994	1.57791e-13	3.17111e-12	ATEG_04948	KAF3760921.1 hypothetical protein M406DRAFT_93765 [Cryphonectria parasitica EP155]	Metabolism;Metabolism;Metabolism	Global and overview maps;Global and overview maps;Energy metabolism	ko01100//Metabolic pathways;ko01200//Carbon metabolism;ko00680//Methane metabolism	K03396;K03396;K03396	-	GO:0003674//molecular_function;GO:0003824//catalytic activity;GO:0005488//binding;GO:0008270//zinc ion binding;GO:0016829//lyase activity;GO:0016846//carbon-sulfur lyase activity;GO:0043167//ion binding;GO:0043169//cation binding;GO:0046872//metal ion binding;GO:0046914//transition metal ion binding;GO:0051907//S-(hydroxymethyl)glutathione synthase activity	GO:0006081//cellular aldehyde metabolic process;GO:0008150//biological_process;GO:0008152//metabolic process;GO:0009056//catabolic process;GO:0009636//response to toxic substance;GO:0009987//cellular process;GO:0010033//response to organic substance;GO:0016999//antibiotic metabolic process;GO:0017001//antibiotic catabolic process;GO:0017144//drug metabolic process;GO:0042221//response to chemical…
estExt_fgenesh1_kg.C_30281	16337	8206	7347	2052	2428	1938	1194.24	540.64	559.25	117.14	141.02	127.88	764.71	128.68	-2.57112	1.85538e-13	3.67958e-12	Plekha8	KAF3767346.1 glycolipid transfer protein [Cryphonectria parasitica EP155]	-	-	-	-	GO:0000139//Golgi membrane;GO:0005575//cellular_component;GO:0005622//intracellular;GO:0005623//cell;GO:0005634//nucleus;GO:0005654//nucleoplasm;GO:0005737//cytoplasm;GO:0005794//Golgi apparatus;GO:0005802//trans-Golgi network;GO:0012505//endomembrane system;GO:0016020//membrane;GO:0031090//organelle membrane;GO:0031974//membrane-enclosed lumen;GO:0031981//nuclear lumen;GO:0031984//organelle subc…	GO:0003674//molecular_function;GO:0005215//transporter activity;GO:0005319//lipid transporter activity;GO:0005488//binding;GO:0005515//protein binding;GO:0005543//phospholipid binding;GO:0008289//lipid binding;GO:0017089//glycolipid transporter activity;GO:0033218//amide binding;GO:0035091//phosphatidylinositol binding;GO:0042802//identical protein binding;GO:0043167//ion binding;GO:0043168//anio…	GO:0006629//lipid metabolic process;GO:0006644//phospholipid metabolic process;GO:0006650//glycerophospholipid metabolic process;GO:0006661//phosphatidylinositol biosynthetic process;GO:0006793//phosphorus metabolic process;GO:0006796//phosphate-containing compound metabolic process;GO:0006810//transport;GO:0006869//lipid transport;GO:0008104//protein localization;GO:0008150//biological_process;G…
Crypa1.estExt_Genewise1Plus.C_80654	197	91	81	11	11	10	8.4	3.5	3.59	0.37	0.37	0.38	5.16333	0.373333	-3.78977	2.01771e-13	3.98837e-12	HXT5	KAF3763315.1 hypothetical protein M406DRAFT_94321 [Cryphonectria parasitica EP155]	-	-	-	-	GO:0005887//integral component of plasma membrane;GO:0016020//membrane;GO:0016021//integral component of membrane	GO:0008028//monocarboxylic acid transmembrane transporter activity;GO:0015295//solute:proton symporter activity;GO:0022857//transmembrane transporter activity;GO:0042910//xenobiotic transporter activity;GO:0051119//sugar transmembrane transporter activity	GO:0006810//transport;GO:0008643//carbohydrate transport;GO:0015718//monocarboxylic acid transport;GO:0042908//xenobiotic transport;GO:0055085//transmembrane transport
e_gw1.9.616.1	380	330	370	141	105	83	39.99	31.3	40.55	11.59	8.78	7.88	37.28	9.41667	-1.98511	2.42909e-13	4.73928e-12	--	KAF3760932.1 hypothetical protein M406DRAFT_267311 [Cryphonectria parasitica EP155]	-	-	-	-	-	-	-
fgenesh1_pm.3_1105	278	174	243	43	66	31	13.46	7.59	12.25	1.63	2.54	1.35	11.1	1.84	-2.59278	2.59741e-13	5.04317e-12	qutD	KAF3768069.1 general substrate transporter [Cryphonectria parasitica EP155]	-	-	-	-	GO:0005887//integral component of plasma membrane;GO:0016020//membrane;GO:0016021//integral component of membrane	GO:0003700//transcription factor activity, sequence-specific DNA binding;GO:0015114//phosphate ion transmembrane transporter activity;GO:0015295//solute:proton symporter activity;GO:0022857//transmembrane transporter activity;GO:0042910//xenobiotic transporter activity;GO:0051119//sugar transmembrane transporter activity	GO:0006355//regulation of transcription, DNA-templated;GO:0006810//transport;GO:0006817//phosphate ion transport;GO:0008643//carbohydrate transport;GO:0042908//xenobiotic transport;GO:0055085//transmembrane transport
estExt_Genewise1Plus.C_42115	638	334	630	116	133	98	36.55	17.25	37.59	5.19	6.05	5.07	30.4633	5.43667	-2.48628	2.7113e-13	5.24738e-12	--	KAF3766223.1 hypothetical protein M406DRAFT_290594 [Cryphonectria parasitica EP155]	-	-	-	-	GO:0016021//integral component of membrane	-	GO:0055085//transmembrane transport
fgenesh1_pg.5_911	926	793	1305	319	237	200	42.33	32.67	62.12	11.39	8.61	8.25	45.7067	9.41667	-2.27912	2.75884e-13	5.3308e-12	BAT1	KAF3765011.1 amino acid transporter [Cryphonectria parasitica EP155]	-	-	-	-	GO:0016020//membrane	GO:0022857//transmembrane transporter activity	GO:0055085//transmembrane transport
estExt_Genewise1Plus.C_41452	546	330	665	114	91	50	25	13.6	31.69	4.08	3.29	2.05	23.43	3.14	-2.89952	2.87912e-13	5.53655e-12	MJ0091	KAF3765931.1 hypothetical protein M406DRAFT_290230 [Cryphonectria parasitica EP155]	-	-	-	-	GO:0005887//integral component of plasma membrane;GO:0016021//integral component of membrane	GO:0003677//DNA binding;GO:0005432//calcium:sodium antiporter activity	GO:0006814//sodium ion transport;GO:0006816//calcium ion transport;GO:0006874//cellular calcium ion homeostasis;GO:0006883//cellular sodium ion homeostasis;GO:0055085//transmembrane transport
Crypa1.fgenesh1_pg.C_scaffold_1001488	1084	520	1661	64	145	128	45.67	19.75	72.87	2.11	4.85	4.87	46.0967	3.94333	-3.54717	3.42583e-13	6.53568e-12	--	KAF3771055.1 hypothetical protein M406DRAFT_67391 [Cryphonectria parasitica EP155]	-	-	-	-	-	GO:0004791//thioredoxin-disulfide reductase activity;GO:0015036//disulfide oxidoreductase activity;GO:0016491//oxidoreductase activity;GO:0016668//oxidoreductase activity, acting on a sulfur group of donors, NAD(P) as acceptor;GO:0016701//oxidoreductase activity, acting on single donors with incorporation of molecular oxygen;GO:0016756//glutathione gamma-glutamylcysteinyltransferase activity;GO:0…	GO:0006744//ubiquinone biosynthetic process;GO:0006790//sulfur compound metabolic process;GO:0006805//xenobiotic metabolic process;GO:0009398//FMN biosynthetic process;GO:0010038//response to metal ion;GO:0015995//chlorophyll biosynthetic process;GO:0030494//bacteriochlorophyll biosynthetic process;GO:0046938//phytochelatin biosynthetic process;GO:0055114//oxidation-reduction process
Crypa1.fgenesh1_pg.C_scaffold_4000551	65	53	71	6	7	3	8.46	6.22	9.62	0.61	0.72	0.35	8.1	0.56	-3.85442	4.00484e-13	7.54463e-12	--	KAF3764663.1 hypothetical protein M406DRAFT_70810 [Cryphonectria parasitica EP155]	-	-	-	-	-	-	-
estExt_fgenesh1_pg.C_60511	94	68	73	13	11	6	10.11	6.59	8.17	1.09	0.94	0.58	8.29	0.87	-3.25228	4.24891e-13	7.97947e-12	--	KAF3763607.1 PEBP-like protein [Cryphonectria parasitica EP155]	-	-	-	-	GO:0005575//cellular_component	GO:0003674//molecular_function	GO:0008150//biological_process
e_gw1.1.3051.1	83	60	59	5	0	2	7.13	4.64	5.28	0.34	0	0.16	5.68333	0.166667	-5.0917	4.44256e-13	8.31719e-12	--	KAF3770719.1 LigB subunit of an aromatic-ring-opening dioxygenase LigAB [Cryphonectria parasitica EP155]	-	-	-	-	-	GO:0008198//ferrous iron binding;GO:0016491//oxidoreductase activity	GO:0006725//cellular aromatic compound metabolic process
estExt_fgenesh1_kg.C_10882	374	127	134	19	9	3	39.76	12.17	14.83	1.58	0.76	0.29	22.2533	0.876667	-4.66585	5.07163e-13	9.46546e-12	--	KAF3771404.1 hypothetical protein M406DRAFT_354850 [Cryphonectria parasitica EP155]	-	-	-	-	-	-	-
fgenesh1_pm.4_677	925	536	454	83	165	88	54.73	28.58	27.97	3.84	7.76	4.7	37.0933	5.43333	-2.77125	5.28818e-13	9.83911e-12	sll1024	KAF3766173.1 UPF0187 domain membrane protein [Cryphonectria parasitica EP155]	-	-	-	-	-	-	-
e_gw1.3.1088.1	148	146	128	24	42	15	16.79	14.93	15.12	2.13	3.79	1.54	15.6133	2.48667	-2.65049	5.33982e-13	9.91987e-12	--	KAF3767312.1 hypothetical protein M406DRAFT_252473 [Cryphonectria parasitica EP155]	-	-	-	-	-	-	-
Crypa1.e_gw1.3.818.1	97	56	186	0	3	1	7.36	3.83	14.69	0	0.18	0.07	8.62667	0.0833333	-6.69377	5.35057e-13	9.92453e-12	abnA	KAF3767082.1 family 43 glycoside hydrolase [Cryphonectria parasitica EP155]	-	-	-	-	-	GO:0004553//hydrolase activity, hydrolyzing O-glycosyl compounds	GO:0005975//carbohydrate metabolic process
Crypa1.fgenesh1_kg.C_scaffold_6000015	3231	2509	2576	1257	1208	918	404.27	282.94	335.63	122.83	120.09	103.68	340.947	115.533	-1.56124	6.6046e-13	1.21569e-11	--	KAF3762162.1 hypothetical protein M406DRAFT_56505 [Cryphonectria parasitica EP155]	-	-	-	-	-	-	-
Crypa1.estExt_Genewise1Plus.C_91209	343	254	388	53	100	72	12.65	8.44	14.9	1.53	2.93	2.4	11.9967	2.28667	-2.39132	7.12068e-13	1.30669e-11	lcc2	KAF3761942.1 hypothetical protein M406DRAFT_95172 [Cryphonectria parasitica EP155]	-	-	-	-	-	GO:0005375//copper ion transmembrane transporter activity;GO:0005507//copper ion binding;GO:0016491//oxidoreductase activity	GO:0006825//copper ion transport;GO:0055114//oxidation-reduction process
gw1.5.1533.1	158	93	138	18	12	23	9.26	4.91	8.42	0.82	0.56	1.22	7.53	0.866667	-3.1191	7.9376e-13	1.45202e-11	MAL11	KAF3764151.1 MFS general substrate transporter, partial [Cryphonectria parasitica EP155]	-	-	-	-	GO:0005887//integral component of plasma membrane;GO:0016021//integral component of membrane	GO:0008028//monocarboxylic acid transmembrane transporter activity;GO:0015114//phosphate ion transmembrane transporter activity;GO:0015238//drug transmembrane transporter activity;GO:0015295//solute:proton symporter activity;GO:0016409//palmitoyltransferase activity;GO:0022857//transmembrane transporter activity;GO:0042910//xenobiotic transporter activity;GO:0051119//sugar transmembrane transport…	GO:0006810//transport;GO:0006817//phosphate ion transport;GO:0008643//carbohydrate transport;GO:0015718//monocarboxylic acid transport;GO:0015893//drug transport;GO:0042908//xenobiotic transport;GO:0055085//transmembrane transport
Crypa1.fgenesh1_pg.C_scaffold_3000487	150	150	181	49	42	44	6.14	5.54	7.72	1.57	1.37	1.63	6.46667	1.52333	-2.08579	8.56333e-13	1.55718e-11	--	KAF3767260.1 hypothetical protein M406DRAFT_69421 [Cryphonectria parasitica EP155]	-	-	-	-	-	GO:0005515//protein binding	-
e_gw1.5.1864.1	674	128	750	38	37	19	74.09	12.68	85.85	3.26	3.23	1.89	57.54	2.79333	-4.36451	9.06037e-13	1.63767e-11	--	KAF3764100.1 hypothetical protein M406DRAFT_260106 [Cryphonectria parasitica EP155]	-	-	-	-	-	GO:0003723//RNA binding;GO:0003968//RNA-directed RNA polymerase activity;GO:0004190//aspartic-type endopeptidase activity	GO:0006351//transcription, DNA-templated;GO:0006508//proteolysis
e_gw1.5.1321.1	203	80	90	10	9	1	8.52	3.03	3.94	0.33	0.3	0.04	5.16333	0.223333	-4.53103	1.77173e-12	3.08655e-11	apf11	KAF3764159.1 MFS general substrate transporter [Cryphonectria parasitica EP155]	-	-	-	-	GO:0005887//integral component of plasma membrane	GO:0008028//monocarboxylic acid transmembrane transporter activity;GO:0022857//transmembrane transporter activity	GO:0015718//monocarboxylic acid transport;GO:0055085//transmembrane transport
estExt_Genewise1.C_21116	992	520	718	155	227	166	93.05	43.96	70.13	11.35	16.92	14.06	69.0467	14.11	-2.29085	1.91714e-12	3.32065e-11	--	KAF3768768.1 hypothetical protein M406DRAFT_273248 [Cryphonectria parasitica EP155]	-	-	-	-	GO:0016021//integral component of membrane	GO:0005375//copper ion transmembrane transporter activity	GO:0035434//copper ion transmembrane transport
estExt_Genewise1Plus.C_40213	254	118	235	32	29	35	12.54	5.25	12.08	1.23	1.14	1.56	9.95667	1.31	-2.9261	2.44909e-12	4.18187e-11	apdG	KAF3765363.1 acyl-CoA dehydrogenase NM domain-like protein [Cryphonectria parasitica EP155]	-	-	-	-	GO:0016021//integral component of membrane	GO:0016491//oxidoreductase activity;GO:0016627//oxidoreductase activity, acting on the CH-CH group of donors;GO:0018515//pimeloyl-CoA dehydrogenase activity;GO:0050660//flavin adenine dinucleotide binding	GO:0006790//sulfur compound metabolic process;GO:0007154//cell communication;GO:0055114//oxidation-reduction process
e_gw1.7.451.1	173	77	124	18	19	9	11.35	4.55	8.47	0.92	0.99	0.53	8.12333	0.813333	-3.32015	2.90807e-12	4.93061e-11	paxP	KAF3762950.1 cytochrome P450 [Cryphonectria parasitica EP155]	-	-	-	-	-	GO:0005506//iron ion binding;GO:0016705//oxidoreductase activity, acting on paired donors, with incorporation or reduction of molecular oxygen;GO:0020037//heme binding	GO:0055114//oxidation-reduction process
Crypa1.estExt_Genewise1.C_70646	51267	37007	31429	12154	16425	11758	1624.19	1056.68	1036.83	300.71	413.44	336.25	1239.23	350.133	-1.82347	3.23259e-12	5.42733e-11	RINO2	KAF3760767.1 hypothetical protein M406DRAFT_83493 [Cryphonectria parasitica EP155]	Metabolism;Metabolism;Metabolism	Global and overview maps;Global and overview maps;Carbohydrate metabolism	ko01100//Metabolic pathways;ko01110//Biosynthesis of secondary metabolites;ko00562//Inositol phosphate metabolism	K01858;K01858;K01858	GO:0005575//cellular_component;GO:0005618//cell wall;GO:0005622//intracellular;GO:0005623//cell;GO:0005737//cytoplasm;GO:0005829//cytosol;GO:0009277//fungal-type cell wall;GO:0009986//cell surface;GO:0030312//external encapsulating structure;GO:0030446//hyphal cell wall;GO:0044424//intracellular part;GO:0044444//cytoplasmic part;GO:0044464//cell part;GO:0071944//cell periphery	GO:0003674//molecular_function;GO:0003824//catalytic activity;GO:0004512//inositol-3-phosphate synthase activity;GO:0016853//isomerase activity;GO:0016872//intramolecular lyase activity	GO:0005975//carbohydrate metabolic process;GO:0006020//inositol metabolic process;GO:0006021//inositol biosynthetic process;GO:0006066//alcohol metabolic process;GO:0006629//lipid metabolic process;GO:0006644//phospholipid metabolic process;GO:0006793//phosphorus metabolic process;GO:0006796//phosphate-containing compound metabolic process;GO:0008150//biological_process;GO:0008152//metabolic proc…
estExt_Genewise1.C_71635	1013	631	621	211	255	206	46.63	26.18	29.76	7.58	9.33	8.56	34.19	8.49	-2.00974	3.53283e-12	5.8985e-11	--	KAF3762781.1 PLC-like phosphodiesterase [Cryphonectria parasitica EP155]	-	-	-	-	-	-	-
fgenesh1_pm.1_9	268	237	314	100	103	80	27.73	22.1	33.84	8.08	8.47	7.47	27.89	8.00667	-1.80047	3.61309e-12	6.02415e-11	--	KAF3769418.1 hypothetical protein M406DRAFT_335319 [Cryphonectria parasitica EP155]	-	-	-	-	-	GO:0000981//RNA polymerase II transcription factor activity, sequence-specific DNA binding;GO:0008270//zinc ion binding	GO:0006355//regulation of transcription, DNA-templated
estExt_fgenesh1_pg.C_60582	1141	1304	1293	636	577	560	48.38	49.83	57.09	21.06	19.44	21.43	51.7667	20.6433	-1.32635	3.75766e-12	6.23928e-11	--	KAF3763683.1 hypothetical protein M406DRAFT_352432 [Cryphonectria parasitica EP155]	-	-	-	-	-	GO:0000981//RNA polymerase II transcription factor activity, sequence-specific DNA binding;GO:0004764//shikimate 3-dehydrogenase (NADP+) activity;GO:0008270//zinc ion binding	GO:0006355//regulation of transcription, DNA-templated;GO:0055114//oxidation-reduction process
estExt_fgenesh1_kg.C_10363	5730	4150	4255	1833	2136	1759	360.91	235.59	279.07	90.16	106.89	100.01	291.857	99.02	-1.55947	3.81341e-12	6.32311e-11	--	KAF3770273.1 hypothetical protein M406DRAFT_354352 [Cryphonectria parasitica EP155]	-	-	-	-	GO:0016021//integral component of membrane	GO:0003723//RNA binding;GO:0009982//pseudouridine synthase activity	GO:0001522//pseudouridine synthesis;GO:0009451//RNA modification
estExt_fgenesh1_kg.C_70023	9529	5097	6253	1459	2216	1749	1124.04	541.89	768.07	134.41	207.69	186.23	811.333	176.11	-2.20382	3.94364e-12	6.52109e-11	--	-	-	-	-	-	-	-	-
estExt_fgenesh1_pg.C_110033	1308	974	1324	409	526	421	94.31	63.3	99.41	23.03	30.13	27.4	85.6733	26.8533	-1.67375	5.25045e-12	8.56435e-11	CXE5	KAF3759914.1 alpha/beta-hydrolase [Cryphonectria parasitica EP155]	-	-	-	-	GO:0016021//integral component of membrane	GO:0004806//triglyceride lipase activity;GO:0008236//serine-type peptidase activity;GO:0016787//hydrolase activity	GO:0006508//proteolysis;GO:0016042//lipid catabolic process
fgenesh1_pm.2_666	193	158	238	50	64	36	10.95	8.08	14.06	2.22	2.88	1.84	11.03	2.31333	-2.25339	5.42526e-12	8.80179e-11	fadE12	KAF3769273.1 acyl-CoA dehydrogenase NM domain-like protein [Cryphonectria parasitica EP155]	Metabolism;Metabolism;Metabolism;Metabolism;Metabolism	Global and overview maps;Global and overview maps;Amino acid metabolism;Global and overview maps;Lipid metabolism	ko01100//Metabolic pathways;ko01110//Biosynthesis of secondary metabolites;ko00280//Valine, leucine and isoleucine degradation;ko01212//Fatty acid metabolism;ko00071//Fatty acid degradation	K00249;K00249;K00249;K00249;K00249	-	GO:0016491//oxidoreductase activity;GO:0016627//oxidoreductase activity, acting on the CH-CH group of donors;GO:0018515//pimeloyl-CoA dehydrogenase activity;GO:0050660//flavin adenine dinucleotide binding	GO:0006790//sulfur compound metabolic process;GO:0055114//oxidation-reduction process
fgenesh1_pm.1_219	520	282	247	70	80	68	31.99	15.64	15.82	3.36	3.91	3.78	21.15	3.68333	-2.52157	6.66494e-12	1.0712e-10	--	KAF3769693.1 hypothetical protein M406DRAFT_335529 [Cryphonectria parasitica EP155]	-	-	-	-	GO:0016021//integral component of membrane	-	GO:0055085//transmembrane transport
Crypa1.fgenesh1_pg.C_scaffold_10000225	78	51	51	6	2	1	8.54	5.03	5.81	0.51	0.17	0.1	6.46	0.26	-4.63495	7.25544e-12	1.15683e-10	--	KAF3763959.1 hypothetical protein M406DRAFT_75184 [Cryphonectria parasitica EP155]	-	-	-	-	-	-	-
estExt_fgenesh1_kg.C_30509	200	207	185	81	78	69	10.31	9.62	9.93	3.26	3.2	3.21	9.95333	3.22333	-1.62663	9.83706e-12	1.54593e-10	ARB_05372	KAF3767912.1 galactose mutarotase-like protein [Cryphonectria parasitica EP155]	Metabolism;Metabolism;Metabolism;Metabolism	Global and overview maps;Global and overview maps;Carbohydrate metabolism;Carbohydrate metabolism	ko01100//Metabolic pathways;ko01110//Biosynthesis of secondary metabolites;ko00010//Glycolysis / Gluconeogenesis;ko00052//Galactose metabolism	K01785;K01785;K01785;K01785	GO:0005575//cellular_component;GO:0005576//extracellular region	GO:0003674//molecular_function;GO:0003824//catalytic activity;GO:0004034//aldose 1-epimerase activity;GO:0005488//binding;GO:0016853//isomerase activity;GO:0016854//racemase and epimerase activity;GO:0016857//racemase and epimerase activity, acting on carbohydrates and derivatives;GO:0030246//carbohydrate binding	GO:0005975//carbohydrate metabolic process;GO:0005996//monosaccharide metabolic process;GO:0006012//galactose metabolic process;GO:0008150//biological_process;GO:0008152//metabolic process;GO:0019318//hexose metabolic process;GO:0044238//primary metabolic process;GO:0044281//small molecule metabolic process;GO:0071704//organic substance metabolic process
estExt_Genewise1Plus.C_22345	69	60	84	12	4	7	3.72	2.92	4.72	0.51	0.17	0.34	3.78667	0.34	-3.47732	1.02909e-11	1.61515e-10	apdG	KAF3769320.1 acyl-CoA dehydrogenase NM domain-like protein [Cryphonectria parasitica EP155]	-	-	-	-	-	GO:0016491//oxidoreductase activity;GO:0016627//oxidoreductase activity, acting on the CH-CH group of donors;GO:0018515//pimeloyl-CoA dehydrogenase activity;GO:0050660//flavin adenine dinucleotide binding	GO:0006790//sulfur compound metabolic process;GO:0055114//oxidation-reduction process
fgenesh1_pg.1_496	219	196	215	64	67	77	18.18	14.66	18.58	4.15	4.42	5.77	17.14	4.78	-1.84228	1.03548e-11	1.62095e-10	--	KAF3769939.1 hypothetical protein M406DRAFT_325420 [Cryphonectria parasitica EP155]	-	-	-	-	-	-	-
fgenesh1_kg.6_39_2370_0_CCBI2339.g1_CCBH_CCBI_EXTA	268	208	261	93	89	74	29.33	20.52	29.74	7.95	7.74	7.31	26.53	7.66667	-1.79095	1.13915e-11	1.77862e-10	--	KAF3763099.1 hypothetical protein M406DRAFT_323008 [Cryphonectria parasitica EP155]	-	-	-	-	-	-	GO:0007009//plasma membrane organization;GO:0007034//vacuolar transport
estExt_Genewise1.C_41093	2593	2218	2810	1209	1286	1006	124.69	96.13	140.7	45.4	49.13	43.67	120.507	46.0667	-1.38732	1.18316e-11	1.84493e-10	xyd1	KAF3765806.1 NAD(P)-binding protein [Cryphonectria parasitica EP155]	Metabolism;Metabolism	Global and overview maps;Carbohydrate metabolism	ko01100//Metabolic pathways;ko00040//Pentose and glucuronate interconversions	K00078;K00078	GO:0043190//ATP-binding cassette (ABC) transporter complex	GO:0016491//oxidoreductase activity;GO:0022857//transmembrane transporter activity;GO:0050112//inositol 2-dehydrogenase activity;GO:0050661//NADP binding	GO:0019310//inositol catabolic process;GO:0055085//transmembrane transport;GO:0055114//oxidation-reduction process
fgenesh1_pm.6_170	178	181	193	67	75	64	9.57	8.77	10.81	2.81	3.2	3.11	9.71667	3.04	-1.67639	1.26438e-11	1.96396e-10	SPAC11D3.18c	KAF3763237.1 MFS general substrate transporter [Cryphonectria parasitica EP155]	-	-	-	-	-	GO:0022857//transmembrane transporter activity	GO:0055085//transmembrane transport
e_gw1.3.842.1	329	256	200	88	74	61	22.92	16.07	14.51	4.79	4.1	3.84	17.8333	4.24333	-2.07131	1.6264e-11	2.49409e-10	--	KAF3767134.1 hypothetical protein M406DRAFT_252334 [Cryphonectria parasitica EP155]	-	-	-	-	-	GO:0016709//oxidoreductase activity, acting on paired donors, with incorporation or reduction of molecular oxygen, NAD(P)H as one donor, and incorporation of one atom of oxygen	GO:0006744//ubiquinone biosynthetic process
Crypa1.fgenesh1_pm.C_scaffold_1000143	84	67	125	16	7	9	6.22	4.47	9.64	0.93	0.41	0.6	6.77667	0.646667	-3.38948	1.88578e-11	2.86629e-10	--	KAF3769651.1 hypothetical protein M406DRAFT_58906 [Cryphonectria parasitica EP155]	-	-	-	-	-	-	-
Crypa1.estExt_Genewise1Plus.C_71412	660	645	716	166	311	168	28.13	24.77	31.77	5.52	10.53	6.46	28.2233	7.50333	-1.91128	1.91263e-11	2.89977e-10	BCHE	KAF3761215.1 hypothetical protein M406DRAFT_93998 [Cryphonectria parasitica EP155]	-	-	-	-	-	GO:0016787//hydrolase activity	-
Crypa1.fgenesh1_pg.C_scaffold_5000018	286	287	395	90	35	41	7.84	7.09	11.28	1.93	0.76	1.01	8.73667	1.23333	-2.82452	1.93697e-11	2.92931e-10	--	KAF3768342.1 histone-lysine N-methyltransferase activity/ cell cycle [Cryphonectria parasitica EP155]	-	-	-	-	-	GO:0005515//protein binding	-
e_gw1.6.552.1	1652	943	1234	312	440	371	159.6	82.11	124.14	23.54	33.77	32.35	121.95	29.8867	-2.02872	2.02134e-11	3.0416e-10	--	KAF3763844.1 hypothetical protein M406DRAFT_261784 [Cryphonectria parasitica EP155]	-	-	-	-	-	-	-
fgenesh1_pm.5_734	943	809	1212	378	263	267	47.31	36.58	63.31	14.81	10.48	12.09	49.0667	12.46	-1.97744	2.39244e-11	3.5688e-10	--	KAF3765012.1 FAD dependent oxidoreductase [Cryphonectria parasitica EP155]	-	-	-	-	GO:0009331//glycerol-3-phosphate dehydrogenase complex	GO:0003824//catalytic activity;GO:0004368//glycerol-3-phosphate dehydrogenase activity;GO:0004729//oxygen-dependent protoporphyrinogen oxidase activity;GO:0016491//oxidoreductase activity;GO:0016647//oxidoreductase activity, acting on the CH-NH group of donors, oxygen as acceptor	GO:0006071//glycerol metabolic process;GO:0006744//ubiquinone biosynthetic process;GO:0006779//porphyrin-containing compound biosynthetic process;GO:0009228//thiamine biosynthetic process;GO:0055114//oxidation-reduction process
fgenesh1_pg.6_746	81	94	102	21	26	12	4.77	4.99	6.25	0.97	1.22	0.64	5.33667	0.943333	-2.5001	2.98797e-11	4.3972e-10	--	KAF3763856.1 hypothetical protein M406DRAFT_332303 [Cryphonectria parasitica EP155]	-	-	-	-	-	GO:0005524//ATP binding	GO:0007059//chromosome segregation;GO:0030261//chromosome condensation
Crypa1.estExt_Genewise1Plus.C_140251	8569	5926	8149	3258	2758	2246	330.45	205.97	327.24	98.12	84.51	78.18	287.887	86.9367	-1.72746	3.73789e-11	5.42783e-10	ipuA	KAF3769352.1 family 49 glycoside hydrolase [Cryphonectria parasitica EP155]	-	-	-	-	-	GO:0004553//hydrolase activity, hydrolyzing O-glycosyl compounds	-
fgenesh1_pg.7_570	135	88	78	11	23	14	24.37	14.32	14.66	1.55	3.3	2.28	17.7833	2.37667	-2.90351	3.79586e-11	5.49875e-10	--	KAF3762666.1 hypothetical protein M406DRAFT_333038 [Cryphonectria parasitica EP155]	-	-	-	-	GO:0005887//integral component of plasma membrane;GO:0016021//integral component of membrane;GO:0055052//ATP-binding cassette (ABC) transporter complex, substrate-binding subunit-containing	GO:0005375//copper ion transmembrane transporter activity;GO:0015412//molybdate transmembrane-transporting ATPase activity	GO:0015689//molybdate ion transport;GO:0035434//copper ion transmembrane transport
Crypa1.e_gw1.8.1002.1	153	100	84	11	26	15	9.91	5.84	5.66	0.56	1.34	0.88	7.13667	0.926667	-2.94513	4.01788e-11	5.81336e-10	lepI	KAF3763272.1 hypothetical protein M406DRAFT_48948 [Cryphonectria parasitica EP155]	-	-	-	-	-	GO:0008171//O-methyltransferase activity;GO:0046983//protein dimerization activity	-
fgenesh1_pg.1_1667	75	47	45	2	5	5	4.46	2.52	2.79	0.09	0.24	0.27	3.25667	0.2	-4.02532	4.55306e-11	6.53274e-10	--	KAF3771196.1 hypothetical protein M406DRAFT_326591 [Cryphonectria parasitica EP155]	-	-	-	-	-	-	-
fgenesh1_pm.8_628	40	46	72	3	3	3	1.87	1.93	3.5	0.11	0.11	0.13	2.43333	0.116667	-4.38247	4.71075e-11	6.72692e-10	mfs1	KAF3762041.1 general substrate transporter [Cryphonectria parasitica EP155]	-	-	-	-	GO:0005887//integral component of plasma membrane;GO:0016021//integral component of membrane	GO:0015114//phosphate ion transmembrane transporter activity;GO:0015295//solute:proton symporter activity;GO:0022857//transmembrane transporter activity;GO:0042910//xenobiotic transporter activity;GO:0051119//sugar transmembrane transporter activity	GO:0006810//transport;GO:0006817//phosphate ion transport;GO:0008643//carbohydrate transport;GO:0042908//xenobiotic transport;GO:0055085//transmembrane transport
estExt_fgenesh1_kg.C_60405	943	684	705	313	351	285	93.54	61.15	72.82	24.25	27.66	25.52	75.8367	25.81	-1.55497	4.71801e-11	6.72932e-10	cut3	KAF3763888.1 P-loop containing nucleoside triphosphate hydrolase protein [Cryphonectria parasitica EP155]	-	-	-	-	GO:0000228//nuclear chromosome;GO:0000775//chromosome, centromeric region;GO:0000785//chromatin;GO:0000790//nuclear chromatin;GO:0000793//condensed chromosome;GO:0000794//condensed nuclear chromosome;GO:0000796//condensin complex;GO:0000798//nuclear cohesin complex;GO:0000799//nuclear condensin complex;GO:0005575//cellular_component;GO:0005622//intracellular;GO:0005623//cell;GO:0005634//nucleus;G…	GO:0000166//nucleotide binding;GO:0000217//DNA secondary structure binding;GO:0003674//molecular_function;GO:0003676//nucleic acid binding;GO:0003677//DNA binding;GO:0003680//AT DNA binding;GO:0003682//chromatin binding;GO:0003690//double-stranded DNA binding;GO:0003697//single-stranded DNA binding;GO:0003824//catalytic activity;GO:0005319//lipid transporter activity;GO:0005488//binding;GO:000551…	GO:0000003//reproduction;GO:0000012//single strand break repair;GO:0000070//mitotic sister chromatid segregation;GO:0000278//mitotic cell cycle;GO:0000280//nuclear division;GO:0000819//sister chromatid segregation;GO:0003006//developmental process involved in reproduction;GO:0006139//nucleobase-containing compound metabolic process;GO:0006259//DNA metabolic process;GO:0006281//DNA repair;GO:00063…
e_gw1.9.228.1	90	70	110	2	0	0	4.26	2.99	5.43	0.07	0	0	4.22667	0.0233333	-7.50098	4.83225e-11	6.86784e-10	mug157	KAF3761011.1 hypothetical protein M406DRAFT_267454 [Cryphonectria parasitica EP155]	-	-	-	-	GO:0042729//DASH complex;GO:0072686//mitotic spindle	-	GO:0008608//attachment of spindle microtubules to kinetochore
fgenesh1_pm.1_1316	42	68	106	2	3	7	3.26	4.75	8.56	0.12	0.18	0.49	5.52333	0.263333	-4.39058	5.45042e-11	7.69193e-10	MIOX1	KAF3771110.1 myo-inositol oxygenase [Cryphonectria parasitica EP155]	Metabolism;Metabolism;Metabolism	Global and overview maps;Carbohydrate metabolism;Carbohydrate metabolism	ko01100//Metabolic pathways;ko00562//Inositol phosphate metabolism;ko00053//Ascorbate and aldarate metabolism	K00469;K00469;K00469	GO:0005575//cellular_component;GO:0005622//intracellular;GO:0005623//cell;GO:0005737//cytoplasm;GO:0005829//cytosol;GO:0016234//inclusion body;GO:0044424//intracellular part;GO:0044444//cytoplasmic part;GO:0044464//cell part	GO:0000166//nucleotide binding;GO:0003674//molecular_function;GO:0003824//catalytic activity;GO:0004033//aldo-keto reductase (NADP) activity;GO:0005488//binding;GO:0005506//iron ion binding;GO:0008199//ferric iron binding;GO:0016491//oxidoreductase activity;GO:0016614//oxidoreductase activity, acting on CH-OH group of donors;GO:0016616//oxidoreductase activity, acting on the CH-OH group of donors…	GO:0005975//carbohydrate metabolic process;GO:0005996//monosaccharide metabolic process;GO:0006020//inositol metabolic process;GO:0006066//alcohol metabolic process;GO:0006082//organic acid metabolic process;GO:0006732//coenzyme metabolic process;GO:0006766//vitamin metabolic process;GO:0006767//water-soluble vitamin metabolic process;GO:0006793//phosphorus metabolic process;GO:0006796//phosphate…
fgenesh1_kg.2_9_2950_1_CCBH_CCBI_EXTA	690	587	753	279	342	254	41.29	31.66	46.92	13.04	16.26	13.72	39.9567	14.34	-1.47839	6.74333e-11	9.37478e-10	fhkE	KAF3768224.1 hypothetical protein M406DRAFT_320820 [Cryphonectria parasitica EP155]	Cellular Processes;Cellular Processes	Cell growth and death;Cell growth and death	ko04111//Cell cycle - yeast;ko04113//Meiosis - yeast	K02831;K02831	-	GO:0004672//protein kinase activity;GO:0005524//ATP binding	GO:0006468//protein phosphorylation
Crypa1.fgenesh1_pg.C_scaffold_2000835	226	64	37	3	4	2	11.13	2.84	1.9	0.12	0.16	0.09	5.29	0.123333	-5.42263	7.20989e-11	9.98765e-10	abfB	KAF3766197.1 glycoside hydrolase family 54 /Carbohydrate-binding module family 42 [Cryphonectria parasitica EP155]	Metabolism;Metabolism	Global and overview maps;Carbohydrate metabolism	ko01100//Metabolic pathways;ko00520//Amino sugar and nucleotide sugar metabolism	K20844;K20844	-	GO:0046556//alpha-L-arabinofuranosidase activity	GO:0031221//arabinan metabolic process;GO:0046373//L-arabinose metabolic process
fgenesh1_pg.4_431	530	375	523	164	184	169	32.05	20.44	32.93	7.74	8.84	9.22	28.4733	8.6	-1.7272	7.62238e-11	1.05469e-09	--	KAF3765750.1 hypothetical protein M406DRAFT_329622 [Cryphonectria parasitica EP155]	-	-	-	-	-	GO:0009055//electron carrier activity;GO:0020037//heme binding	-
e_gw1.3.857.1	50	45	44	0	0	0	3.49	2.83	3.2	0	0	0	3.17333	0.001	-11.6318	1.12083e-10	1.52115e-09	RED1	KAF3768155.1 NAD(P)-binding protein [Cryphonectria parasitica EP155]	-	-	-	-	-	GO:0003674//molecular_function;GO:0003824//catalytic activity;GO:0004024//alcohol dehydrogenase activity, zinc-dependent;GO:0008270//zinc ion binding;GO:0016491//oxidoreductase activity;GO:0016655//oxidoreductase activity, acting on NAD(P)H, quinone or similar compound as acceptor;GO:0051287//NAD binding	GO:0006113//fermentation;GO:0008150//biological_process;GO:0008152//metabolic process;GO:0055114//oxidation-reduction process
fgenesh1_pm.5_139	89	111	136	30	14	12	4.16	4.68	6.62	1.1	0.52	0.51	5.15333	0.71	-2.85961	1.50385e-10	2.02271e-09	cnsO	KAF3764268.1 MFS general substrate transporter [Cryphonectria parasitica EP155]	-	-	-	-	GO:0005887//integral component of plasma membrane;GO:0016021//integral component of membrane	GO:0015295//solute:proton symporter activity;GO:0015307//drug:proton antiporter activity;GO:0022857//transmembrane transporter activity;GO:0042910//xenobiotic transporter activity;GO:0051119//sugar transmembrane transporter activity	GO:0006810//transport;GO:0006855//drug transmembrane transport;GO:0008643//carbohydrate transport;GO:0042493//response to drug;GO:0042908//xenobiotic transport;GO:0055085//transmembrane transport
fgenesh1_pm.7_277	233	157	314	61	55	51	35.35	21.47	49.61	7.23	6.63	6.99	35.4767	6.95	-2.35179	1.56385e-10	2.10108e-09	FCA1	KAF3762422.1 cytidine deaminase-like protein [Cryphonectria parasitica EP155]	Metabolism;Metabolism;Metabolism	Global and overview maps;Amino acid metabolism;Nucleotide metabolism	ko01100//Metabolic pathways;ko00330//Arginine and proline metabolism;ko00240//Pyrimidine metabolism	K03365;K03365;K03365	GO:0005575//cellular_component;GO:0005622//intracellular;GO:0005623//cell;GO:0005634//nucleus;GO:0005737//cytoplasm;GO:0043226//organelle;GO:0043227//membrane-bounded organelle;GO:0043229//intracellular organelle;GO:0043231//intracellular membrane-bounded organelle;GO:0044424//intracellular part;GO:0044464//cell part	GO:0003674//molecular_function;GO:0003824//catalytic activity;GO:0004131//cytosine deaminase activity;GO:0005488//binding;GO:0008251//tRNA-specific adenosine deaminase activity;GO:0008703//5-amino-6-(5-phosphoribosylamino)uracil reductase activity;GO:0008835//diaminohydroxyphosphoribosylaminopyrimidine deaminase activity;GO:0016787//hydrolase activity;GO:0016810//hydrolase activity, acting on car…	GO:0002100//tRNA wobble adenosine to inosine editing;GO:0006139//nucleobase-containing compound metabolic process;GO:0006206//pyrimidine nucleobase metabolic process;GO:0006213//pyrimidine nucleoside metabolic process;GO:0006220//pyrimidine nucleotide metabolic process;GO:0006221//pyrimidine nucleotide biosynthetic process;GO:0006222//UMP biosynthetic process;GO:0006725//cellular aromatic compoun…
estExt_fgenesh1_kg.C_30152	2779	1795	2297	791	1029	790	201.16	117.11	173.14	44.72	59.18	51.62	163.803	51.84	-1.65983	1.63686e-10	2.19427e-09	HSD17B14	KAF3766936.1 short-chain dehydrogenase/reductase SDR [Cryphonectria parasitica EP155]	-	-	-	-	-	GO:0003674//molecular_function;GO:0003824//catalytic activity;GO:0004316//3-oxoacyl-[acyl-carrier-protein] reductase (NADPH) activity;GO:0008667//2,3-dihydro-2,3-dihydroxybenzoate dehydrogenase activity;GO:0008678//2-deoxy-D-gluconate 3-dehydrogenase activity;GO:0016491//oxidoreductase activity;GO:0050662//coenzyme binding;GO:0051287//NAD binding	GO:0000272//polysaccharide catabolic process;GO:0006633//fatty acid biosynthetic process;GO:0008150//biological_process;GO:0008152//metabolic process;GO:0055114//oxidation-reduction process
fgenesh1_pm.8_181	465	397	427	133	211	156	24.79	19.07	23.7	5.54	8.94	7.51	22.52	7.33	-1.61932	1.69507e-10	2.26977e-09	--	KAF3761455.1 hypothetical protein M406DRAFT_342243 [Cryphonectria parasitica EP155]	-	-	-	-	-	-	-
e_gw1.8.932.1	124	80	132	25	18	7	5.12	2.98	5.68	0.81	0.59	0.26	4.59333	0.553333	-3.05332	1.87083e-10	2.49403e-09	prtT	KAF3762034.1 hypothetical protein M406DRAFT_266603 [Cryphonectria parasitica EP155]	-	-	-	-	-	GO:0000981//RNA polymerase II transcription factor activity, sequence-specific DNA binding;GO:0003677//DNA binding;GO:0008270//zinc ion binding	GO:0006351//transcription, DNA-templated;GO:0006355//regulation of transcription, DNA-templated
estExt_Genewise1.C_60282	1307	672	1527	282	113	97	59.28	27.47	72.11	9.99	4.07	3.97	52.9533	6.01	-3.13928	1.91314e-10	2.54761e-09	LAC12	KAF3763113.1 putative sugar transporter [Cryphonectria parasitica EP155]	-	-	-	-	GO:0005887//integral component of plasma membrane;GO:0016021//integral component of membrane	GO:0008028//monocarboxylic acid transmembrane transporter activity;GO:0015114//phosphate ion transmembrane transporter activity;GO:0015238//drug transmembrane transporter activity;GO:0015295//solute:proton symporter activity;GO:0022857//transmembrane transporter activity;GO:0042910//xenobiotic transporter activity;GO:0051119//sugar transmembrane transporter activity	GO:0006810//transport;GO:0006817//phosphate ion transport;GO:0008643//carbohydrate transport;GO:0015718//monocarboxylic acid transport;GO:0015893//drug transport;GO:0042908//xenobiotic transport;GO:0055085//transmembrane transport
e_gw1.9.241.1	218	156	114	21	39	37	10.43	6.73	5.68	0.78	1.48	1.6	7.61333	1.28667	-2.56489	2.79536e-10	3.67363e-09	--	KAF3760852.1 hypothetical protein M406DRAFT_268370 [Cryphonectria parasitica EP155]	-	-	-	-	GO:0016020//membrane	GO:0015087//cobalt ion transmembrane transporter activity;GO:0015095//magnesium ion transmembrane transporter activity;GO:0046873//metal ion transmembrane transporter activity	GO:0006824//cobalt ion transport;GO:0015693//magnesium ion transport;GO:0030001//metal ion transport;GO:0055085//transmembrane transport
e_gw1.2.1660.1	121	87	149	32	18	18	7.04	4.56	9.03	1.45	0.83	0.95	6.87667	1.07667	-2.67514	3.18254e-10	4.15976e-09	yfdE	KAF3769272.1 L-carnitine dehydratase/bile acid-inducible protein F [Cryphonectria parasitica EP155]	-	-	-	-	-	GO:0005515//protein binding;GO:0008410//CoA-transferase activity;GO:0033608//formyl-CoA transferase activity	GO:0009636//response to toxic substance;GO:0033611//oxalate catabolic process
estExt_fgenesh1_kg.C_80458	3143	3242	2811	1839	1809	1646	180.5	167.8	168.1	82.48	82.54	85.33	172.133	83.45	-1.04454	4.1473e-10	5.28868e-09	NECHADRAFT_67177	KAF3761747.1 Methylthioadenosine phosphorylase [Cryphonectria parasitica EP155]	Metabolism;Metabolism	Global and overview maps;Amino acid metabolism	ko01100//Metabolic pathways;ko00270//Cysteine and methionine metabolism	K00772;K00772	GO:0005575//cellular_component;GO:0005576//extracellular region;GO:0005622//intracellular;GO:0005623//cell;GO:0005634//nucleus;GO:0005737//cytoplasm;GO:0005829//cytosol;GO:0043226//organelle;GO:0043227//membrane-bounded organelle;GO:0043229//intracellular organelle;GO:0043231//intracellular membrane-bounded organelle;GO:0044424//intracellular part;GO:0044444//cytoplasmic part;GO:0044464//cell part	GO:0003674//molecular_function;GO:0003676//nucleic acid binding;GO:0003723//RNA binding;GO:0003729//mRNA binding;GO:0003824//catalytic activity;GO:0004645//phosphorylase activity;GO:0004731//purine-nucleoside phosphorylase activity;GO:0005488//binding;GO:0016740//transferase activity;GO:0016757//transferase activity, transferring glycosyl groups;GO:0016758//transferase activity, transferring hexo…	GO:0000096//sulfur amino acid metabolic process;GO:0000097//sulfur amino acid biosynthetic process;GO:0006082//organic acid metabolic process;GO:0006139//nucleobase-containing compound metabolic process;GO:0006166//purine ribonucleoside salvage;GO:0006168//adenine salvage;GO:0006520//cellular amino acid metabolic process;GO:0006536//glutamate metabolic process;GO:0006537//glutamate biosynthetic p…
estExt_Genewise1Plus.C_60446	66	38	38	1	2	3	5.86	3.04	3.51	0.07	0.14	0.24	4.13667	0.15	-4.78543	4.60481e-10	5.79234e-09	--	KAF3763172.1 hypothetical protein M406DRAFT_292800 [Cryphonectria parasitica EP155]	-	-	-	-	GO:0005618//cell wall	GO:0003676//nucleic acid binding;GO:0005515//protein binding;GO:0042802//identical protein binding	GO:0006355//regulation of transcription, DNA-templated;GO:0010038//response to metal ion
e_gw1.2.3208.1	175	169	196	67	78	66	19.07	16.6	22.24	5.7	6.75	6.49	19.3033	6.31333	-1.61238	5.04729e-10	6.31593e-09	--	KAF3768773.1 hypothetical protein M406DRAFT_249206 [Cryphonectria parasitica EP155]	-	-	-	-	GO:0016021//integral component of membrane	-	-
fgenesh1_pm.11_111	95	69	119	19	24	12	5.72	3.74	7.46	0.89	1.15	0.65	5.64	0.896667	-2.65305	5.48942e-10	6.84075e-09	fer8	KAF3760026.1 FAD/NAD(P)-binding domain-containing protein [Cryphonectria parasitica EP155]	-	-	-	-	-	GO:0004148//dihydrolipoyl dehydrogenase activity;GO:0004362//glutathione-disulfide reductase activity;GO:0004729//oxygen-dependent protoporphyrinogen oxidase activity;GO:0004791//thioredoxin-disulfide reductase activity;GO:0008641//small protein activating enzyme activity;GO:0015042//trypanothione-disulfide reductase activity;GO:0016152//mercury (II) reductase activity;GO:0016491//oxidoreductase …	GO:0006096//glycolytic process;GO:0006744//ubiquinone biosynthetic process;GO:0006779//porphyrin-containing compound biosynthetic process;GO:0006805//xenobiotic metabolic process;GO:0009398//FMN biosynthetic process;GO:0010126//mycothiol metabolic process;GO:0045454//cell redox homeostasis;GO:0046689//response to mercury ion;GO:0051068//dihydrolipoamide metabolic process;GO:0055114//oxidation-red…
estExt_fgenesh1_kg.C_40144	51	64	60	9	12	11	2.09	2.36	2.56	0.29	0.39	0.41	2.33667	0.363333	-2.68509	5.9899e-10	7.40313e-09	ABA1	KAF3765591.1 putative cytochrome P450 monooxygenase [Cryphonectria parasitica EP155]	-	-	-	-	-	GO:0005506//iron ion binding;GO:0016705//oxidoreductase activity, acting on paired donors, with incorporation or reduction of molecular oxygen;GO:0020037//heme binding	GO:0055114//oxidation-reduction process
fgenesh1_pg.9_4	689	458	720	229	230	207	23.9	14.32	26.01	6.2	6.34	6.48	21.41	6.34	-1.75573	6.02288e-10	7.43625e-09	--	KAF3760442.1 hypothetical protein M406DRAFT_334080 [Cryphonectria parasitica EP155]	-	-	-	-	-	-	-
estExt_Genewise1Plus.C_52526	7559	5781	9615	3156	2835	2309	313.15	215.85	414.78	102.11	93.32	86.35	314.593	93.9267	-1.74388	6.51908e-10	8.01601e-09	LAP3	KAF3765159.1 peptidase C1B, bleomycin hydrolase [Cryphonectria parasitica EP155]	-	-	-	-	GO:0005575//cellular_component;GO:0005622//intracellular;GO:0005623//cell;GO:0005737//cytoplasm;GO:0005739//mitochondrion;GO:0005829//cytosol;GO:0043226//organelle;GO:0043227//membrane-bounded organelle;GO:0043229//intracellular organelle;GO:0043231//intracellular membrane-bounded organelle;GO:0044424//intracellular part;GO:0044444//cytoplasmic part;GO:0044464//cell part	GO:0000976//transcription regulatory region sequence-specific DNA binding;GO:0000977//RNA polymerase II regulatory region sequence-specific DNA binding;GO:0000978//RNA polymerase II core promoter proximal region sequence-specific DNA binding;GO:0000987//core promoter proximal region sequence-specific DNA binding;GO:0001012//RNA polymerase II regulatory region DNA binding;GO:0001067//regulatory re…	GO:0000096//sulfur amino acid metabolic process;GO:0000098//sulfur amino acid catabolic process;GO:0000122//negative regulation of transcription from RNA polymerase II promoter;GO:0000209//protein polyubiquitination;GO:0006082//organic acid metabolic process;GO:0006355//regulation of transcription, DNA-templated;GO:0006357//regulation of transcription from RNA polymerase II promoter;GO:0006464//c…
Crypa1.estExt_fgenesh1_pg.C_11701	647	455	558	220	261	205	52.12	33.04	46.81	13.84	16.71	14.91	43.99	15.1533	-1.53754	6.85558e-10	8.38693e-09	AIM2	KAF3771310.1 hypothetical protein M406DRAFT_105724 [Cryphonectria parasitica EP155]	-	-	-	-	-	GO:0008236//serine-type peptidase activity;GO:0016787//hydrolase activity	GO:0006508//proteolysis
estExt_fgenesh1_kg.C_30127	93	39	101	5	6	10	9.62	3.64	10.88	0.4	0.49	0.93	8.04667	0.606667	-3.72942	7.0143e-10	8.5637e-09	--	KAF3766856.1 hypothetical protein M406DRAFT_355386 [Cryphonectria parasitica EP155]	-	-	-	-	-	-	-
e_gw1.4.2293.1	272	228	339	107	105	70	3.93	2.97	5.1	1.21	1.21	0.91	4	1.11	-1.84944	7.28875e-10	8.85388e-09	SPAC694.02	KAF3765755.1 P-loop containing nucleoside triphosphate hydrolase protein [Cryphonectria parasitica EP155]	-	-	-	-	GO:0005575//cellular_component;GO:0005622//intracellular;GO:0005623//cell;GO:0005634//nucleus;GO:0005694//chromosome;GO:0005737//cytoplasm;GO:0005829//cytosol;GO:0005856//cytoskeleton;GO:0043226//organelle;GO:0043227//membrane-bounded organelle;GO:0043228//non-membrane-bounded organelle;GO:0043229//intracellular organelle;GO:0043231//intracellular membrane-bounded organelle;GO:0043232//intracellu…	GO:0000166//nucleotide binding;GO:0003674//molecular_function;GO:0003676//nucleic acid binding;GO:0003677//DNA binding;GO:0003678//DNA helicase activity;GO:0003690//double-stranded DNA binding;GO:0003723//RNA binding;GO:0003725//double-stranded RNA binding;GO:0003727//single-stranded RNA binding;GO:0003824//catalytic activity;GO:0003916//DNA topoisomerase activity;GO:0003917//DNA topoisomerase ty…	GO:0000724//double-strand break repair via homologous recombination;GO:0000725//recombinational repair;GO:0001817//regulation of cytokine production;GO:0001819//positive regulation of cytokine production;GO:0002252//immune effector process;GO:0002376//immune system process;GO:0002682//regulation of immune system process;GO:0002684//positive regulation of immune system process;GO:0002697//regulati…
estExt_fgenesh1_kg.C_10716	488	537	494	229	307	209	23.98	23.78	25.28	8.79	11.99	9.27	24.3467	10.0167	-1.28132	7.90379e-10	9.55279e-09	--	KAF3771109.1 hypothetical protein M406DRAFT_354693 [Cryphonectria parasitica EP155]	-	-	-	-	-	GO:0000981//RNA polymerase II transcription factor activity, sequence-specific DNA binding;GO:0008270//zinc ion binding	GO:0006355//regulation of transcription, DNA-templated
estExt_fgenesh1_pg.C_10046	435	96	792	33	38	34	16.83	3.35	31.9	1	1.17	1.19	17.36	1.12	-3.9542	8.2318e-10	9.9293e-09	SPBC1683.12	KAF3769457.1 putative MFS transporter [Cryphonectria parasitica EP155]	-	-	-	-	GO:0005887//integral component of plasma membrane	GO:0022857//transmembrane transporter activity;GO:0042910//xenobiotic transporter activity	GO:0006486//protein glycosylation;GO:0042908//xenobiotic transport;GO:0055085//transmembrane transport
fgenesh1_kg.3_370_0_0_EXTA997.b1_CCBH_CCBI_EXTA	322	256	243	118	115	101	43.52	31.18	34.2	12.45	12.35	12.32	36.3	12.3733	-1.55274	8.80233e-10	1.05645e-08	--	KAF3767600.1 hypothetical protein M406DRAFT_321631 [Cryphonectria parasitica EP155]	-	-	-	-	-	-	-
Crypa1.e_gw1.2.189.1	497	411	579	220	214	172	18.13	13.51	21.99	6.27	6.2	5.66	17.8767	6.04333	-1.56466	9.67107e-10	1.15611e-08	--	KAF3766623.1 family 2 glycoside hydrolase [Cryphonectria parasitica EP155]	-	-	-	-	-	GO:0004553//hydrolase activity, hydrolyzing O-glycosyl compounds	GO:0005975//carbohydrate metabolic process
e_gw1.6.14.1	597	909	667	183	303	257	8.38	11.49	9.74	2	3.38	3.25	9.87	2.87667	-1.77865	1.18726e-09	1.40446e-08	ZNFX1	KAF3763606.1 hypothetical protein M406DRAFT_260943 [Cryphonectria parasitica EP155]	-	-	-	-	GO:0009338//exodeoxyribonuclease V complex	GO:0003677//DNA binding;GO:0003678//DNA helicase activity;GO:0004386//helicase activity;GO:0005524//ATP binding;GO:0008854//exodeoxyribonuclease V activity;GO:0016787//hydrolase activity;GO:0016887//ATPase activity;GO:0046872//metal ion binding	GO:0006281//DNA repair;GO:0006310//DNA recombination;GO:0009306//protein secretion
e_gw1.4.816.1	553	362	487	167	204	160	52.81	31.16	48.43	12.45	15.48	13.79	44.1333	13.9067	-1.66609	1.24735e-09	1.4678e-08	fabG	KAF3766583.1 NAD(P)-binding protein [Cryphonectria parasitica EP155]	Metabolism;Metabolism;Metabolism;Metabolism;Metabolism	Global and overview maps;Global and overview maps;Global and overview maps;Lipid metabolism;Metabolism of cofactors and vitamins	ko01100//Metabolic pathways;ko01110//Biosynthesis of secondary metabolites;ko01212//Fatty acid metabolism;ko00061//Fatty acid biosynthesis;ko00780//Biotin metabolism	K00059;K00059;K00059;K00059;K00059	-	GO:0003824//catalytic activity;GO:0003978//UDP-glucose 4-epimerase activity;GO:0004316//3-oxoacyl-[acyl-carrier-protein] reductase (NADPH) activity;GO:0004757//sepiapterin reductase activity;GO:0008667//2,3-dihydro-2,3-dihydroxybenzoate dehydrogenase activity;GO:0008678//2-deoxy-D-gluconate 3-dehydrogenase activity;GO:0016491//oxidoreductase activity;GO:0016630//protochlorophyllide reductase acti…	GO:0000272//polysaccharide catabolic process;GO:0005975//carbohydrate metabolic process;GO:0006012//galactose metabolic process;GO:0006633//fatty acid biosynthetic process;GO:0006729//tetrahydrobiopterin biosynthetic process;GO:0015995//chlorophyll biosynthetic process;GO:0055114//oxidation-reduction process
fgenesh1_pg.8_685	143	29	56	3	3	0	19.43	3.55	7.92	0.32	0.32	0	10.3	0.213333	-5.59339	1.26937e-09	1.49226e-08	--	KAF3761943.1 hypothetical protein M406DRAFT_333989 [Cryphonectria parasitica EP155]	-	-	-	-	-	-	-
Crypa1.fgenesh1_kg.C_scaffold_4000285	51	30	71	3	4	4	6.71	3.56	9.73	0.31	0.42	0.47	6.66667	0.4	-4.05889	1.5267e-09	1.77398e-08	--	KAF3764706.1 hypothetical protein M406DRAFT_55826, partial [Cryphonectria parasitica EP155]	-	-	-	-	-	-	-
e_gw1.3.546.1	215	170	218	76	89	58	11.71	8.35	12.37	3.23	3.85	2.85	10.81	3.31	-1.70746	1.57646e-09	1.82827e-08	SPBC18A7.01	KAF3767245.1 Creatinase/aminopeptidase [Cryphonectria parasitica EP155]	-	-	-	-	-	GO:0016787//hydrolase activity	GO:0006464//cellular protein modification process
estExt_fgenesh1_pm.C_30267	3555	3648	4255	2105	2159	1548	150.55	139.24	187.64	69.62	72.65	59.18	159.143	67.15	-1.24487	1.62151e-09	1.8733e-08	fur4	KAF3766983.1 hypothetical protein M406DRAFT_345244 [Cryphonectria parasitica EP155]	-	-	-	-	GO:0016020//membrane	GO:0022857//transmembrane transporter activity	GO:0055085//transmembrane transport
Crypa1.gw1.2.1987.1	874	614	542	261	199	121	145.07	91.86	93.68	33.83	26.24	18.13	110.203	26.0667	-2.07989	1.67362e-09	1.92979e-08	--	KAF3765988.1 hypothetical protein M406DRAFT_29197, partial [Cryphonectria parasitica EP155]	-	-	-	-	-	-	-
e_gw1.7.1760.1	105	54	90	18	11	12	4.54	2.1	4.05	0.61	0.38	0.47	3.56333	0.486667	-2.87222	1.81089e-09	2.0801e-08	--	KAF3762668.1 MFS general substrate transporter [Cryphonectria parasitica EP155]	-	-	-	-	GO:0005887//integral component of plasma membrane;GO:0016020//membrane;GO:0016021//integral component of membrane	GO:0015238//drug transmembrane transporter activity;GO:0015307//drug:proton antiporter activity;GO:0022857//transmembrane transporter activity;GO:0042910//xenobiotic transporter activity;GO:0051119//sugar transmembrane transporter activity	GO:0006855//drug transmembrane transport;GO:0008643//carbohydrate transport;GO:0015893//drug transport;GO:0042493//response to drug;GO:0042908//xenobiotic transport;GO:0055085//transmembrane transport
estExt_fgenesh1_pm.C_40479	639	506	912	255	216	159	32.32	23.07	48.03	10.07	8.68	7.26	34.4733	8.67	-1.99138	1.86324e-09	2.13007e-08	pdt1	KAF3765930.1 natural resistance-associated macrophage protein [Cryphonectria parasitica EP155]	-	-	-	-	GO:0005887//integral component of plasma membrane;GO:0016020//membrane	GO:0046873//metal ion transmembrane transporter activity	GO:0030001//metal ion transport
Crypa1.estExt_Genewise1Plus.C_41034	2765	2356	2963	1263	1463	1284	75.73	58.16	84.51	27.02	31.84	31.74	72.8	30.2	-1.26939	1.93207e-09	2.20458e-08	--	KAF3764717.1 hypothetical protein M406DRAFT_91260 [Cryphonectria parasitica EP155]	-	-	-	-	GO:0000109//nucleotide-excision repair complex;GO:0005575//cellular_component;GO:0005622//intracellular;GO:0005623//cell;GO:0005680//anaphase-promoting complex;GO:0005737//cytoplasm;GO:0005773//vacuole;GO:0005774//vacuolar membrane;GO:0005886//plasma membrane;GO:0005887//integral component of plasma membrane;GO:0016020//membrane;GO:0016021//integral component of membrane;GO:0031090//organelle mem…	GO:0003674//molecular_function;GO:0003824//catalytic activity;GO:0004842//ubiquitin-protein transferase activity;GO:0005488//binding;GO:0008270//zinc ion binding;GO:0016740//transferase activity;GO:0016874//ligase activity;GO:0019787//ubiquitin-like protein transferase activity;GO:0043167//ion binding;GO:0043169//cation binding;GO:0046872//metal ion binding;GO:0046914//transition metal ion bindin…	GO:0000209//protein polyubiquitination;GO:0000398//mRNA splicing, via spliceosome;GO:0006289//nucleotide-excision repair;GO:0006355//regulation of transcription, DNA-templated;GO:0006464//cellular protein modification process;GO:0006508//proteolysis;GO:0006511//ubiquitin-dependent protein catabolic process;GO:0006807//nitrogen compound metabolic process;GO:0007275//multicellular organism developm…
estExt_Genewise1Plus.C_91765	192	116	221	50	23	23	8.8	4.79	10.55	1.79	0.84	0.95	8.04667	1.19333	-2.75339	1.93953e-09	2.20957e-08	ATR2	KAF3761191.1 cytochrome P450 [Cryphonectria parasitica EP155]	-	-	-	-	-	GO:0005506//iron ion binding;GO:0016705//oxidoreductase activity, acting on paired donors, with incorporation or reduction of molecular oxygen;GO:0020037//heme binding	GO:0055114//oxidation-reduction process
estExt_fgenesh1_kg.C_30435	8064	6363	6604	3761	3248	2457	1411.14	1003.56	1203.39	513.98	451.59	388.11	1206.03	451.227	-1.41834	2.34321e-09	2.6486e-08	--	KAF3767743.1 hypothetical protein M406DRAFT_355691 [Cryphonectria parasitica EP155]	-	-	-	-	-	-	-
Crypa1.fgenesh1_pg.C_scaffold_3000126	81	82	112	20	24	25	3.79	3.46	5.46	0.73	0.89	1.06	4.23667	0.893333	-2.24566	2.35325e-09	2.65746e-08	--	KAF3766882.1 hypothetical protein M406DRAFT_69060 [Cryphonectria parasitica EP155]	-	-	-	-	-	-	-
fgenesh1_kg.4_497_3793_0_CCBI1700.g1_CCBH_CCBI_EXTA	484	428	370	131	213	159	53.6	42.72	42.67	11.33	18.74	15.89	46.33	15.32	-1.59653	2.40179e-09	2.70466e-08	--	KAF3766384.1 hypothetical protein M406DRAFT_322358 [Cryphonectria parasitica EP155]	-	-	-	-	-	GO:0005515//protein binding;GO:0016984//ribulose-bisphosphate carboxylase activity	GO:0015977//carbon fixation
Crypa1.estExt_Genewise1.C_31485	3795	4543	4381	2267	2639	2267	84.76	91.45	101.89	39.54	46.83	45.71	92.7	44.0267	-1.07419	2.42847e-09	2.73214e-08	chs-2	KAF3767537.1 family 2 glycosyltransferase [Cryphonectria parasitica EP155]	Metabolism;Metabolism	Global and overview maps;Carbohydrate metabolism	ko01100//Metabolic pathways;ko00520//Amino sugar and nucleotide sugar metabolism	K00698;K00698	GO:0000935//barrier septum;GO:0005575//cellular_component;GO:0005622//intracellular;GO:0005623//cell;GO:0005737//cytoplasm;GO:0005826//actomyosin contractile ring;GO:0005856//cytoskeleton;GO:0005886//plasma membrane;GO:0005933//cellular bud;GO:0005935//cellular bud neck;GO:0005938//cell cortex;GO:0012506//vesicle membrane;GO:0015629//actin cytoskeleton;GO:0016020//membrane;GO:0016021//integral co…	GO:0003674//molecular_function;GO:0003824//catalytic activity;GO:0004100//chitin synthase activity;GO:0008194//UDP-glycosyltransferase activity;GO:0008375//acetylglucosaminyltransferase activity;GO:0016740//transferase activity;GO:0016757//transferase activity, transferring glycosyl groups;GO:0016758//transferase activity, transferring hexosyl groups	GO:0000003//reproduction;GO:0000271//polysaccharide biosynthetic process;GO:0000278//mitotic cell cycle;GO:0000281//mitotic cytokinesis;GO:0000910//cytokinesis;GO:0000916//actomyosin contractile ring contraction;GO:0000917//barrier septum assembly;GO:0000918//barrier septum site selection;GO:0005975//carbohydrate metabolic process;GO:0005976//polysaccharide metabolic process;GO:0006022//aminoglyc…
estExt_Genewise1Plus.C_60876	512	331	360	165	152	117	19.79	11.53	14.49	4.98	4.67	4.08	15.27	4.57667	-1.73833	2.63259e-09	2.9535e-08	--	KAF3763383.1 hypothetical protein M406DRAFT_293038 [Cryphonectria parasitica EP155]	-	-	-	-	GO:0009288//bacterial-type flagellum	GO:0005524//ATP binding	GO:0007059//chromosome segregation;GO:0030261//chromosome condensation;GO:0042073//intraciliary transport;GO:0071973//bacterial-type flagellum-dependent cell motility
fgenesh1_pm.8_39	346	281	429	82	120	124	20.37	14.91	26.31	3.77	5.61	6.59	20.53	5.32333	-1.94733	2.93197e-09	3.27412e-08	CTC_01794	KAF3761267.1 hypothetical protein M406DRAFT_342101 [Cryphonectria parasitica EP155]	-	-	-	-	-	GO:0008236//serine-type peptidase activity	GO:0006508//proteolysis
gw1.5.2610.1	507	402	534	230	195	149	36.99	26.43	40.57	13.1	11.3	9.81	34.6633	11.4033	-1.60395	3.09708e-09	3.44891e-08	--	KAF3765232.1 hypothetical protein M406DRAFT_240807, partial [Cryphonectria parasitica EP155]	-	-	-	-	-	-	-
fgenesh1_pg.4_978	42	32	61	1	4	4	3.91	2.68	5.91	0.07	0.3	0.34	4.16667	0.236667	-4.13797	3.1175e-09	3.46843e-08	--	KAF3766341.1 hypothetical protein M406DRAFT_330169 [Cryphonectria parasitica EP155]	-	-	-	-	-	-	-
estExt_fgenesh1_pg.C_10785	1515	845	744	191	370	224	46.09	23.17	23.57	4.54	8.94	6.15	30.9433	6.54333	-2.24153	3.36815e-09	3.72775e-08	--	KAF3770270.1 hypothetical protein M406DRAFT_349122 [Cryphonectria parasitica EP155]	-	-	-	-	GO:0005575//cellular_component	GO:0003824//catalytic activity;GO:0043022//ribosome binding	GO:0009403//toxin biosynthetic process
estExt_fgenesh1_kg.C_60125	111	56	65	14	12	13	5.67	2.58	3.46	0.56	0.49	0.6	3.90333	0.55	-2.8272	3.53474e-09	3.90377e-08	--	KAF3763323.1 hypothetical protein M406DRAFT_357014 [Cryphonectria parasitica EP155]	-	-	-	-	-	GO:0004476//mannose-6-phosphate isomerase activity;GO:0008905//mannose-phosphate guanylyltransferase activity;GO:0016779//nucleotidyltransferase activity	GO:0005976//polysaccharide metabolic process;GO:0006355//regulation of transcription, DNA-templated;GO:0009103//lipopolysaccharide biosynthetic process
e_gw1.3.1148.1	878	518	709	254	304	204	97.38	51.78	81.88	22	26.79	20.42	77.0133	23.07	-1.73909	3.89752e-09	4.2653e-08	--	KAF3768022.1 hypothetical protein M406DRAFT_253713 [Cryphonectria parasitica EP155]	-	-	-	-	-	-	-
e_gw1.1.2163.1	1399	1230	1436	732	829	633	48.06	38.08	51.36	19.64	22.63	19.63	45.8333	20.6333	-1.15142	4.0376e-09	4.40659e-08	mcm5	KAF3770683.1 MCM-domain-containing protein [Cryphonectria parasitica EP155]	Cellular Processes;Cellular Processes;Genetic Information Processing	Cell growth and death;Cell growth and death;Replication and repair	ko04111//Cell cycle - yeast;ko04113//Meiosis - yeast;ko03030//DNA replication	K02209;K02209;K02209	GO:0000228//nuclear chromosome;GO:0000347//THO complex;GO:0000781//chromosome, telomeric region;GO:0000784//nuclear chromosome, telomeric region;GO:0000785//chromatin;GO:0005575//cellular_component;GO:0005622//intracellular;GO:0005623//cell;GO:0005634//nucleus;GO:0005654//nucleoplasm;GO:0005656//nuclear pre-replicative complex;GO:0005657//replication fork;GO:0005694//chromosome;GO:0005737//cytopl…	GO:0000166//nucleotide binding;GO:0003674//molecular_function;GO:0003676//nucleic acid binding;GO:0003677//DNA binding;GO:0003678//DNA helicase activity;GO:0003682//chromatin binding;GO:0003688//DNA replication origin binding;GO:0003690//double-stranded DNA binding;GO:0003824//catalytic activity;GO:0004386//helicase activity;GO:0005488//binding;GO:0005524//ATP binding;GO:0008134//transcription fa…	GO:0000003//reproduction;GO:0000082//G1/S transition of mitotic cell cycle;GO:0000278//mitotic cell cycle;GO:0000280//nuclear division;GO:0000712//resolution of meiotic recombination intermediates;GO:0000724//double-strand break repair via homologous recombination;GO:0000725//recombinational repair;GO:0000727//double-strand break repair via break-induced replication;GO:0006139//nucleobase-contain…
estExt_fgenesh1_kg.C_70242	805	110	1023	19	8	4	46.12	5.68	61.03	0.85	0.36	0.21	37.61	0.473333	-6.31212	4.09315e-09	4.45913e-08	--	KAF3762716.1 glycoside hydrolase [Cryphonectria parasitica EP155]	-	-	-	-	-	-	GO:0005975//carbohydrate metabolic process
fgenesh1_kg.1_869_CLS_2391_singleton_cp713-026H09	691	237	276	70	91	59	112.93	34.91	46.97	8.93	11.82	8.7	64.9367	9.81667	-2.72573	4.60145e-09	4.96347e-08	--	KAF3771377.1 hypothetical protein M406DRAFT_320789 [Cryphonectria parasitica EP155]	-	-	-	-	-	-	-
gw1.9.1233.1	169	94	136	31	7	14	19.35	9.7	16.22	2.77	0.64	1.45	15.09	1.62	-3.21953	4.73162e-09	5.08111e-08	--	KAF3760909.1 hypothetical protein M406DRAFT_233452, partial [Cryphonectria parasitica EP155]	-	-	-	-	-	-	-
fgenesh1_pm.1_897	55	31	57	5	6	5	5.81	2.95	6.27	0.41	0.5	0.48	5.01	0.463333	-3.43469	5.6833e-09	6.04912e-08	--	KAF3770549.1 hypothetical protein M406DRAFT_336207 [Cryphonectria parasitica EP155]	-	-	-	-	-	GO:0005515//protein binding;GO:0016491//oxidoreductase activity;GO:0046872//metal ion binding	GO:0055114//oxidation-reduction process
fgenesh1_pg.3_404	146	72	89	11	26	17	13.18	5.86	8.37	0.78	1.86	1.39	9.13667	1.34333	-2.76585	6.87383e-09	7.21423e-08	--	KAF3767059.1 hypothetical protein M406DRAFT_328166 [Cryphonectria parasitica EP155]	-	-	-	-	-	-	-
fgenesh1_pm.1_50	30	36	43	3	3	1	1.31	1.42	1.95	0.1	0.1	0.04	1.56	0.08	-4.2854	6.9448e-09	7.28236e-08	MMF1	KAF3769471.1 putative MFS drug efflux pump [Cryphonectria parasitica EP155]	-	-	-	-	GO:0005887//integral component of plasma membrane;GO:0016021//integral component of membrane	GO:0008028//monocarboxylic acid transmembrane transporter activity;GO:0015238//drug transmembrane transporter activity;GO:0015307//drug:proton antiporter activity;GO:0022857//transmembrane transporter activity;GO:0042910//xenobiotic transporter activity;GO:0051119//sugar transmembrane transporter activity	GO:0006855//drug transmembrane transport;GO:0008643//carbohydrate transport;GO:0015718//monocarboxylic acid transport;GO:0015893//drug transport;GO:0042493//response to drug;GO:0042908//xenobiotic transport;GO:0055085//transmembrane transport
estExt_fgenesh1_kg.C_30552	2456	3586	1749	647	1039	799	88.08	115.9	65.31	18.12	29.6	25.86	89.7633	24.5267	-1.87178	7.01798e-09	7.35145e-08	sor5	KAF3767985.1 hypothetical protein M406DRAFT_355801 [Cryphonectria parasitica EP155]	-	-	-	-	GO:0009342//glutamate synthase complex (NADPH);GO:0016021//integral component of membrane	GO:0004148//dihydrolipoyl dehydrogenase activity;GO:0004355//glutamate synthase (NADPH) activity;GO:0004506//squalene monooxygenase activity;GO:0004729//oxygen-dependent protoporphyrinogen oxidase activity;GO:0008734//L-aspartate oxidase activity;GO:0016166//phytoene dehydrogenase activity;GO:0016491//oxidoreductase activity;GO:0016647//oxidoreductase activity, acting on the CH-NH group of donors…	GO:0006096//glycolytic process;GO:0006537//glutamate biosynthetic process;GO:0006744//ubiquinone biosynthetic process;GO:0006779//porphyrin-containing compound biosynthetic process;GO:0015995//chlorophyll biosynthetic process;GO:0016117//carotenoid biosynthetic process;GO:0018874//benzoate metabolic process;GO:0019363//pyridine nucleotide biosynthetic process;GO:0030494//bacteriochlorophyll biosy…
Crypa1.fgenesh1_pg.C_scaffold_18000018	92	60	69	9	12	0	3.56	2.09	2.78	0.27	0.37	0	2.81	0.213333	-3.71939	7.17375e-09	7.49632e-08	--	KAF3762103.1 hypothetical protein M406DRAFT_76206 [Cryphonectria parasitica EP155]	-	-	-	-	-	-	-
Crypa1.gw1.4.707.1	2236	1096	1462	436	601	465	192.02	84.83	130.74	29.24	41.01	36.05	135.863	35.4333	-1.93898	7.39939e-09	7.70536e-08	nucS	KAF3765053.1 S1 nuclease, partial [Cryphonectria parasitica EP155]	-	-	-	-	-	GO:0003676//nucleic acid binding;GO:0004519//endonuclease activity	GO:0006308//DNA catabolic process
e_gw1.10.520.1	40	46	34	2	7	2	3.88	4.02	3.43	0.15	0.54	0.18	3.77667	0.29	-3.70299	7.77424e-09	8.07474e-08	--	KAF3760426.1 hypothetical protein M406DRAFT_269067 [Cryphonectria parasitica EP155]	-	-	-	-	-	-	-
e_gw1.4.431.1	641	499	535	270	310	227	29.41	20.64	25.56	9.68	11.3	9.4	25.2033	10.1267	-1.31546	8.2142e-09	8.48777e-08	--	KAF3765877.1 hypothetical protein M406DRAFT_255442 [Cryphonectria parasitica EP155]	-	-	-	-	-	GO:0016407//acetyltransferase activity	GO:0043386//mycotoxin biosynthetic process
gw1.8.2121.1	111	84	127	32	16	9	23.87	16.28	28.44	5.37	2.73	1.75	22.8633	3.28333	-2.7998	9.47426e-09	9.65717e-08	--	KAF3761744.1 hypothetical protein M406DRAFT_243757, partial [Cryphonectria parasitica EP155]	-	-	-	-	-	-	-
estExt_fgenesh1_kg.C_40528	83	60	76	16	22	17	7.84	5.1	7.47	1.18	1.65	1.45	6.80333	1.42667	-2.25359	1.11454e-08	1.12181e-07	--	KAF3766467.1 hypothetical protein M406DRAFT_356347 [Cryphonectria parasitica EP155]	-	-	-	-	-	GO:0003677//DNA binding	-
Crypa1.estExt_fgenesh1_pg.C_50113	2114	1340	1750	750	835	630	75.52	43.14	65.11	20.92	23.7	20.31	61.2567	21.6433	-1.50094	1.2368e-08	1.23557e-07	tlk1b	KAF3768490.1 hypothetical protein M406DRAFT_107452 [Cryphonectria parasitica EP155]	-	-	-	-	-	GO:0004672//protein kinase activity;GO:0005524//ATP binding	GO:0006468//protein phosphorylation
estExt_fgenesh1_kg.C_60130	2709	617	3651	289	331	316	103.29	21.2	144.96	8.61	10.03	10.88	89.8167	9.84	-3.19025	1.36897e-08	1.35971e-07	nagI	KAF3763333.1 hypothetical protein M406DRAFT_357018 [Cryphonectria parasitica EP155]	Metabolism;Metabolism	Global and overview maps;Amino acid metabolism	ko01100//Metabolic pathways;ko00350//Tyrosine metabolism	K00450;K00450	-	GO:0010309//acireductone dioxygenase [iron(II)-requiring] activity;GO:0047922//gentisate 1,2-dioxygenase activity	GO:0006355//regulation of transcription, DNA-templated;GO:0055114//oxidation-reduction process
e_gw1.11.208.1	181	173	253	81	77	61	6.78	5.84	9.87	2.37	2.29	2.06	7.49667	2.24	-1.74275	1.56824e-08	1.54236e-07	hypBA1	KAF3759897.1 DUF1680-domain-containing protein [Cryphonectria parasitica EP155]	-	-	-	-	-	-	-
fgenesh1_pg.1_196	1378	1067	1718	630	459	422	60.75	42.4	78.87	21.69	16.08	16.79	60.6733	18.1867	-1.73818	1.57654e-08	1.54925e-07	SPBC1271.10c	KAF3769625.1 MFS general substrate transporter [Cryphonectria parasitica EP155]	-	-	-	-	GO:0016020//membrane	GO:0015238//drug transmembrane transporter activity;GO:0022857//transmembrane transporter activity	GO:0015893//drug transport;GO:0055085//transmembrane transport
fgenesh1_pm.8_102	199	118	263	32	63	30	20.68	11.05	28.46	2.6	5.2	2.81	20.0633	3.53667	-2.5041	1.76541e-08	1.71664e-07	SPAC24B11.05	KAF3761348.1 pyrimidine 5-nucleotidase [Cryphonectria parasitica EP155]	Metabolism	Metabolism of cofactors and vitamins	ko00760//Nicotinate and nicotinamide metabolism	K18551	-	GO:0003674//molecular_function;GO:0003824//catalytic activity;GO:0008252//nucleotidase activity;GO:0008253//5'-nucleotidase activity;GO:0008967//phosphoglycolate phosphatase activity;GO:0016787//hydrolase activity;GO:0016788//hydrolase activity, acting on ester bonds;GO:0016791//phosphatase activity;GO:0018784//(S)-2-haloacid dehalogenase activity;GO:0042578//phosphoric ester hydrolase activity	GO:0006139//nucleobase-containing compound metabolic process;GO:0006206//pyrimidine nucleobase metabolic process;GO:0006725//cellular aromatic compound metabolic process;GO:0006793//phosphorus metabolic process;GO:0006796//phosphate-containing compound metabolic process;GO:0006805//xenobiotic metabolic process;GO:0006807//nitrogen compound metabolic process;GO:0008150//biological_process;GO:00081…
Crypa1.estExt_fgenesh1_pg.C_80246	91	76	67	23	22	9	2.16	1.62	1.65	0.43	0.41	0.19	1.81	0.343333	-2.39831	1.80834e-08	1.75414e-07	melA	KAF3763273.1 hypothetical protein M406DRAFT_108553 [Cryphonectria parasitica EP155]	-	-	-	-	-	GO:0003987//acetate-CoA ligase activity;GO:0004043//L-aminoadipate-semialdehyde dehydrogenase activity;GO:0008668//(2,3-dihydroxybenzoyl)adenylate synthase activity;GO:0008756//o-succinylbenzoate-CoA ligase activity;GO:0030729//acetoacetate-CoA ligase activity;GO:0047473//D-alanine-poly(phosphoribitol) ligase activity	GO:0009058//biosynthetic process;GO:0009234//menaquinone biosynthetic process;GO:0019287//isopentenyl diphosphate biosynthetic process, mevalonate pathway;GO:0019290//siderophore biosynthetic process;GO:0019350//teichoic acid biosynthetic process;GO:0019427//acetyl-CoA biosynthetic process from acetate;GO:0019878//lysine biosynthetic process via aminoadipic acid
estExt_fgenesh1_kg.C_30292	4499	4018	3971	2615	2547	2250	210.21	169.2	193.2	95.42	94.55	94.9	190.87	94.9567	-1.00725	1.99195e-08	1.9214e-07	MJ1656	KAF3767371.1 hypothetical protein M406DRAFT_355551 [Cryphonectria parasitica EP155]	-	-	-	-	-	GO:0003824//catalytic activity	-
fgenesh1_kg.2_241_1667_1_CCBH_CCBI_EXTA	1762	1353	1388	711	862	695	102.7	71.07	84.24	32.36	39.92	36.57	86.0033	36.2833	-1.24509	2.04805e-08	1.97236e-07	APE_0875.1	KAF3768889.1 putative 5-Methylcytosine G/T mismatch-specific DNA glycosylase [Cryphonectria parasitica EP155]	-	-	-	-	GO:0000228//nuclear chromosome;GO:0000785//chromatin;GO:0000790//nuclear chromatin;GO:0000792//heterochromatin;GO:0005575//cellular_component;GO:0005622//intracellular;GO:0005623//cell;GO:0005634//nucleus;GO:0005654//nucleoplasm;GO:0005694//chromosome;GO:0005720//nuclear heterochromatin;GO:0005730//nucleolus;GO:0005731//nucleolus organizer region;GO:0005737//cytoplasm;GO:0010369//chromocenter;GO:…	GO:0000166//nucleotide binding;GO:0000700//mismatch base pair DNA N-glycosylase activity;GO:0003674//molecular_function;GO:0003676//nucleic acid binding;GO:0003677//DNA binding;GO:0003690//double-stranded DNA binding;GO:0003696//satellite DNA binding;GO:0003824//catalytic activity;GO:0003906//DNA-(apurinic or apyrimidinic site) lyase activity;GO:0004518//nuclease activity;GO:0004519//endonuclease…	GO:0000075//cell cycle checkpoint;GO:0000077//DNA damage checkpoint;GO:0000278//mitotic cell cycle;GO:0006139//nucleobase-containing compound metabolic process;GO:0006220//pyrimidine nucleotide metabolic process;GO:0006244//pyrimidine nucleotide catabolic process;GO:0006259//DNA metabolic process;GO:0006260//DNA replication;GO:0006281//DNA repair;GO:0006284//base-excision repair;GO:0006285//base-…
fgenesh1_kg.6_128_68_3_CCBH_CCBI_EXTA	844	115	1311	18	23	5	36.11	4.44	58.41	0.6	0.78	0.19	32.9867	0.523333	-5.97801	2.45047e-08	2.32823e-07	OpS4	KAF3763332.1 FAD/NAD(P)-binding domain-containing protein [Cryphonectria parasitica EP155]	-	-	-	-	GO:0005737//cytoplasm;GO:0009342//glutamate synthase complex (NADPH)	GO:0000104//succinate dehydrogenase activity;GO:0003824//catalytic activity;GO:0004148//dihydrolipoyl dehydrogenase activity;GO:0004355//glutamate synthase (NADPH) activity;GO:0004729//oxygen-dependent protoporphyrinogen oxidase activity;GO:0004791//thioredoxin-disulfide reductase activity;GO:0008734//L-aspartate oxidase activity;GO:0015036//disulfide oxidoreductase activity;GO:0016166//phytoene …	GO:0006096//glycolytic process;GO:0006099//tricarboxylic acid cycle;GO:0006537//glutamate biosynthetic process;GO:0006744//ubiquinone biosynthetic process;GO:0006779//porphyrin-containing compound biosynthetic process;GO:0006790//sulfur compound metabolic process;GO:0006805//xenobiotic metabolic process;GO:0008652//cellular amino acid biosynthetic process;GO:0009060//aerobic respiration;GO:000906…
Crypa1.estExt_Genewise1.C_10628	4705	2428	1650	418	897	588	246.71	114.75	90.09	17.12	37.37	27.83	150.517	27.44	-2.45557	3.04943e-08	2.86342e-07	casA	KAF3769738.1 hypothetical protein M406DRAFT_76528 [Cryphonectria parasitica EP155]	-	-	-	-	-	-	-
Crypa1.fgenesh1_pg.C_scaffold_7000705	43	17	27	0	0	0	3.17	1.13	2.07	0	0	0	2.12333	0.001	-11.0521	3.13034e-08	2.93482e-07	--	KAF3761202.1 family 79 glycoside hydrolase [Cryphonectria parasitica EP155]	-	-	-	-	-	-	-
e_gw1.1.2862.1	137	125	132	48	63	48	9.49	7.8	9.52	2.6	3.47	3	8.93667	3.02333	-1.5636	3.14443e-08	2.94573e-07	RDH13	KAF3769806.1 NAD(P)-binding protein [Cryphonectria parasitica EP155]	-	-	-	-	-	GO:0004316//3-oxoacyl-[acyl-carrier-protein] reductase (NADPH) activity;GO:0004757//sepiapterin reductase activity;GO:0008667//2,3-dihydro-2,3-dihydroxybenzoate dehydrogenase activity;GO:0008678//2-deoxy-D-gluconate 3-dehydrogenase activity;GO:0016491//oxidoreductase activity;GO:0016630//protochlorophyllide reductase activity;GO:0050662//coenzyme binding;GO:0051287//NAD binding	GO:0000272//polysaccharide catabolic process;GO:0006633//fatty acid biosynthetic process;GO:0006729//tetrahydrobiopterin biosynthetic process;GO:0015995//chlorophyll biosynthetic process;GO:0055114//oxidation-reduction process
Crypa1.fgenesh1_pg.C_scaffold_1001777	1911	1615	3508	816	473	353	87.52	66.67	167.31	29.19	17.21	14.59	107.167	20.33	-2.39817	3.17942e-08	2.97157e-07	--	KAF3771372.1 hypothetical protein M406DRAFT_67680 [Cryphonectria parasitica EP155]	-	-	-	-	-	-	GO:0016055//Wnt signaling pathway
estExt_fgenesh1_kg.C_60196	251	175	248	78	104	58	39.62	24.9	40.77	9.62	13.04	8.26	35.0967	10.3067	-1.76776	3.1967e-08	2.98309e-07	--	KAF3763426.1 hypothetical protein M406DRAFT_357084 [Cryphonectria parasitica EP155]	-	-	-	-	GO:0016021//integral component of membrane	-	GO:0015886//heme transport;GO:0017004//cytochrome complex assembly
fgenesh1_kg.9_178_2953_1_CCBH_CCBI_EXTA	487	421	346	200	222	149	31.53	24.57	23.33	10.11	11.42	8.71	26.4767	10.08	-1.39323	3.21056e-08	2.99371e-07	YKL069W	KAF3760792.1 hypothetical protein M406DRAFT_324496 [Cryphonectria parasitica EP155]	Metabolism	Amino acid metabolism	ko00270//Cysteine and methionine metabolism	K08968	GO:0005575//cellular_component;GO:0005622//intracellular;GO:0005623//cell;GO:0005634//nucleus;GO:0005737//cytoplasm;GO:0005829//cytosol;GO:0043226//organelle;GO:0043227//membrane-bounded organelle;GO:0043229//intracellular organelle;GO:0043231//intracellular membrane-bounded organelle;GO:0044424//intracellular part;GO:0044444//cytoplasmic part;GO:0044464//cell part	GO:0003674//molecular_function;GO:0003824//catalytic activity;GO:0005515//protein binding;GO:0016491//oxidoreductase activity;GO:0016667//oxidoreductase activity, acting on a sulfur group of donors;GO:0016671//oxidoreductase activity, acting on a sulfur group of donors, disulfide as acceptor;GO:0033745//L-methionine-(R)-S-oxide reductase activity;GO:0070191//methionine-R-sulfoxide reductase activ…	GO:0006950//response to stress;GO:0006979//response to oxidative stress;GO:0008150//biological_process;GO:0008152//metabolic process;GO:0009987//cellular process;GO:0033554//cellular response to stress;GO:0034599//cellular response to oxidative stress;GO:0042221//response to chemical;GO:0050896//response to stimulus;GO:0051716//cellular response to stimulus;GO:0055114//oxidation-reduction process…
Crypa1.fgenesh1_pg.C_scaffold_5000109	119	129	174	51	53	29	7.04	6.88	10.72	2.36	2.49	1.55	8.21333	2.13333	-1.94486	3.32235e-08	3.08534e-07	PECS-2.1	KAF3768483.1 family 8 carbohydrate esterase [Cryphonectria parasitica EP155]	-	-	-	-	-	GO:0030599//pectinesterase activity	GO:0042545//cell wall modification
e_gw1.3.887.1	143	124	137	56	31	23	13.4	10.47	13.36	4.1	2.31	1.94	12.41	2.78333	-2.15662	3.71135e-08	3.41434e-07	SSDG_01120	KAF3766767.1 terpenoid synthase, partial [Cryphonectria parasitica EP155]	-	-	-	-	-	GO:0000287//magnesium ion binding;GO:0010333//terpene synthase activity;GO:0016829//lyase activity;GO:0050661//NADP binding	-
estExt_fgenesh1_kg.C_90122	404	323	296	170	143	102	44.94	32.38	34.29	14.77	12.64	10.24	37.2033	12.55	-1.56774	3.74127e-08	3.43534e-07	--	KAF3760672.1 hypothetical protein M406DRAFT_358291 [Cryphonectria parasitica EP155]	-	-	-	-	-	-	-
estExt_fgenesh1_pm.C_60235	40	37	72	8	4	6	1.87	1.56	3.51	0.29	0.15	0.25	2.31333	0.23	-3.33027	3.74695e-08	3.43794e-07	STL1	KAF3763326.1 general substrate transporter [Cryphonectria parasitica EP155]	-	-	-	-	GO:0005887//integral component of plasma membrane;GO:0016021//integral component of membrane	GO:0015114//phosphate ion transmembrane transporter activity;GO:0015238//drug transmembrane transporter activity;GO:0015295//solute:proton symporter activity;GO:0015297//antiporter activity;GO:0015307//drug:proton antiporter activity;GO:0015514//nitrite efflux transmembrane transporter activity;GO:0022857//transmembrane transporter activity;GO:0042910//xenobiotic transporter activity;GO:0051119//…	GO:0006810//transport;GO:0006817//phosphate ion transport;GO:0006855//drug transmembrane transport;GO:0008643//carbohydrate transport;GO:0015707//nitrite transport;GO:0015893//drug transport;GO:0042493//response to drug;GO:0042908//xenobiotic transport;GO:0055085//transmembrane transport
estExt_fgenesh1_pm.C_70082	50	71	93	14	12	17	2.12	2.72	4.12	0.46	0.41	0.65	2.98667	0.506667	-2.55943	3.8095e-08	3.49267e-07	qutD	KAF3762186.1 general substrate transporter [Cryphonectria parasitica EP155]	-	-	-	-	GO:0005887//integral component of plasma membrane;GO:0016021//integral component of membrane	GO:0008028//monocarboxylic acid transmembrane transporter activity;GO:0015114//phosphate ion transmembrane transporter activity;GO:0015295//solute:proton symporter activity;GO:0022857//transmembrane transporter activity;GO:0042910//xenobiotic transporter activity;GO:0051119//sugar transmembrane transporter activity	GO:0006810//transport;GO:0006817//phosphate ion transport;GO:0008643//carbohydrate transport;GO:0015718//monocarboxylic acid transport;GO:0042908//xenobiotic transport;GO:0055085//transmembrane transport
estExt_fgenesh1_kg.C_90351	1249	856	1107	461	581	412	78.74	48.63	72.67	22.7	29.1	23.44	66.68	25.08	-1.41072	4.02203e-08	3.66797e-07	Est1	KAF3761188.1 hypothetical protein M406DRAFT_358509 [Cryphonectria parasitica EP155]	-	-	-	-	-	GO:0008236//serine-type peptidase activity;GO:0016787//hydrolase activity	GO:0006508//proteolysis
Crypa1.fgenesh1_pg.C_scaffold_5000019	30	16	35	0	0	0	0.7	0.34	0.85	0	0	0	0.63	0.001	-9.29921	4.23421e-08	3.8411e-07	--	KAF3768343.1 hypothetical protein M406DRAFT_71396 [Cryphonectria parasitica EP155]	-	-	-	-	-	GO:0008234//cysteine-type peptidase activity	GO:0006508//proteolysis
estExt_fgenesh1_kg.C_30277	2074	1713	1760	1095	933	749	235.3	175.16	207.92	97.02	84.1	76.7	206.127	85.94	-1.26213	4.32029e-08	3.91624e-07	--	KAF3767321.1 hypothetical protein M406DRAFT_355536 [Cryphonectria parasitica EP155]	-	-	-	-	-	-	-
fgenesh1_pm.7_431	2030	1387	1728	816	911	726	85.24	52.49	75.56	26.76	30.39	27.52	71.0967	28.2233	-1.33289	5.09745e-08	4.55553e-07	SCPA	KAF3762618.1 alpha/beta-hydrolase [Cryphonectria parasitica EP155]	-	-	-	-	-	GO:0004185//serine-type carboxypeptidase activity	GO:0006508//proteolysis
estExt_fgenesh1_kg.C_70129	10661	8954	8079	5272	5664	4444	839.72	635.64	662.63	324.29	354.46	315.96	712.663	331.57	-1.10391	5.46806e-08	4.8436e-07	tif1	A6RJ45.1 RecName: Full=ATP-dependent RNA helicase eIF4A; AltName: Full=Eukaryotic initiation factor 4A; Short=eIF-4A; AltName: Full=Translation initiation factor 1 [Botrytis cinerea B05.10]	Genetic Information Processing	Translation	ko03013//Nucleocytoplasmic transport	K03257	GO:0005575//cellular_component;GO:0005622//intracellular;GO:0005623//cell;GO:0005634//nucleus;GO:0005658//alpha DNA polymerase:primase complex;GO:0005730//nucleolus;GO:0005737//cytoplasm;GO:0005739//mitochondrion;GO:0005829//cytosol;GO:0009380//excinuclease repair complex;GO:0010494//cytoplasmic stress granule;GO:0016281//eukaryotic translation initiation factor 4F complex;GO:0031974//membrane-en…	GO:0000166//nucleotide binding;GO:0003674//molecular_function;GO:0003676//nucleic acid binding;GO:0003688//DNA replication origin binding;GO:0003690//double-stranded DNA binding;GO:0003723//RNA binding;GO:0003724//RNA helicase activity;GO:0003743//translation initiation factor activity;GO:0003824//catalytic activity;GO:0004003//ATP-dependent DNA helicase activity;GO:0004004//ATP-dependent RNA hel…	GO:0002181//cytoplasmic translation;GO:0002183//cytoplasmic translational initiation;GO:0006139//nucleobase-containing compound metabolic process;GO:0006260//DNA replication;GO:0006268//DNA unwinding involved in DNA replication;GO:0006281//DNA repair;GO:0006289//nucleotide-excision repair;GO:0006310//DNA recombination;GO:0006412//translation;GO:0006413//translational initiation;GO:0006418//tRNA a…
Crypa1.e_gw1.1.367.1	466	392	411	189	256	157	19.4	14.71	17.82	6.15	8.47	5.9	17.31	6.84	-1.33954	5.48652e-08	4.85638e-07	--	KAF3770305.1 hypothetical protein M406DRAFT_33689 [Cryphonectria parasitica EP155]	-	-	-	-	GO:0005634//nucleus	GO:0008081//phosphoric diester hydrolase activity	GO:0006281//DNA repair
e_gw1.6.1995.1	2508	4804	2652	1399	1111	986	111.56	192.6	122.84	48.6	39.27	39.59	142.333	42.4867	-1.74419	5.54972e-08	4.90151e-07	SPAC3C7.04	KAF3763308.1 hypothetical protein M406DRAFT_262434, partial [Cryphonectria parasitica EP155]	-	-	-	-	GO:0005575//cellular_component;GO:0005622//intracellular;GO:0005623//cell;GO:0005634//nucleus;GO:0043226//organelle;GO:0043227//membrane-bounded organelle;GO:0043229//intracellular organelle;GO:0043231//intracellular membrane-bounded organelle;GO:0044424//intracellular part;GO:0044464//cell part	GO:0000976//transcription regulatory region sequence-specific DNA binding;GO:0000977//RNA polymerase II regulatory region sequence-specific DNA binding;GO:0000978//RNA polymerase II core promoter proximal region sequence-specific DNA binding;GO:0000981//RNA polymerase II transcription factor activity, sequence-specific DNA binding;GO:0000982//transcription factor activity, RNA polymerase II core …	GO:0000820//regulation of glutamine family amino acid metabolic process;GO:0000972//transcription-dependent tethering of RNA polymerase II gene DNA at nuclear periphery;GO:0006082//organic acid metabolic process;GO:0006139//nucleobase-containing compound metabolic process;GO:0006351//transcription, DNA-templated;GO:0006355//regulation of transcription, DNA-templated;GO:0006357//regulation of tran…
fgenesh1_pm.1_103	355	407	460	175	233	178	13.91	14.38	18.77	5.36	7.26	6.3	15.6867	6.30667	-1.31459	6.14319e-08	5.38222e-07	atsA	KAF3769547.1 arylsulfatase [Cryphonectria parasitica EP155]	Metabolism	Lipid metabolism	ko00600//Sphingolipid metabolism	K01130	GO:0005576//extracellular region	GO:0004623//phospholipase A2 activity;GO:0005509//calcium ion binding;GO:0008484//sulfuric ester hydrolase activity	GO:0016042//lipid catabolic process
fgenesh1_pm.4_379	61	30	97	10	3	3	2.87	1.27	4.76	0.37	0.11	0.13	2.96667	0.203333	-3.86692	6.81235e-08	5.92965e-07	SPCC757.13	KAF3765793.1 MFS general substrate transporter [Cryphonectria parasitica EP155]	-	-	-	-	-	GO:0022857//transmembrane transporter activity	GO:0055085//transmembrane transport
e_gw1.8.2087.1	192	28	20	1	0	0	35.7	4.69	3.87	0.15	0	0	14.7533	0.05	-8.2049	7.07287e-08	6.13866e-07	--	KAF3761663.1 hypothetical protein M406DRAFT_266478, partial [Cryphonectria parasitica EP155]	-	-	-	-	-	-	-
gw1.1.477.1	242	62	69	7	21	8	9.22	2.13	2.74	0.21	0.64	0.28	4.69667	0.376667	-3.64028	7.14081e-08	6.1887e-07	--	KAF3769517.1 Six-hairpin glycosidase, partial [Cryphonectria parasitica EP155]	-	-	-	-	-	GO:0004555//alpha,alpha-trehalase activity	GO:0005991//trehalose metabolic process
fgenesh1_kg.9_41_2581_1_CCBH_CCBI_EXTA	206	191	258	82	112	71	12.55	10.49	16.37	3.9	5.42	3.9	13.1367	4.40667	-1.57584	7.19233e-08	6.22439e-07	--	KAF3760533.1 hypothetical protein M406DRAFT_324359 [Cryphonectria parasitica EP155]	-	-	-	-	-	-	GO:0009403//toxin biosynthetic process;GO:0018081//peptide cross-linking via lanthionine or 3-methyl-lanthionine;GO:0018193//peptidyl-amino acid modification
fgenesh1_kg.1_172_3639_0_CCBH6385.g1_CCBH_CCBI_EXTA	493	342	296	160	154	133	53.24	33.29	33.29	13.5	13.21	12.97	39.94	13.2267	-1.59438	7.49559e-08	6.45897e-07	--	KAF3769897.1 hypothetical protein M406DRAFT_320092 [Cryphonectria parasitica EP155]	-	-	-	-	-	-	-
estExt_fgenesh1_kg.C_20014	320	255	370	139	154	115	45.31	32.54	54.56	15.37	17.33	14.7	44.1367	15.8	-1.48205	7.80726e-08	6.69878e-07	--	KAF3768233.1 hypothetical protein M406DRAFT_354867 [Cryphonectria parasitica EP155]	-	-	-	-	-	-	-
Crypa1.estExt_fgenesh1_pm.C_80051	248	320	400	131	154	104	11.65	13.55	19.57	4.81	5.75	4.41	14.9233	4.99	-1.58046	8.91727e-08	7.59704e-07	hxnP	KAF3763071.1 hypothetical protein M406DRAFT_99558 [Cryphonectria parasitica EP155]	-	-	-	-	-	GO:0022857//transmembrane transporter activity	GO:0055085//transmembrane transport
fgenesh1_kg.1_159_CLS_4376_singleton_N_005B03	881	719	762	446	475	342	109.49	80.54	98.62	43.29	46.9	38.37	96.2167	42.8533	-1.16688	9.49037e-08	8.0511e-07	--	KAF3769855.1 hypothetical protein M406DRAFT_320079 [Cryphonectria parasitica EP155]	-	-	-	-	GO:0016021//integral component of membrane	-	-
e_gw1.8.539.1	110	24	86	6	1	7	8.89	1.75	7.24	0.38	0.06	0.51	5.96	0.316667	-4.23428	9.61085e-08	8.14183e-07	ascJ	KAF3761384.1 NAD(P)-binding protein [Cryphonectria parasitica EP155]	-	-	-	-	-	GO:0003824//catalytic activity;GO:0004316//3-oxoacyl-[acyl-carrier-protein] reductase (NADPH) activity;GO:0004757//sepiapterin reductase activity;GO:0008667//2,3-dihydro-2,3-dihydroxybenzoate dehydrogenase activity;GO:0008678//2-deoxy-D-gluconate 3-dehydrogenase activity;GO:0016491//oxidoreductase activity;GO:0016630//protochlorophyllide reductase activity;GO:0050662//coenzyme binding;GO:0051287/…	GO:0000272//polysaccharide catabolic process;GO:0006633//fatty acid biosynthetic process;GO:0006729//tetrahydrobiopterin biosynthetic process;GO:0015995//chlorophyll biosynthetic process;GO:0019439//aromatic compound catabolic process;GO:0055114//oxidation-reduction process
estExt_Genewise1.C_80749	3020	2331	1473	800	912	824	116.58	81.1	59.21	24.12	27.97	28.71	85.63	26.9333	-1.66872	1.03096e-07	8.67478e-07	--	KAF3761518.1 hypothetical protein M406DRAFT_281560 [Cryphonectria parasitica EP155]	-	-	-	-	-	GO:0008270//zinc ion binding	GO:0006281//DNA repair
estExt_Genewise1.C_40902	894	831	1152	498	495	398	32.18	26.96	43.19	14	14.16	12.93	34.11	13.6967	-1.31637	1.03315e-07	8.6851e-07	calL	KAF3765693.1 putative cytochrome P450 [Cryphonectria parasitica EP155]	Metabolism	Global and overview maps	ko01100//Metabolic pathways	K00489	-	GO:0005506//iron ion binding;GO:0016705//oxidoreductase activity, acting on paired donors, with incorporation or reduction of molecular oxygen;GO:0020037//heme binding	GO:0055114//oxidation-reduction process
estExt_fgenesh1_kg.C_10496	7985	4310	2921	1591	1389	718	674.02	327.89	256.75	104.88	93.16	54.71	419.553	84.25	-2.31611	1.07657e-07	9.02486e-07	ARB_05157	APB03372.1 LM83 [Cryphonectria parasitica]	-	-	-	-	GO:0005575//cellular_component;GO:0005576//extracellular region;GO:0005615//extracellular space;GO:0005622//intracellular;GO:0005623//cell;GO:0005737//cytoplasm;GO:0005787//signal peptidase complex;GO:0016021//integral component of membrane;GO:0044421//extracellular region part;GO:0044424//intracellular part;GO:0044464//cell part	GO:0000150//recombinase activity;GO:0003674//molecular_function;GO:0003677//DNA binding;GO:0003796//lysozyme activity;GO:0003824//catalytic activity;GO:0004553//hydrolase activity, hydrolyzing O-glycosyl compounds;GO:0004568//chitinase activity;GO:0005488//binding;GO:0005515//protein binding;GO:0008061//chitin binding;GO:0008144//drug binding;GO:0016787//hydrolase activity;GO:0016798//hydrolase a…	GO:0000272//polysaccharide catabolic process;GO:0001817//regulation of cytokine production;GO:0001819//positive regulation of cytokine production;GO:0002376//immune system process;GO:0002532//production of molecular mediator involved in inflammatory response;GO:0002791//regulation of peptide secretion;GO:0002793//positive regulation of peptide secretion;GO:0005975//carbohydrate metabolic process;…
fgenesh1_kg.4_159_2903_1_CCBH_CCBI_EXTA	139	98	125	41	53	31	8.5	5.4	7.96	1.96	2.58	1.71	7.28667	2.08333	-1.80637	1.14004e-07	9.53041e-07	ATR7	KAF3765623.1 putative short chain dehydrogenase/reductase [Cryphonectria parasitica EP155]	-	-	-	-	GO:0048500//signal recognition particle	GO:0004316//3-oxoacyl-[acyl-carrier-protein] reductase (NADPH) activity;GO:0004355//glutamate synthase (NADPH) activity;GO:0004757//sepiapterin reductase activity;GO:0008312//7S RNA binding;GO:0008667//2,3-dihydro-2,3-dihydroxybenzoate dehydrogenase activity;GO:0008678//2-deoxy-D-gluconate 3-dehydrogenase activity;GO:0008679//2-hydroxy-3-oxopropionate reductase activity;GO:0016491//oxidoreductase…	GO:0000272//polysaccharide catabolic process;GO:0006537//glutamate biosynthetic process;GO:0006614//SRP-dependent cotranslational protein targeting to membrane;GO:0006631//fatty acid metabolic process;GO:0006633//fatty acid biosynthetic process;GO:0006729//tetrahydrobiopterin biosynthetic process;GO:0015995//chlorophyll biosynthetic process;GO:0055114//oxidation-reduction process
fgenesh1_pm.2_441	272	141	207	65	76	62	13.4	6.26	10.62	2.5	2.97	2.76	10.0933	2.74333	-1.8794	1.30719e-07	1.08674e-06	HOL1	KAF3768981.1 MFS general substrate transporter [Cryphonectria parasitica EP155]	-	-	-	-	GO:0005887//integral component of plasma membrane;GO:0009288//bacterial-type flagellum;GO:0016021//integral component of membrane	GO:0008028//monocarboxylic acid transmembrane transporter activity;GO:0015238//drug transmembrane transporter activity;GO:0015307//drug:proton antiporter activity;GO:0022857//transmembrane transporter activity	GO:0001539//cilium or flagellum-dependent cell motility;GO:0006855//drug transmembrane transport;GO:0015718//monocarboxylic acid transport;GO:0015893//drug transport;GO:0042493//response to drug;GO:0055085//transmembrane transport
fgenesh1_pm.1_959	362	279	418	152	176	129	31.09	21.59	37.38	10.19	12.01	10	30.02	10.7333	-1.48383	1.34419e-07	1.11673e-06	rhlG	KAF3770649.1 NAD(P)-binding protein [Cryphonectria parasitica EP155]	-	-	-	-	-	GO:0004316//3-oxoacyl-[acyl-carrier-protein] reductase (NADPH) activity;GO:0004757//sepiapterin reductase activity;GO:0008667//2,3-dihydro-2,3-dihydroxybenzoate dehydrogenase activity;GO:0008678//2-deoxy-D-gluconate 3-dehydrogenase activity;GO:0016491//oxidoreductase activity;GO:0016630//protochlorophyllide reductase activity;GO:0050662//coenzyme binding;GO:0051287//NAD binding	GO:0000272//polysaccharide catabolic process;GO:0006633//fatty acid biosynthetic process;GO:0006729//tetrahydrobiopterin biosynthetic process;GO:0015995//chlorophyll biosynthetic process;GO:0055114//oxidation-reduction process
Crypa1.fgenesh1_pg.C_scaffold_3000684	77	20	39	0	1	0	15.48	3.62	8.17	0	0.16	0	9.09	0.0533333	-7.4131	1.38714e-07	1.14845e-06	--	KAF3767474.1 hypothetical protein M406DRAFT_69618 [Cryphonectria parasitica EP155]	-	-	-	-	-	-	-
estExt_fgenesh1_kg.C_50312	10817	6468	7052	3483	3921	2985	431.96	232.79	293.25	108.62	124.41	107.6	319.333	113.543	-1.49182	1.39094e-07	1.1508e-06	pgmA	KAF3764873.1 Phosphoglucomutase, first 3 domain-containing protein [Cryphonectria parasitica EP155]	Metabolism;Metabolism;Metabolism;Metabolism;Metabolism;Metabolism;Metabolism;Metabolism	Global and overview maps;Global and overview maps;Carbohydrate metabolism;Carbohydrate metabolism;Nucleotide metabolism;Carbohydrate metabolism;Carbohydrate metabolism;Carbohydrate metabolism	ko01100//Metabolic pathways;ko01110//Biosynthesis of secondary metabolites;ko00500//Starch and sucrose metabolism;ko00520//Amino sugar and nucleotide sugar metabolism;ko00230//Purine metabolism;ko00010//Glycolysis / Gluconeogenesis;ko00052//Galactose metabolism;ko00030//Pentose phosphate pathway	K01835;K01835;K01835;K01835;K01835;K01835;K01835;K01835	GO:0005575//cellular_component;GO:0005622//intracellular;GO:0005623//cell;GO:0005737//cytoplasm;GO:0005829//cytosol;GO:0044424//intracellular part;GO:0044444//cytoplasmic part;GO:0044464//cell part	GO:0000287//magnesium ion binding;GO:0003674//molecular_function;GO:0003824//catalytic activity;GO:0004614//phosphoglucomutase activity;GO:0005488//binding;GO:0008966//phosphoglucosamine mutase activity;GO:0016853//isomerase activity;GO:0016866//intramolecular transferase activity;GO:0016868//intramolecular transferase activity, phosphotransferases;GO:0043167//ion binding;GO:0043169//cation bindi…	GO:0000271//polysaccharide biosynthetic process;GO:0005975//carbohydrate metabolic process;GO:0005976//polysaccharide metabolic process;GO:0005977//glycogen metabolic process;GO:0005978//glycogen biosynthetic process;GO:0005984//disaccharide metabolic process;GO:0005991//trehalose metabolic process;GO:0005992//trehalose biosynthetic process;GO:0005996//monosaccharide metabolic process;GO:0006006/…
Crypa1.e_gw1.10.222.1	60	18	35	1	2	2	3.59	0.97	2.18	0.05	0.1	0.11	2.24667	0.0866667	-4.69617	1.53021e-07	1.26082e-06	--	KAF3764025.1 hypothetical protein M406DRAFT_51480, partial [Cryphonectria parasitica EP155]	-	-	-	-	-	-	-
e_gw1.6.1439.1	275	305	189	119	109	76	19.43	19.42	13.91	6.57	6.12	4.85	17.5867	5.84667	-1.5888	1.60087e-07	1.31186e-06	--	KAF3763466.1 hypothetical protein M406DRAFT_261591 [Cryphonectria parasitica EP155]	-	-	-	-	-	-	-
fgenesh1_pg.5_77	41	37	21	4	1	2	6	4.88	3.2	0.46	0.12	0.26	4.69333	0.28	-4.06711	1.6542e-07	1.35097e-06	--	KAF3764140.1 hypothetical protein M406DRAFT_330491 [Cryphonectria parasitica EP155]	-	-	-	-	GO:0009288//bacterial-type flagellum;GO:0016020//membrane;GO:0016021//integral component of membrane	-	GO:0001539//cilium or flagellum-dependent cell motility;GO:0007157//heterophilic cell-cell adhesion via plasma membrane cell adhesion molecules;GO:0009306//protein secretion;GO:0009405//pathogenesis
estExt_fgenesh1_kg.C_10069	114	101	60	30	24	18	15.78	12.6	8.65	3.24	2.64	2.25	12.3433	2.71	-2.18737	1.68192e-07	1.37174e-06	--	KAF3769606.1 hypothetical protein M406DRAFT_354069 [Cryphonectria parasitica EP155]	-	-	-	-	GO:0016020//membrane;GO:0016021//integral component of membrane	GO:0015087//cobalt ion transmembrane transporter activity;GO:0015095//magnesium ion transmembrane transporter activity;GO:0046873//metal ion transmembrane transporter activity	GO:0006824//cobalt ion transport;GO:0015693//magnesium ion transport;GO:0030001//metal ion transport;GO:0055085//transmembrane transport
Crypa1.fgenesh1_pm.C_scaffold_3000487	1199	1360	1367	627	860	684	30.89	31.58	36.67	12.61	17.6	15.91	33.0467	15.3733	-1.10407	1.6996e-07	1.38241e-06	mcm6	KAF3767525.1 DNA replication licensing factor [Cryphonectria parasitica EP155]	Cellular Processes;Cellular Processes;Genetic Information Processing	Cell growth and death;Cell growth and death;Replication and repair	ko04111//Cell cycle - yeast;ko04113//Meiosis - yeast;ko03030//DNA replication	K02542;K02542;K02542	GO:0000228//nuclear chromosome;GO:0000785//chromatin;GO:0000790//nuclear chromatin;GO:0005575//cellular_component;GO:0005622//intracellular;GO:0005623//cell;GO:0005634//nucleus;GO:0005654//nucleoplasm;GO:0005656//nuclear pre-replicative complex;GO:0005657//replication fork;GO:0005694//chromosome;GO:0005737//cytoplasm;GO:0031261//DNA replication preinitiation complex;GO:0031298//replication fork p…	GO:0000166//nucleotide binding;GO:0003674//molecular_function;GO:0003676//nucleic acid binding;GO:0003677//DNA binding;GO:0003678//DNA helicase activity;GO:0003688//DNA replication origin binding;GO:0003690//double-stranded DNA binding;GO:0003697//single-stranded DNA binding;GO:0003824//catalytic activity;GO:0004003//ATP-dependent DNA helicase activity;GO:0004386//helicase activity;GO:0005488//bi…	GO:0000003//reproduction;GO:0000082//G1/S transition of mitotic cell cycle;GO:0000278//mitotic cell cycle;GO:0000724//double-strand break repair via homologous recombination;GO:0000725//recombinational repair;GO:0000727//double-strand break repair via break-induced replication;GO:0002064//epithelial cell development;GO:0002065//columnar/cuboidal epithelial cell differentiation;GO:0002066//columna…
estExt_Genewise1.C_71167	1842	1760	2082	982	1223	1007	42.83	36.88	50.41	17.83	22.59	21.14	43.3733	20.52	-1.07978	1.92105e-07	1.5479e-06	mcm4	KAF3762576.1 cell division control protein 54 [Cryphonectria parasitica EP155]	Cellular Processes;Cellular Processes;Genetic Information Processing	Cell growth and death;Cell growth and death;Replication and repair	ko04111//Cell cycle - yeast;ko04113//Meiosis - yeast;ko03030//DNA replication	K02212;K02212;K02212	GO:0000228//nuclear chromosome;GO:0000347//THO complex;GO:0000785//chromatin;GO:0000790//nuclear chromatin;GO:0005575//cellular_component;GO:0005622//intracellular;GO:0005623//cell;GO:0005634//nucleus;GO:0005654//nucleoplasm;GO:0005656//nuclear pre-replicative complex;GO:0005657//replication fork;GO:0005694//chromosome;GO:0005730//nucleolus;GO:0005737//cytoplasm;GO:0005829//cytosol;GO:0010007//ma…	GO:0000166//nucleotide binding;GO:0003674//molecular_function;GO:0003676//nucleic acid binding;GO:0003677//DNA binding;GO:0003678//DNA helicase activity;GO:0003682//chromatin binding;GO:0003688//DNA replication origin binding;GO:0003690//double-stranded DNA binding;GO:0003697//single-stranded DNA binding;GO:0003824//catalytic activity;GO:0004003//ATP-dependent DNA helicase activity;GO:0004386//he…	GO:0000003//reproduction;GO:0000226//microtubule cytoskeleton organization;GO:0000278//mitotic cell cycle;GO:0000280//nuclear division;GO:0000724//double-strand break repair via homologous recombination;GO:0000725//recombinational repair;GO:0000727//double-strand break repair via break-induced replication;GO:0003006//developmental process involved in reproduction;GO:0006139//nucleobase-containing…
estExt_Genewise1Plus.C_22432	1567	904	1029	509	481	432	134.72	70.05	92.12	34.18	32.86	33.53	98.9633	33.5233	-1.56173	2.00855e-07	1.61516e-06	--	KAF3769355.1 hypothetical protein M406DRAFT_287495 [Cryphonectria parasitica EP155]	-	-	-	-	-	GO:0061630//ubiquitin protein ligase activity	-
estExt_fgenesh1_kg.C_30544	27882	35595	18985	11498	12952	11345	1672.4	1924.27	1185.78	538.6	617.25	614.25	1594.15	590.033	-1.43392	2.0325e-07	1.63006e-06	--	KAF3767981.1 S-adenosyl-L-methionine-dependent methyltransferase [Cryphonectria parasitica EP155]	-	-	-	-	-	GO:0008168//methyltransferase activity;GO:0008171//O-methyltransferase activity	GO:0008299//isoprenoid biosynthetic process;GO:0009102//biotin biosynthetic process
Crypa1.fgenesh1_pg.C_scaffold_6000065	111	140	108	48	49	48	5.85	6.65	5.93	1.98	2.05	2.28	6.14333	2.10333	-1.54634	2.05985e-07	1.6498e-06	notO'	KAF3762195.1 hypothetical protein M406DRAFT_72215 [Cryphonectria parasitica EP155]	-	-	-	-	-	GO:0022857//transmembrane transporter activity	GO:0055085//transmembrane transport
estExt_fgenesh1_pg.C_40045	1742	1729	1992	1122	1202	931	65.44	58.54	77.93	32.92	35.88	31.57	67.3033	33.4567	-1.00838	2.09207e-07	1.67337e-06	STL1	KAF3765322.1 general substrate transporter [Cryphonectria parasitica EP155]	-	-	-	-	GO:0005887//integral component of plasma membrane;GO:0016021//integral component of membrane	GO:0008028//monocarboxylic acid transmembrane transporter activity;GO:0015114//phosphate ion transmembrane transporter activity;GO:0015295//solute:proton symporter activity;GO:0022857//transmembrane transporter activity;GO:0042910//xenobiotic transporter activity;GO:0051119//sugar transmembrane transporter activity	GO:0006810//transport;GO:0006817//phosphate ion transport;GO:0008643//carbohydrate transport;GO:0015718//monocarboxylic acid transport;GO:0042908//xenobiotic transport;GO:0055085//transmembrane transport
estExt_fgenesh1_kg.C_40332	5580	3958	3490	2159	1419	1094	475.88	304.23	309.94	143.8	96.15	84.22	363.35	108.057	-1.74957	2.21243e-07	1.75797e-06	--	KAF3765989.1 hypothetical protein M406DRAFT_356157 [Cryphonectria parasitica EP155]	-	-	-	-	-	-	-
fgenesh1_pm.3_564	421	291	414	161	194	120	28.53	17.77	29.21	8.52	10.44	7.34	25.17	8.76667	-1.5216	2.27371e-07	1.80309e-06	Yog1	KAF3767388.1 NAD(P)-binding protein [Cryphonectria parasitica EP155]	-	-	-	-	-	GO:0004024//alcohol dehydrogenase activity, zinc-dependent;GO:0004748//ribonucleoside-diphosphate reductase activity, thioredoxin disulfide as acceptor;GO:0008270//zinc ion binding;GO:0008743//L-threonine 3-dehydrogenase activity;GO:0016491//oxidoreductase activity;GO:0016655//oxidoreductase activity, acting on NAD(P)H, quinone or similar compound as acceptor;GO:0050607//mycothiol-dependent forma…	GO:0006113//fermentation;GO:0006567//threonine catabolic process;GO:0008152//metabolic process;GO:0009404//toxin metabolic process;GO:0010127//mycothiol-dependent detoxification;GO:0019439//aromatic compound catabolic process;GO:0055114//oxidation-reduction process
gw1.9.793.1	36	20	13	0	0	0	1.25	0.63	0.47	0	0	0	0.783333	0.001	-9.61348	2.45131e-07	1.93501e-06	gtaA	KAF3760914.1 glutaminase A, partial [Cryphonectria parasitica EP155]	-	-	-	-	-	-	-
Crypa1.e_gw1.7.1421.1	560	400	432	202	265	172	81.47	52.45	65.45	22.95	30.63	22.59	66.4567	25.39	-1.38815	2.48124e-07	1.95606e-06	PABN3	KAF3760736.1 hypothetical protein M406DRAFT_48041, partial [Cryphonectria parasitica EP155]	Genetic Information Processing	Translation	ko03015//mRNA surveillance pathway	K14396	GO:0000228//nuclear chromosome;GO:0000785//chromatin;GO:0000790//nuclear chromatin;GO:0005575//cellular_component;GO:0005622//intracellular;GO:0005623//cell;GO:0005634//nucleus;GO:0005654//nucleoplasm;GO:0005694//chromosome;GO:0005730//nucleolus;GO:0005737//cytoplasm;GO:0005829//cytosol;GO:0005844//polysome;GO:0005845//mRNA cap binding complex;GO:0005846//nuclear cap binding complex;GO:0016604//n…	GO:0000339//RNA cap binding;GO:0000340//RNA 7-methylguanosine cap binding;GO:0003674//molecular_function;GO:0003676//nucleic acid binding;GO:0003723//RNA binding;GO:0003727//single-stranded RNA binding;GO:0003729//mRNA binding;GO:0005488//binding;GO:0008143//poly(A) binding;GO:0017069//snRNA binding;GO:0070717//poly-purine tract binding;GO:0097159//organic cyclic compound binding;GO:1901363//hete…	GO:0000184//nuclear-transcribed mRNA catabolic process, nonsense-mediated decay;GO:0000375//RNA splicing, via transesterification reactions;GO:0000377//RNA splicing, via transesterification reactions with bulged adenosine as nucleophile;GO:0000398//mRNA splicing, via spliceosome;GO:0000956//nuclear-transcribed mRNA catabolic process;GO:0006139//nucleobase-containing compound metabolic process;GO:…
Crypa1.fgenesh1_pg.C_scaffold_1001417	81	37	91	6	17	9	6.26	2.58	7.32	0.36	1.04	0.63	5.38667	0.676667	-2.99288	2.51183e-07	1.97759e-06	--	KAF3770972.1 hypothetical protein M406DRAFT_67320 [Cryphonectria parasitica EP155]	-	-	-	-	-	-	-
estExt_fgenesh1_pg.C_30282	337	225	448	136	108	72	28.03	16.87	38.8	8.83	7.14	5.41	27.9	7.12667	-1.96897	3.61283e-07	2.76662e-06	--	KAF3766931.1 acyl-CoA N-acyltransferase [Cryphonectria parasitica EP155]	-	-	-	-	-	GO:0008080//N-acetyltransferase activity;GO:0008999//ribosomal-protein-alanine N-acetyltransferase activity;GO:0016747//transferase activity, transferring acyl groups other than amino-acyl groups;GO:0035447//mycothiol synthase activity	GO:0006464//cellular protein modification process;GO:0010125//mycothiol biosynthetic process;GO:0042254//ribosome biogenesis
Crypa1.fgenesh1_pg.C_scaffold_10000163	325	267	512	138	146	111	14.75	10.92	24.19	4.89	5.26	4.55	16.62	4.9	-1.76207	3.90671e-07	2.9784e-06	PYD2	KAF3763891.1 hypothetical protein M406DRAFT_75122 [Cryphonectria parasitica EP155]	Metabolism;Metabolism;Metabolism;Metabolism	Global and overview maps;Nucleotide metabolism;Metabolism of other amino acids;Metabolism of cofactors and vitamins	ko01100//Metabolic pathways;ko00240//Pyrimidine metabolism;ko00410//beta-Alanine metabolism;ko00770//Pantothenate and CoA biosynthesis	K01464;K01464;K01464;K01464	GO:0005575//cellular_component	GO:0000034//adenine deaminase activity;GO:0003674//molecular_function;GO:0004151//dihydroorotase activity;GO:0004157//dihydropyrimidinase activity;GO:0008448//N-acetylglucosamine-6-phosphate deacetylase activity;GO:0008798//beta-aspartyl-peptidase activity;GO:0008892//guanine deaminase activity;GO:0009039//urease activity;GO:0016151//nickel cation binding;GO:0016787//hydrolase activity;GO:0018835…	GO:0006040//amino sugar metabolic process;GO:0006147//guanine catabolic process;GO:0006168//adenine salvage;GO:0006508//proteolysis;GO:0006548//histidine catabolic process;GO:0008150//biological_process;GO:0008152//metabolic process;GO:0009220//pyrimidine ribonucleotide biosynthetic process;GO:0019627//urea metabolic process;GO:0019634//organic phosphonate metabolic process
estExt_fgenesh1_kg.C_50029	12473	21018	17841	8898	6024	5803	437.98	665.18	652.36	244.01	168.07	183.94	585.173	198.673	-1.55847	4.05277e-07	3.07612e-06	virE	KAF3764085.1 hypothetical protein M406DRAFT_356434 [Cryphonectria parasitica EP155]	-	-	-	-	-	GO:0005506//iron ion binding;GO:0016705//oxidoreductase activity, acting on paired donors, with incorporation or reduction of molecular oxygen;GO:0020037//heme binding	GO:0055114//oxidation-reduction process
Crypa1.gw1.9.531.1	176	115	174	33	70	39	16.61	9.78	17.1	2.43	5.25	3.32	14.4967	3.66667	-1.98318	4.2452e-07	3.21205e-06	--	KAF3761972.1 hypothetical protein M406DRAFT_16335, partial [Cryphonectria parasitica EP155]	-	-	-	-	-	-	-
estExt_fgenesh1_kg.C_90117	2488	1791	1794	1087	1117	913	155.65	100.98	116.87	53.11	55.52	51.56	124.5	53.3967	-1.22132	4.3795e-07	3.30535e-06	bcp1	KAF3760659.1 AhpC-TSA-domain-containing protein [Cryphonectria parasitica EP155]	-	-	-	-	GO:0000781//chromosome, telomeric region;GO:0005575//cellular_component;GO:0005622//intracellular;GO:0005623//cell;GO:0005634//nucleus;GO:0005694//chromosome;GO:0043226//organelle;GO:0043227//membrane-bounded organelle;GO:0043228//non-membrane-bounded organelle;GO:0043229//intracellular organelle;GO:0043231//intracellular membrane-bounded organelle;GO:0043232//intracellular non-membrane-bounded o…	GO:0003674//molecular_function;GO:0003824//catalytic activity;GO:0004601//peroxidase activity;GO:0008379//thioredoxin peroxidase activity;GO:0016209//antioxidant activity;GO:0016491//oxidoreductase activity;GO:0016684//oxidoreductase activity, acting on peroxide as acceptor;GO:0051920//peroxiredoxin activity	GO:0000302//response to reactive oxygen species;GO:0000303//response to superoxide;GO:0000305//response to oxygen radical;GO:0006139//nucleobase-containing compound metabolic process;GO:0006351//transcription, DNA-templated;GO:0006355//regulation of transcription, DNA-templated;GO:0006725//cellular aromatic compound metabolic process;GO:0006801//superoxide metabolic process;GO:0006807//nitrogen c…
e_gw1.5.230.1	96	101	139	38	22	8	4.04	3.83	6.09	1.25	0.74	0.3	4.65333	0.763333	-2.60788	4.38731e-07	3.30918e-06	MUP1	KAF3764180.1 amino acid transporter [Cryphonectria parasitica EP155]	-	-	-	-	GO:0016020//membrane	GO:0022857//transmembrane transporter activity	GO:0055085//transmembrane transport
fgenesh1_kg.1_684_CLS_3800_singleton_CP155-020F02	605	535	678	300	364	302	71.03	56.61	82.89	27.51	33.95	32	70.1767	31.1533	-1.1716	4.60277e-07	3.45437e-06	--	KAF3771001.1 hypothetical protein M406DRAFT_320604, partial [Cryphonectria parasitica EP155]	-	-	-	-	GO:0000794//condensed nuclear chromosome;GO:0019028//viral capsid;GO:0019031//viral envelope;GO:0033179//proton-transporting V-type ATPase, V0 domain	GO:0003677//DNA binding;GO:0003714//transcription corepressor activity;GO:0004618//phosphoglycerate kinase activity;GO:0005198//structural molecule activity;GO:0005515//protein binding;GO:0015078//hydrogen ion transmembrane transporter activity	GO:0006096//glycolytic process;GO:0007131//reciprocal meiotic recombination;GO:0009271//phage shock;GO:0051262//protein tetramerization;GO:1902600//hydrogen ion transmembrane transport
estExt_fgenesh1_pm.C_50216	1105	820	1008	493	545	491	74.06	49.53	70.35	25.81	29.02	29.71	64.6467	28.18	-1.1979	4.67551e-07	3.50023e-06	Cryzl2	KAF3764368.1 NAD(P)-binding protein [Cryphonectria parasitica EP155]	-	-	-	-	-	GO:0003674//molecular_function;GO:0003824//catalytic activity;GO:0004024//alcohol dehydrogenase activity, zinc-dependent;GO:0008270//zinc ion binding;GO:0008743//L-threonine 3-dehydrogenase activity;GO:0016491//oxidoreductase activity;GO:0016655//oxidoreductase activity, acting on NAD(P)H, quinone or similar compound as acceptor;GO:0016887//ATPase activity;GO:0018467//formaldehyde dehydrogenase a…	GO:0006113//fermentation;GO:0006567//threonine catabolic process;GO:0006813//potassium ion transport;GO:0008150//biological_process;GO:0008152//metabolic process;GO:0009306//protein secretion;GO:0009404//toxin metabolic process;GO:0010127//mycothiol-dependent detoxification;GO:0019439//aromatic compound catabolic process;GO:0046292//formaldehyde metabolic process;GO:0055114//oxidation-reduction p…
estExt_Genewise1.C_50272	1526	1008	2116	652	521	467	55.42	32.99	80.02	18.49	15.03	15.31	56.1433	16.2767	-1.78631	5.56094e-07	4.11448e-06	caeA	KAF3764181.1 alpha/beta-hydrolase [Cryphonectria parasitica EP155]	-	-	-	-	-	GO:0047570//3-oxoadipate enol-lactonase activity	GO:0042952//beta-ketoadipate pathway
Crypa1.estExt_fgenesh1_kg.C_10556	851	511	720	331	323	230	90.59	49.03	79.81	27.52	27.32	22.1	73.1433	25.6467	-1.51196	5.73068e-07	4.23226e-06	--	KAF3770560.1 hypothetical protein M406DRAFT_100935 [Cryphonectria parasitica EP155]	-	-	-	-	-	-	-
e_gw1.1.2352.1	250	268	247	143	157	103	10.39	10.04	10.69	4.64	5.19	3.86	10.3733	4.56333	-1.18472	6.5122e-07	4.7772e-06	amdS	KAF3771320.1 amidase [Cryphonectria parasitica EP155]	Metabolism;Metabolism;Metabolism;Metabolism	Global and overview maps;Amino acid metabolism;Amino acid metabolism;Amino acid metabolism	ko01100//Metabolic pathways;ko00330//Arginine and proline metabolism;ko00380//Tryptophan metabolism;ko00360//Phenylalanine metabolism	K01426;K01426;K01426;K01426	GO:0030956//glutamyl-tRNA(Gln) amidotransferase complex	GO:0004039//allophanate hydrolase activity;GO:0016811//hydrolase activity, acting on carbon-nitrogen (but not peptide) bonds, in linear amides;GO:0050567//glutaminyl-tRNA synthase (glutamine-hydrolyzing) activity	GO:0006424//glutamyl-tRNA aminoacylation;GO:0019627//urea metabolic process
fgenesh1_pg.3_1205	214	169	215	100	81	51	34.37	24.46	35.96	12.54	10.34	7.39	31.5967	10.09	-1.64685	6.52611e-07	4.78449e-06	--	KAF3767916.1 hypothetical protein M406DRAFT_328967 [Cryphonectria parasitica EP155]	-	-	-	-	-	-	-
estExt_fgenesh1_kg.C_100136	3235	2020	2446	987	1440	1010	187.67	105.62	147.76	44.72	66.37	52.89	147.017	54.66	-1.42742	6.5756e-07	4.81491e-06	iccH	KAF3760402.1 NAD(P)-binding protein [Cryphonectria parasitica EP155]	Metabolism;Metabolism;Metabolism	Global and overview maps;Global and overview maps;Metabolism of cofactors and vitamins	ko01100//Metabolic pathways;ko01110//Biosynthesis of secondary metabolites;ko00860//Porphyrin metabolism	K00218;K00218;K00218	-	GO:0004316//3-oxoacyl-[acyl-carrier-protein] reductase (NADPH) activity;GO:0004757//sepiapterin reductase activity;GO:0008667//2,3-dihydro-2,3-dihydroxybenzoate dehydrogenase activity;GO:0008678//2-deoxy-D-gluconate 3-dehydrogenase activity;GO:0008831//dTDP-4-dehydrorhamnose reductase activity;GO:0016491//oxidoreductase activity;GO:0016630//protochlorophyllide reductase activity;GO:0051287//NAD b…	GO:0000272//polysaccharide catabolic process;GO:0006633//fatty acid biosynthetic process;GO:0006729//tetrahydrobiopterin biosynthetic process;GO:0009243//O antigen biosynthetic process;GO:0015995//chlorophyll biosynthetic process;GO:0019305//dTDP-rhamnose biosynthetic process;GO:0055114//oxidation-reduction process
Crypa1.e_gw1.15.96.1	39	69	68	13	14	15	2.97	4.73	5.39	0.77	0.85	1.03	4.36333	0.883333	-2.3044	6.65106e-07	4.85834e-06	yanI	KAF3761236.1 hypothetical protein M406DRAFT_52688 [Cryphonectria parasitica EP155]	-	-	-	-	-	-	-
Crypa1.estExt_fgenesh1_pm.C_110109	3064	2756	3158	1977	1833	1502	144.99	117.54	155.61	73.06	68.91	64.16	139.38	68.71	-1.02043	6.77748e-07	4.94769e-06	ATG3	KAF3760049.1 putative Atg3 [Cryphonectria parasitica EP155]	Cellular Processes;Cellular Processes	Transport and catabolism;Transport and catabolism	ko04138//Autophagy - yeast;ko04136//Autophagy - other	K08343;K08343	GO:0000151//ubiquitin ligase complex;GO:0000153//cytoplasmic ubiquitin ligase complex;GO:0000407//pre-autophagosomal structure;GO:0005575//cellular_component;GO:0005622//intracellular;GO:0005623//cell;GO:0005737//cytoplasm;GO:0005773//vacuole;GO:0005776//autophagosome;GO:0005829//cytosol;GO:0032991//macromolecular complex;GO:0043226//organelle;GO:0043227//membrane-bounded organelle;GO:0043229//in…	GO:0003674//molecular_function;GO:0003824//catalytic activity;GO:0005488//binding;GO:0005515//protein binding;GO:0016740//transferase activity;GO:0019776//Atg8 ligase activity;GO:0019777//Atg12 transferase activity;GO:0019787//ubiquitin-like protein transferase activity;GO:0019899//enzyme binding	GO:0000045//autophagosome assembly;GO:0000272//polysaccharide catabolic process;GO:0000422//mitophagy;GO:0005975//carbohydrate metabolic process;GO:0005976//polysaccharide metabolic process;GO:0005977//glycogen metabolic process;GO:0005980//glycogen catabolic process;GO:0006073//cellular glucan metabolic process;GO:0006091//generation of precursor metabolites and energy;GO:0006112//energy reserve…
estExt_fgenesh1_pm.C_80090	1276	808	951	487	509	433	72.22	41.21	56.05	21.52	22.89	22.12	56.4933	22.1767	-1.34904	6.8269e-07	4.98074e-06	mpaH	KAF3761333.1 alpha/beta-hydrolase [Cryphonectria parasitica EP155]	-	-	-	-	-	GO:0003824//catalytic activity	GO:0009102//biotin biosynthetic process
estExt_fgenesh1_kg.C_90040	155	83	88	30	40	22	15.84	7.65	9.37	2.39	3.25	2.03	10.9533	2.55667	-2.09903	7.26701e-07	5.26039e-06	--	KAF3760525.1 hypothetical protein M406DRAFT_358215 [Cryphonectria parasitica EP155]	Cellular Processes	Cell growth and death	ko04111//Cell cycle - yeast	K11272	GO:0000228//nuclear chromosome;GO:0000781//chromosome, telomeric region;GO:0000785//chromatin;GO:0000790//nuclear chromatin;GO:0005575//cellular_component;GO:0005622//intracellular;GO:0005623//cell;GO:0005634//nucleus;GO:0005657//replication fork;GO:0005694//chromosome;GO:0005739//mitochondrion;GO:0031298//replication fork protection complex;GO:0031974//membrane-enclosed lumen;GO:0031981//nuclear…	GO:0000217//DNA secondary structure binding;GO:0000403//Y-form DNA binding;GO:0000405//bubble DNA binding;GO:0003674//molecular_function;GO:0003676//nucleic acid binding;GO:0003677//DNA binding;GO:0003690//double-stranded DNA binding;GO:0005488//binding;GO:0005515//protein binding;GO:0030674//protein binding, bridging;GO:0042030//ATPase inhibitor activity;GO:0060090//binding, bridging;GO:0070336/…	GO:0000070//mitotic sister chromatid segregation;GO:0000075//cell cycle checkpoint;GO:0000076//DNA replication checkpoint;GO:0000077//DNA damage checkpoint;GO:0000278//mitotic cell cycle;GO:0000280//nuclear division;GO:0000723//telomere maintenance;GO:0000819//sister chromatid segregation;GO:0006139//nucleobase-containing compound metabolic process;GO:0006259//DNA metabolic process;GO:0006260//DN…
estExt_Genewise1Plus.C_40945	174	112	98	31	54	35	13.11	7.6	7.69	1.82	3.23	2.38	9.46667	2.47667	-1.93446	8.35684e-07	5.98807e-06	--	KAF3765731.1 proline-specific peptidase [Cryphonectria parasitica EP155]	-	-	-	-	-	GO:0003674//molecular_function;GO:0003824//catalytic activity;GO:0016788//hydrolase activity, acting on ester bonds;GO:0047570//3-oxoadipate enol-lactonase activity;GO:0070205//2-succinyl-6-hydroxy-2,4-cyclohexadiene-1-carboxylate synthase activity	GO:0006112//energy reserve metabolic process;GO:0006629//lipid metabolic process;GO:0009058//biosynthetic process;GO:0009102//biotin biosynthetic process;GO:0009234//menaquinone biosynthetic process;GO:0015979//photosynthesis;GO:0030163//protein catabolic process;GO:0042952//beta-ketoadipate pathway
estExt_fgenesh1_kg.C_60267	52	32	54	10	7	10	8.02	4.45	8.67	1.2	0.86	1.39	7.04667	1.15	-2.61531	9.24196e-07	6.57146e-06	--	KAF3763648.1 hypothetical protein M406DRAFT_357152 [Cryphonectria parasitica EP155]	-	-	-	-	-	-	-
Crypa1.e_gw1.17.19.1	212	191	282	112	76	56	8.61	6.99	11.93	3.55	2.45	2.05	9.17667	2.68333	-1.77394	9.56954e-07	6.78834e-06	orf9	KAF3766670.1 hypothetical protein M406DRAFT_53264 [Cryphonectria parasitica EP155]	-	-	-	-	-	GO:0008734//L-aspartate oxidase activity;GO:0008767//UDP-galactopyranose mutase activity;GO:0008812//choline dehydrogenase activity;GO:0016491//oxidoreductase activity;GO:0016614//oxidoreductase activity, acting on CH-OH group of donors;GO:0016701//oxidoreductase activity, acting on single donors with incorporation of molecular oxygen;GO:0050660//flavin adenine dinucleotide binding;GO:0050662//co…	GO:0006744//ubiquinone biosynthetic process;GO:0009273//peptidoglycan-based cell wall biogenesis;GO:0019285//glycine betaine biosynthetic process from choline;GO:0019363//pyridine nucleotide biosynthetic process;GO:0055114//oxidation-reduction process
fgenesh1_kg.2_1_3345_0_CCBH3302.b1_CCBH_CCBI_EXTA	248	166	177	82	90	44	29.35	17.7	21.81	7.58	8.46	4.7	22.9533	6.91333	-1.73125	9.95402e-07	7.05276e-06	--	KAF3768182.1 hypothetical protein M406DRAFT_320812 [Cryphonectria parasitica EP155]	-	-	-	-	-	GO:0004672//protein kinase activity;GO:0005524//ATP binding	GO:0006468//protein phosphorylation
e_gw1.3.2537.1	720	232	126	54	68	49	100.61	29.22	18.33	5.89	7.55	6.18	49.3867	6.54	-2.91676	1.0685e-06	7.52636e-06	--	KAF3768115.1 hypothetical protein M406DRAFT_253880 [Cryphonectria parasitica EP155]	-	-	-	-	-	GO:0016831//carboxy-lyase activity	-
Crypa1.gw1.14.196.1	276	146	192	76	77	70	50.19	23.93	36.36	10.79	11.13	11.49	36.8267	11.1367	-1.72543	1.0831e-06	7.62032e-06	--	KAF3769232.1 hypothetical protein M406DRAFT_19814, partial [Cryphonectria parasitica EP155]	-	-	-	-	GO:0033179//proton-transporting V-type ATPase, V0 domain	GO:0015078//hydrogen ion transmembrane transporter activity	GO:1902600//hydrogen ion transmembrane transport
gw1.8.1178.1	650	666	827	353	460	330	40.09	37.02	53.11	17	22.54	18.37	43.4067	19.3033	-1.16907	1.18956e-06	8.30144e-06	--	KAF3761469.1 hypothetical protein M406DRAFT_230805, partial [Cryphonectria parasitica EP155]	-	-	-	-	-	-	-
Crypa1.gw1.6.1568.1	653	554	598	378	363	273	83.68	63.98	79.8	37.83	36.96	31.58	75.82	35.4567	-1.09652	1.25349e-06	8.71222e-06	TMA22	KAF3762349.1 hypothetical protein M406DRAFT_29485, partial [Cryphonectria parasitica EP155]	-	-	-	-	GO:0005575//cellular_component;GO:0005622//intracellular;GO:0005623//cell;GO:0005737//cytoplasm;GO:0005829//cytosol;GO:0005840//ribosome;GO:0022626//cytosolic ribosome;GO:0032991//macromolecular complex;GO:0043226//organelle;GO:0043228//non-membrane-bounded organelle;GO:0043229//intracellular organelle;GO:0043232//intracellular non-membrane-bounded organelle;GO:0044424//intracellular part;GO:0044…	GO:0003674//molecular_function;GO:0003676//nucleic acid binding;GO:0003723//RNA binding;GO:0003729//mRNA binding;GO:0003735//structural constituent of ribosome;GO:0003743//translation initiation factor activity;GO:0005488//binding;GO:0008135//translation factor activity, RNA binding;GO:0043021//ribonucleoprotein complex binding;GO:0043022//ribosome binding;GO:0044877//macromolecular complex bindi…	GO:0001731//formation of translation preinitiation complex;GO:0002181//cytoplasmic translation;GO:0002183//cytoplasmic translational initiation;GO:0002188//translation reinitiation;GO:0002190//cap-independent translational initiation;GO:0002192//IRES-dependent translational initiation;GO:0006412//translation;GO:0006413//translational initiation;GO:0006417//regulation of translation;GO:0006446//re…
Crypa1.fgenesh1_pg.C_scaffold_4000330	1284	659	880	359	438	337	213.13	98.59	152.1	46.54	57.76	50.49	154.607	51.5967	-1.58325	1.26612e-06	8.78477e-06	--	KAF3764896.1 hypothetical protein M406DRAFT_70589 [Cryphonectria parasitica EP155]	-	-	-	-	-	-	-
estExt_Genewise1Plus.C_71081	2269	1870	2133	1127	1425	1116	151.81	112.76	148.6	58.88	75.75	67.4	137.723	67.3433	-1.03217	1.31054e-06	9.06526e-06	pcn1	KAF3762540.1 proliferating cell nuclear antigen [Cryphonectria parasitica EP155]	Genetic Information Processing;Genetic Information Processing;Genetic Information Processing;Genetic Information Processing	Replication and repair;Replication and repair;Replication and repair;Replication and repair	ko03420//Nucleotide excision repair;ko03030//DNA replication;ko03430//Mismatch repair;ko03410//Base excision repair	K04802;K04802;K04802;K04802	GO:0000228//nuclear chromosome;GO:0000781//chromosome, telomeric region;GO:0000785//chromatin;GO:0000790//nuclear chromatin;GO:0005575//cellular_component;GO:0005622//intracellular;GO:0005623//cell;GO:0005634//nucleus;GO:0005654//nucleoplasm;GO:0005657//replication fork;GO:0005663//DNA replication factor C complex;GO:0005694//chromosome;GO:0005813//centrosome;GO:0005815//microtubule organizing ce…	GO:0000700//mismatch base pair DNA N-glycosylase activity;GO:0000701//purine-specific mismatch base pair DNA N-glycosylase activity;GO:0003674//molecular_function;GO:0003676//nucleic acid binding;GO:0003677//DNA binding;GO:0003682//chromatin binding;GO:0003684//damaged DNA binding;GO:0003690//double-stranded DNA binding;GO:0003824//catalytic activity;GO:0003887//DNA-directed DNA polymerase activi…	GO:0000003//reproduction;GO:0000070//mitotic sister chromatid segregation;GO:0000075//cell cycle checkpoint;GO:0000077//DNA damage checkpoint;GO:0000082//G1/S transition of mitotic cell cycle;GO:0000083//regulation of transcription involved in G1/S transition of mitotic cell cycle;GO:0000278//mitotic cell cycle;GO:0000280//nuclear division;GO:0000302//response to reactive oxygen species;GO:000071…
fgenesh1_pm.1_594	123	226	192	77	74	54	11.23	18.59	18.25	5.49	5.37	4.45	16.0233	5.10333	-1.65066	1.31946e-06	9.11809e-06	--	KAF3770184.1 hypothetical protein M406DRAFT_335904 [Cryphonectria parasitica EP155]	-	-	-	-	-	-	-
gw1.4.891.1	139	62	131	33	34	20	16.85	6.77	16.54	3.12	3.28	2.19	13.3867	2.86333	-2.22503	1.50715e-06	1.02619e-05	--	KAF3766013.1 hypothetical protein M406DRAFT_223444, partial [Cryphonectria parasitica EP155]	-	-	-	-	-	-	-
Crypa1.e_gw1.5.372.1	538	323	505	192	234	146	53.65	29.03	52.44	14.95	18.54	13.14	45.04	15.5433	-1.53491	1.65714e-06	1.11883e-05	--	KAF3768996.1 hypothetical protein M406DRAFT_43866 [Cryphonectria parasitica EP155]	-	-	-	-	GO:0005575//cellular_component;GO:0005622//intracellular;GO:0005623//cell;GO:0005737//cytoplasm;GO:0005829//cytosol;GO:0044424//intracellular part;GO:0044444//cytoplasmic part;GO:0044464//cell part	GO:0003674//molecular_function;GO:0003824//catalytic activity;GO:0008233//peptidase activity;GO:0008234//cysteine-type peptidase activity;GO:0008238//exopeptidase activity;GO:0008242//omega peptidase activity;GO:0016787//hydrolase activity;GO:0016920//pyroglutamyl-peptidase activity;GO:0070011//peptidase activity, acting on L-amino acid peptides	GO:0006508//proteolysis;GO:0006807//nitrogen compound metabolic process;GO:0008150//biological_process;GO:0008152//metabolic process;GO:0019538//protein metabolic process;GO:0030163//protein catabolic process;GO:0043170//macromolecule metabolic process;GO:0044238//primary metabolic process;GO:0071704//organic substance metabolic process;GO:1901564//organonitrogen compound metabolic process
estExt_fgenesh1_kg.C_100094	7086	4851	7761	1285	2874	2453	419.6	258.9	478.55	59.42	135.22	131.12	385.683	108.587	-1.82857	1.67569e-06	1.13072e-05	andI	KAF3760308.1 NAD(P)-binding protein [Cryphonectria parasitica EP155]	-	-	-	-	-	GO:0004316//3-oxoacyl-[acyl-carrier-protein] reductase (NADPH) activity;GO:0004757//sepiapterin reductase activity;GO:0008667//2,3-dihydro-2,3-dihydroxybenzoate dehydrogenase activity;GO:0008678//2-deoxy-D-gluconate 3-dehydrogenase activity;GO:0016491//oxidoreductase activity;GO:0016630//protochlorophyllide reductase activity;GO:0050662//coenzyme binding;GO:0051287//NAD binding	GO:0000272//polysaccharide catabolic process;GO:0006633//fatty acid biosynthetic process;GO:0006729//tetrahydrobiopterin biosynthetic process;GO:0015995//chlorophyll biosynthetic process;GO:0055114//oxidation-reduction process
Crypa1.estExt_fgenesh1_kg.C_10690	287	271	279	114	173	136	39.88	33.94	40.37	12.37	19.1	17.06	38.0633	16.1767	-1.23449	1.74057e-06	1.17223e-05	--	KAF3770922.1 hypothetical protein M406DRAFT_101045, partial [Cryphonectria parasitica EP155]	-	-	-	-	-	-	-
e_gw1.8.983.1	19	33	34	1	1	0	0.89	1.4	1.66	0.04	0.04	0	1.31667	0.0266667	-5.62571	1.75986e-06	1.18419e-05	STL1	KAF3761833.1 general substrate transporter [Cryphonectria parasitica EP155]	-	-	-	-	GO:0005887//integral component of plasma membrane;GO:0016021//integral component of membrane	GO:0005215//transporter activity;GO:0015238//drug transmembrane transporter activity;GO:0015295//solute:proton symporter activity;GO:0022857//transmembrane transporter activity;GO:0042910//xenobiotic transporter activity;GO:0051119//sugar transmembrane transporter activity	GO:0006810//transport;GO:0008643//carbohydrate transport;GO:0015893//drug transport;GO:0042908//xenobiotic transport;GO:0055085//transmembrane transport
Crypa1.estExt_Genewise1.C_31258	496	522	588	151	294	233	24.53	23.27	30.29	5.83	11.55	10.4	26.03	9.26	-1.49109	1.83347e-06	1.23097e-05	VIT_16s0100g00290	KAF3767424.1 hypothetical protein M406DRAFT_79874 [Cryphonectria parasitica EP155]	Metabolism;Metabolism;Metabolism	Global and overview maps;Carbohydrate metabolism;Carbohydrate metabolism	ko01100//Metabolic pathways;ko00040//Pentose and glucuronate interconversions;ko00051//Fructose and mannose metabolism	K00008;K00008;K00008	-	GO:0004024//alcohol dehydrogenase activity, zinc-dependent;GO:0008270//zinc ion binding;GO:0008641//small protein activating enzyme activity;GO:0008743//L-threonine 3-dehydrogenase activity;GO:0016166//phytoene dehydrogenase activity;GO:0016491//oxidoreductase activity;GO:0016616//oxidoreductase activity, acting on the CH-OH group of donors, NAD or NADP as acceptor;GO:0016655//oxidoreductase acti…	GO:0006113//fermentation;GO:0006567//threonine catabolic process;GO:0006631//fatty acid metabolic process;GO:0006813//potassium ion transport;GO:0008152//metabolic process;GO:0009404//toxin metabolic process;GO:0010127//mycothiol-dependent detoxification;GO:0016117//carotenoid biosynthetic process;GO:0019439//aromatic compound catabolic process;GO:0030494//bacteriochlorophyll biosynthetic process…
e_gw1.3.1771.1	83	54	93	24	6	13	4.44	2.61	5.18	1	0.26	0.63	4.07667	0.63	-2.69397	1.89491e-06	1.26868e-05	CYP52A5	KAF3767825.1 n-alkane-inducible cytochrome P450, partial [Cryphonectria parasitica EP155]	-	-	-	-	GO:0019028//viral capsid	GO:0005198//structural molecule activity;GO:0005506//iron ion binding;GO:0016705//oxidoreductase activity, acting on paired donors, with incorporation or reduction of molecular oxygen;GO:0020037//heme binding	GO:0055114//oxidation-reduction process
Crypa1.fgenesh1_pg.C_scaffold_14000121	229	133	147	56	35	61	38.01	19.9	25.41	7.26	4.62	9.14	27.7733	7.00667	-1.9869	1.89792e-06	1.26963e-05	--	KAF3769351.1 hypothetical protein M406DRAFT_75832 [Cryphonectria parasitica EP155]	-	-	-	-	-	-	-
fgenesh1_pg.10_239	538	349	391	146	227	176	73.11	42.74	55.33	15.49	24.51	21.59	57.06	20.53	-1.47475	1.89843e-06	1.26963e-05	--	KAF3760377.1 hypothetical protein M406DRAFT_335046 [Cryphonectria parasitica EP155]	-	-	-	-	-	-	-
estExt_fgenesh1_pm.C_40848	63	65	45	17	21	8	2.46	2.29	1.83	0.52	0.65	0.28	2.19333	0.483333	-2.18203	1.95112e-06	1.30269e-05	SPBC1271.10c	KAF3766397.1 MFS general substrate transporter [Cryphonectria parasitica EP155]	-	-	-	-	GO:0005887//integral component of plasma membrane	GO:0015238//drug transmembrane transporter activity;GO:0015307//drug:proton antiporter activity;GO:0022857//transmembrane transporter activity;GO:0042910//xenobiotic transporter activity	GO:0006855//drug transmembrane transport;GO:0015893//drug transport;GO:0042493//response to drug;GO:0042908//xenobiotic transport;GO:0055085//transmembrane transport
fgenesh1_kg.3_257_2449_1_CCBH_CCBI_EXTA	6353	6112	8795	4074	2935	2441	208.3	180.61	300.27	104.32	76.46	72.24	229.727	84.34	-1.44563	2.23805e-06	1.48031e-05	--	KAF3767273.1 hypothetical protein M406DRAFT_321518 [Cryphonectria parasitica EP155]	-	-	-	-	-	-	-
Crypa1.e_gw1.3.2121.1	541	397	512	226	297	213	45.98	30.41	45.31	15	20.06	16.34	40.5667	17.1333	-1.24349	2.39151e-06	1.57575e-05	novJ	KAF3767191.1 hypothetical protein M406DRAFT_41265 [Cryphonectria parasitica EP155]	Metabolism;Metabolism;Metabolism;Metabolism;Metabolism	Global and overview maps;Global and overview maps;Global and overview maps;Lipid metabolism;Metabolism of cofactors and vitamins	ko01100//Metabolic pathways;ko01110//Biosynthesis of secondary metabolites;ko01212//Fatty acid metabolism;ko00061//Fatty acid biosynthesis;ko00780//Biotin metabolism	K00059;K00059;K00059;K00059;K00059	-	GO:0004013//adenosylhomocysteinase activity;GO:0004316//3-oxoacyl-[acyl-carrier-protein] reductase (NADPH) activity;GO:0004757//sepiapterin reductase activity;GO:0008667//2,3-dihydro-2,3-dihydroxybenzoate dehydrogenase activity;GO:0008678//2-deoxy-D-gluconate 3-dehydrogenase activity;GO:0016491//oxidoreductase activity;GO:0016630//protochlorophyllide reductase activity;GO:0050662//coenzyme bindin…	GO:0000272//polysaccharide catabolic process;GO:0006631//fatty acid metabolic process;GO:0006633//fatty acid biosynthetic process;GO:0006729//tetrahydrobiopterin biosynthetic process;GO:0006730//one-carbon metabolic process;GO:0015995//chlorophyll biosynthetic process;GO:0055114//oxidation-reduction process
Crypa1.fgenesh1_pg.C_scaffold_8000519	480	141	70	2	8	0	27.74	7.34	4.21	0.09	0.37	0	13.0967	0.153333	-6.41638	2.42915e-06	1.59793e-05	--	KAF3763577.1 hypothetical protein M406DRAFT_74162 [Cryphonectria parasitica EP155]	-	-	-	-	-	-	-
Crypa1.fgenesh1_pg.C_scaffold_1001229	558	444	484	289	190	145	28.05	20.12	25.34	11.35	7.59	6.58	24.5033	8.50667	-1.52631	2.62918e-06	1.71452e-05	FUS7	KAF3770756.1 hypothetical protein M406DRAFT_67132 [Cryphonectria parasitica EP155]	-	-	-	-	-	GO:0003842//1-pyrroline-5-carboxylate dehydrogenase activity;GO:0004491//methylmalonate-semialdehyde dehydrogenase (acylating) activity;GO:0004777//succinate-semialdehyde dehydrogenase (NAD+) activity;GO:0008802//betaine-aldehyde dehydrogenase activity;GO:0009013//succinate-semialdehyde dehydrogenase [NAD(P)+] activity;GO:0016491//oxidoreductase activity;GO:0016620//oxidoreductase activity, actin…	GO:0006527//arginine catabolic process;GO:0006562//proline catabolic process;GO:0006574//valine catabolic process;GO:0006578//amino-acid betaine biosynthetic process;GO:0009450//gamma-aminobutyric acid catabolic process;GO:0010124//phenylacetate catabolic process;GO:0055114//oxidation-reduction process
e_gw1.5.1386.1	144	154	203	82	80	59	6.55	6.31	9.61	2.91	2.89	2.42	7.49	2.74	-1.45079	2.64893e-06	1.72647e-05	qutD	KAF3764556.1 general substrate transporter [Cryphonectria parasitica EP155]	Cellular Processes	Cell growth and death	ko04113//Meiosis - yeast	K08139	GO:0005887//integral component of plasma membrane;GO:0016021//integral component of membrane	GO:0015295//solute:proton symporter activity;GO:0022857//transmembrane transporter activity;GO:0042910//xenobiotic transporter activity;GO:0051119//sugar transmembrane transporter activity	GO:0006810//transport;GO:0008643//carbohydrate transport;GO:0042908//xenobiotic transport;GO:0055085//transmembrane transport
e_gw1.1.4651.1	473	397	338	237	199	151	40.34	30.52	30.02	15.78	13.48	11.62	33.6267	13.6267	-1.30317	2.83921e-06	1.83755e-05	--	KAF3770078.1 P-loop containing nucleoside triphosphate hydrolase protein [Cryphonectria parasitica EP155]	-	-	-	-	GO:0009379//Holliday junction helicase complex	GO:0004222//metalloendopeptidase activity;GO:0005524//ATP binding;GO:0008134//transcription factor binding;GO:0009378//four-way junction helicase activity;GO:0016887//ATPase activity	GO:0006281//DNA repair;GO:0006310//DNA recombination;GO:0006355//regulation of transcription, DNA-templated;GO:0006508//proteolysis;GO:0030436//asexual sporulation;GO:0051301//cell division
fgenesh1_kg.6_87_747_0_CCBH2584.b1_CCBH_CCBI_EXTA	267	243	231	137	148	88	26.03	21.35	23.45	10.43	11.46	7.74	23.61	9.87667	-1.2573	2.86035e-06	1.84924e-05	--	KAF3763214.1 hypothetical protein M406DRAFT_323056 [Cryphonectria parasitica EP155]	-	-	-	-	GO:0009368//endopeptidase Clp complex	GO:0004176//ATP-dependent peptidase activity;GO:0004252//serine-type endopeptidase activity	GO:0006508//proteolysis;GO:0019069//viral capsid assembly
e_gw1.7.2163.1	188	32	11	2	6	2	18.67	2.86	1.14	0.16	0.47	0.18	7.55667	0.27	-4.80672	2.94093e-06	1.89523e-05	--	KAF3762812.1 heme peroxidase [Cryphonectria parasitica EP155]	-	-	-	-	GO:0005575//cellular_component;GO:0005576//extracellular region	GO:0003674//molecular_function;GO:0003824//catalytic activity;GO:0004048//anthranilate phosphoribosyltransferase activity;GO:0004601//peroxidase activity;GO:0005488//binding;GO:0016209//antioxidant activity;GO:0016491//oxidoreductase activity;GO:0016684//oxidoreductase activity, acting on peroxide as acceptor;GO:0020037//heme binding;GO:0043167//ion binding;GO:0043169//cation binding;GO:0046872//…	GO:0000162//tryptophan biosynthetic process;GO:0006950//response to stress;GO:0006979//response to oxidative stress;GO:0008150//biological_process;GO:0008152//metabolic process;GO:0009056//catabolic process;GO:0009636//response to toxic substance;GO:0009987//cellular process;GO:0016999//antibiotic metabolic process;GO:0017001//antibiotic catabolic process;GO:0017144//drug metabolic process;GO:004…
fgenesh1_kg.4_545_2841_1_CCBH_CCBI_EXTA	1485	1155	1418	841	801	624	90.24	63.26	89.73	39.91	38.67	34.23	81.0767	37.6033	-1.10843	3.03204e-06	1.95081e-05	SPCPB16A4.05c	KAF3766498.1 urease accessory protein UreG [Cryphonectria parasitica EP155]	-	-	-	-	GO:0005737//cytoplasm	GO:0000166//nucleotide binding;GO:0001882//nucleoside binding;GO:0001883//purine nucleoside binding;GO:0003674//molecular_function;GO:0003678//DNA helicase activity;GO:0003824//catalytic activity;GO:0003924//GTPase activity;GO:0004527//exonuclease activity;GO:0004849//uridine kinase activity;GO:0005488//binding;GO:0005524//ATP binding;GO:0005525//GTP binding;GO:0016151//nickel cation binding;GO:0…	GO:0006260//DNA replication;GO:0006310//DNA recombination;GO:0006464//cellular protein modification process;GO:0006807//nitrogen compound metabolic process;GO:0008150//biological_process;GO:0008152//metabolic process;GO:0009987//cellular process;GO:0015809//arginine transport;GO:0015819//lysine transport;GO:0015822//ornithine transport;GO:0019627//urea metabolic process;GO:0034641//cellular nitro…
fgenesh1_pg.1_624	716	719	519	371	386	330	69.99	63.35	52.83	28.32	29.98	29.12	62.0567	29.14	-1.09059	3.11935e-06	2.00378e-05	--	KAF3770077.1 hypothetical protein M406DRAFT_325548 [Cryphonectria parasitica EP155]	-	-	-	-	-	-	-
fgenesh1_pg.5_1078	376	256	229	135	139	108	42.66	26.18	27.05	11.96	12.53	11.06	31.9633	11.85	-1.43153	3.16945e-06	2.02825e-05	cam1	KAF3765184.1 EF-hand [Cryphonectria parasitica EP155]	Environmental Information Processing	Signal transduction	ko04070//Phosphatidylinositol signaling system	K02183	-	GO:0005509//calcium ion binding;GO:0005515//protein binding	-
fgenesh1_kg.3_573_2666_1_CCBH_CCBI_EXTA	671	541	613	354	401	308	74.87	54.4	71.22	30.85	35.55	31.02	66.83	32.4733	-1.04124	3.17809e-06	2.03175e-05	CDC36	KAF3768054.1 hypothetical protein M406DRAFT_321834 [Cryphonectria parasitica EP155]	Genetic Information Processing	Folding, sorting and degradation	ko03018//RNA degradation	K12605	GO:0000932//cytoplasmic mRNA processing body;GO:0005575//cellular_component;GO:0005622//intracellular;GO:0005623//cell;GO:0005634//nucleus;GO:0005737//cytoplasm;GO:0005829//cytosol;GO:0005886//plasma membrane;GO:0016020//membrane;GO:0030014//CCR4-NOT complex;GO:0030015//CCR4-NOT core complex;GO:0032991//macromolecular complex;GO:0035770//ribonucleoprotein granule;GO:0036464//cytoplasmic ribonucle…	GO:0000175//3'-5'-exoribonuclease activity;GO:0001221//transcription cofactor binding;GO:0001222//transcription corepressor binding;GO:0001224//RNA polymerase II transcription cofactor binding;GO:0001226//RNA polymerase II transcription corepressor binding;GO:0003674//molecular_function;GO:0003712//transcription cofactor activity;GO:0003824//catalytic activity;GO:0004518//nuclease activity;GO:000…	GO:0000075//cell cycle checkpoint;GO:0000077//DNA damage checkpoint;GO:0000122//negative regulation of transcription from RNA polymerase II promoter;GO:0000278//mitotic cell cycle;GO:0000288//nuclear-transcribed mRNA catabolic process, deadenylation-dependent decay;GO:0000289//nuclear-transcribed mRNA poly(A) tail shortening;GO:0000290//deadenylation-dependent decapping of nuclear-transcribed mRN…
Crypa1.fgenesh1_pg.C_scaffold_5000477	114	53	55	8	23	4	15.16	6.35	7.62	0.83	2.43	0.48	9.71	1.24667	-2.9614	3.37712e-06	2.14759e-05	calB	KAF3768885.1 hypothetical protein M406DRAFT_71854 [Cryphonectria parasitica EP155]	-	-	-	-	GO:0005887//integral component of plasma membrane;GO:0016021//integral component of membrane	GO:0008028//monocarboxylic acid transmembrane transporter activity;GO:0015307//drug:proton antiporter activity;GO:0022857//transmembrane transporter activity;GO:0042910//xenobiotic transporter activity;GO:0051119//sugar transmembrane transporter activity	GO:0006855//drug transmembrane transport;GO:0008643//carbohydrate transport;GO:0015718//monocarboxylic acid transport;GO:0042493//response to drug;GO:0042908//xenobiotic transport;GO:0055085//transmembrane transport
estExt_fgenesh1_pm.C_70512	436	402	559	224	144	204	21.76	18.08	29.04	8.73	5.71	9.19	22.96	7.87667	-1.54347	3.63825e-06	2.29786e-05	--	KAF3762733.1 MFS general substrate transporter [Cryphonectria parasitica EP155]	-	-	-	-	-	GO:0022857//transmembrane transporter activity	GO:0055085//transmembrane transport
Crypa1.estExt_Genewise1Plus.C_40067	262	217	264	101	146	118	17.33	12.93	18.18	5.22	7.67	7.04	16.1467	6.64333	-1.28126	3.76945e-06	2.37699e-05	--	KAF3765209.1 hypothetical protein M406DRAFT_90750 [Cryphonectria parasitica EP155]	-	-	-	-	-	-	-
estExt_Genewise1.C_51598	882	930	1289	567	450	463	43.51	41.35	66.22	21.84	17.64	20.62	50.36	20.0333	-1.32988	3.82412e-06	2.40349e-05	SPBC15C4.04c	KAF3764750.1 amino acid transporter [Cryphonectria parasitica EP155]	-	-	-	-	GO:0000139//Golgi membrane;GO:0005575//cellular_component;GO:0005622//intracellular;GO:0005623//cell;GO:0005737//cytoplasm;GO:0005783//endoplasmic reticulum;GO:0005794//Golgi apparatus;GO:0005886//plasma membrane;GO:0005887//integral component of plasma membrane;GO:0012505//endomembrane system;GO:0016020//membrane;GO:0016021//integral component of membrane;GO:0031090//organelle membrane;GO:003122…	GO:0003674//molecular_function;GO:0005215//transporter activity;GO:0005342//organic acid transmembrane transporter activity;GO:0008509//anion transmembrane transporter activity;GO:0008514//organic anion transmembrane transporter activity;GO:0015075//ion transmembrane transporter activity;GO:0015171//amino acid transmembrane transporter activity;GO:0015179//L-amino acid transmembrane transporter a…	GO:0003333//amino acid transmembrane transport;GO:0006810//transport;GO:0006811//ion transport;GO:0006820//anion transport;GO:0006865//amino acid transport;GO:0008150//biological_process;GO:0015711//organic anion transport;GO:0015807//L-amino acid transport;GO:0015846//polyamine transport;GO:0015849//organic acid transport;GO:0034220//ion transmembrane transport;GO:0046942//carboxylic acid transp…
Crypa1.e_gw1.6.1408.1	11	28	41	0	0	1	0.89	2.05	3.46	0	0	0.07	2.13333	0.0233333	-6.51457	4.15028e-06	2.58866e-05	--	KAF3762918.1 hypothetical protein M406DRAFT_45333, partial [Cryphonectria parasitica EP155]	-	-	-	-	-	GO:0030246//carbohydrate binding	GO:0007155//cell adhesion
gw1.2.710.1	495	244	296	141	147	90	78.98	35.09	49.18	17.57	18.64	12.96	54.4167	16.39	-1.73123	4.27716e-06	2.65815e-05	--	KAF3768711.1 hypothetical protein M406DRAFT_223362, partial [Cryphonectria parasitica EP155]	-	-	-	-	-	-	-
Crypa1.estExt_fgenesh1_pg.C_20285	4870	2119	1823	490	1128	768	388.12	152.2	151.29	30.5	71.43	55.25	230.537	52.3933	-2.13754	4.63164e-06	2.8622e-05	--	KAF3765590.1 hypothetical protein M406DRAFT_105888 [Cryphonectria parasitica EP155]	-	-	-	-	-	GO:0005515//protein binding	-
fgenesh1_pm.11_44	109	98	112	52	40	44	3.27	2.65	3.5	1.22	0.95	1.19	3.14	1.12	-1.48727	4.64939e-06	2.87169e-05	qutD	KAF3759931.1 hypothetical protein M406DRAFT_343572 [Cryphonectria parasitica EP155]	-	-	-	-	GO:0005887//integral component of plasma membrane;GO:0016021//integral component of membrane	GO:0015114//phosphate ion transmembrane transporter activity;GO:0015238//drug transmembrane transporter activity;GO:0015295//solute:proton symporter activity;GO:0022857//transmembrane transporter activity;GO:0042910//xenobiotic transporter activity;GO:0047834//D-threo-aldose 1-dehydrogenase activity;GO:0051119//sugar transmembrane transporter activity	GO:0006810//transport;GO:0006817//phosphate ion transport;GO:0008643//carbohydrate transport;GO:0015893//drug transport;GO:0042908//xenobiotic transport;GO:0055085//transmembrane transport
gw1.8.2108.1	46	35	55	15	10	7	6.9	4.73	8.58	1.76	1.19	0.95	6.73667	1.3	-2.37352	4.68367e-06	2.89138e-05	PRY3	KAF3761777.1 PR-1-like protein, partial [Cryphonectria parasitica EP155]	-	-	-	-	GO:0000139//Golgi membrane;GO:0005575//cellular_component;GO:0005576//extracellular region;GO:0005618//cell wall;GO:0005622//intracellular;GO:0005623//cell;GO:0005737//cytoplasm;GO:0005794//Golgi apparatus;GO:0009277//fungal-type cell wall;GO:0009986//cell surface;GO:0012505//endomembrane system;GO:0016020//membrane;GO:0030312//external encapsulating structure;GO:0031090//organelle membrane;GO:00…	GO:0003674//molecular_function;GO:0005488//binding;GO:0005515//protein binding;GO:0042802//identical protein binding;GO:0042803//protein homodimerization activity;GO:0046983//protein dimerization activity	GO:0001932//regulation of protein phosphorylation;GO:0001934//positive regulation of protein phosphorylation;GO:0006810//transport;GO:0006869//lipid transport;GO:0008150//biological_process;GO:0009405//pathogenesis;GO:0009893//positive regulation of metabolic process;GO:0009966//regulation of signal transduction;GO:0009967//positive regulation of signal transduction;GO:0009987//cellular process;G…
Crypa1.estExt_Genewise1.C_12094	22219	17390	16895	11721	12257	9296	1946.38	1372.97	1541.13	801.85	853.09	735.06	1620.16	796.667	-1.02409	4.68849e-06	2.89287e-05	FGRRES_02523	KAF3771446.1 hypothetical protein M406DRAFT_77315 [Cryphonectria parasitica EP155]	-	-	-	-	GO:0005575//cellular_component;GO:0005576//extracellular region;GO:0005622//intracellular;GO:0005623//cell;GO:0005634//nucleus;GO:0005737//cytoplasm;GO:0005739//mitochondrion;GO:0005829//cytosol;GO:0005840//ribosome;GO:0005856//cytoskeleton;GO:0005874//microtubule;GO:0010494//cytoplasmic stress granule;GO:0015630//microtubule cytoskeleton;GO:0031012//extracellular matrix;GO:0032991//macromolecula…	GO:0003674//molecular_function;GO:0005488//binding;GO:0005509//calcium ion binding;GO:0005515//protein binding;GO:0008017//microtubule binding;GO:0008092//cytoskeletal protein binding;GO:0015631//tubulin binding;GO:0043167//ion binding;GO:0043169//cation binding;GO:0046872//metal ion binding	GO:0000003//reproduction;GO:0000909//sporocarp development involved in sexual reproduction;GO:0002181//cytoplasmic translation;GO:0003006//developmental process involved in reproduction;GO:0006412//translation;GO:0006518//peptide metabolic process;GO:0006807//nitrogen compound metabolic process;GO:0006950//response to stress;GO:0006970//response to osmotic stress;GO:0006979//response to oxidative…
fgenesh1_pg.4_322	204	129	98	58	42	41	16.43	9.37	8.22	3.65	2.69	2.98	11.34	3.10667	-1.86798	4.74345e-06	2.92379e-05	SDR5	KAF3765624.1 NAD(P)-binding protein [Cryphonectria parasitica EP155]	-	-	-	-	-	GO:0004316//3-oxoacyl-[acyl-carrier-protein] reductase (NADPH) activity;GO:0008667//2,3-dihydro-2,3-dihydroxybenzoate dehydrogenase activity;GO:0008678//2-deoxy-D-gluconate 3-dehydrogenase activity;GO:0016491//oxidoreductase activity;GO:0050662//coenzyme binding;GO:0051287//NAD binding	GO:0000272//polysaccharide catabolic process;GO:0006633//fatty acid biosynthetic process;GO:0055114//oxidation-reduction process
estExt_fgenesh1_kg.C_100023	447	311	374	180	221	176	46.91	29.42	40.87	14.75	18.43	16.67	39.0667	16.6167	-1.23331	5.0037e-06	3.06689e-05	--	KAF3760176.1 hypothetical protein M406DRAFT_358523 [Cryphonectria parasitica EP155]	-	-	-	-	-	-	-
fgenesh1_pg.2_300	281	482	283	126	190	92	27.04	41.81	28.36	9.47	14.53	7.99	32.4033	10.6633	-1.60348	5.19983e-06	3.18067e-05	--	KAF3768674.1 hypothetical protein M406DRAFT_327094 [Cryphonectria parasitica EP155]	-	-	-	-	-	GO:0051082//unfolded protein binding	GO:0017004//cytochrome complex assembly
Crypa1.fgenesh1_pm.C_scaffold_2000677	41	38	32	10	5	9	7.62	6.37	6.2	1.45	0.74	1.51	6.73	1.23333	-2.44804	5.28395e-06	3.22721e-05	--	KAF3766330.1 hypothetical protein M406DRAFT_60740 [Cryphonectria parasitica EP155]	-	-	-	-	-	-	-
e_gw1.11.69.1	95	21	6	0	1	0	5.03	1	0.33	0	0.04	0	2.12	0.0133333	-7.31288	5.52539e-06	3.36783e-05	fsr3	KAF3760042.1 FAD/NAD(P)-binding domain-containing protein [Cryphonectria parasitica EP155]	-	-	-	-	GO:0009331//glycerol-3-phosphate dehydrogenase complex	GO:0004368//glycerol-3-phosphate dehydrogenase activity;GO:0004791//thioredoxin-disulfide reductase activity;GO:0016166//phytoene dehydrogenase activity;GO:0016491//oxidoreductase activity;GO:0016647//oxidoreductase activity, acting on the CH-NH group of donors, oxygen as acceptor;GO:0016668//oxidoreductase activity, acting on a sulfur group of donors, NAD(P) as acceptor;GO:0016701//oxidoreductas…	GO:0006071//glycerol metabolic process;GO:0006744//ubiquinone biosynthetic process;GO:0006805//xenobiotic metabolic process;GO:0009236//cobalamin biosynthetic process;GO:0009398//FMN biosynthetic process;GO:0015995//chlorophyll biosynthetic process;GO:0016117//carotenoid biosynthetic process;GO:0018874//benzoate metabolic process;GO:0030494//bacteriochlorophyll biosynthetic process;GO:0055114//ox…
estExt_fgenesh1_kg.C_30553	192	203	121	11	61	38	18.79	17.91	12.33	0.84	4.74	3.36	16.3433	2.98	-2.45532	5.6493e-06	3.43466e-05	--	KAF3767986.1 hypothetical protein M406DRAFT_355802 [Cryphonectria parasitica EP155]	-	-	-	-	-	-	-
e_gw1.6.512.1	147	128	145	79	57	51	12.67	9.94	13.01	5.32	3.9	3.97	11.8733	4.39667	-1.43324	5.87262e-06	3.55606e-05	RDH8	KAF3763384.1 NAD(P)-binding protein [Cryphonectria parasitica EP155]	-	-	-	-	GO:0005575//cellular_component;GO:0005576//extracellular region	GO:0000166//nucleotide binding;GO:0000253//3-keto sterol reductase activity;GO:0003674//molecular_function;GO:0003824//catalytic activity;GO:0004303//estradiol 17-beta-dehydrogenase activity;GO:0004316//3-oxoacyl-[acyl-carrier-protein] reductase (NADPH) activity;GO:0004757//sepiapterin reductase activity;GO:0005488//binding;GO:0008667//2,3-dihydro-2,3-dihydroxybenzoate dehydrogenase activity;GO:0…	GO:0000272//polysaccharide catabolic process;GO:0006629//lipid metabolic process;GO:0006633//fatty acid biosynthetic process;GO:0006694//steroid biosynthetic process;GO:0006703//estrogen biosynthetic process;GO:0006729//tetrahydrobiopterin biosynthetic process;GO:0008150//biological_process;GO:0008152//metabolic process;GO:0008202//steroid metabolic process;GO:0008210//estrogen metabolic process;…
estExt_fgenesh1_pm.C_80105	3055	1605	1193	672	774	623	150.21	71.13	61.08	25.8	30.24	27.65	94.14	27.8967	-1.75472	6.20699e-06	3.73973e-05	FAH12	KAF3761354.1 hypothetical protein M406DRAFT_347801 [Cryphonectria parasitica EP155]	Metabolism;Metabolism;Metabolism	Global and overview maps;Global and overview maps;Lipid metabolism	ko01100//Metabolic pathways;ko01212//Fatty acid metabolism;ko01040//Biosynthesis of unsaturated fatty acids	K22993;K22993;K22993	-	GO:0016717//oxidoreductase activity, acting on paired donors, with oxidation of a pair of donors resulting in the reduction of molecular oxygen to two molecules of water	GO:0006629//lipid metabolic process;GO:0055114//oxidation-reduction process
estExt_Genewise1Plus.C_62015	72	34	9	0	3	0	2.11	0.9	0.27	0	0.07	0	1.09333	0.0233333	-5.5502	6.25923e-06	3.76743e-05	AOX1	KAF3763893.1 alcohol oxidase [Cryphonectria parasitica EP155]	Metabolism;Metabolism;Metabolism	Global and overview maps;Global and overview maps;Energy metabolism	ko01100//Metabolic pathways;ko01200//Carbon metabolism;ko00680//Methane metabolism	K17066;K17066;K17066	-	GO:0004148//dihydrolipoyl dehydrogenase activity;GO:0008677//2-dehydropantoate 2-reductase activity;GO:0008760//UDP-N-acetylglucosamine 1-carboxyvinyltransferase activity;GO:0008812//choline dehydrogenase activity;GO:0016491//oxidoreductase activity;GO:0016614//oxidoreductase activity, acting on CH-OH group of donors;GO:0016701//oxidoreductase activity, acting on single donors with incorporation …	GO:0006096//glycolytic process;GO:0006744//ubiquinone biosynthetic process;GO:0009252//peptidoglycan biosynthetic process;GO:0015940//pantothenate biosynthetic process;GO:0015995//chlorophyll biosynthetic process;GO:0019285//glycine betaine biosynthetic process from choline;GO:0030494//bacteriochlorophyll biosynthetic process;GO:0045454//cell redox homeostasis;GO:0051068//dihydrolipoamide metabol…
Crypa1.fgenesh1_pg.C_scaffold_10000161	832	663	748	435	513	372	66.81	47.98	62.55	27.28	32.73	26.96	59.1133	28.99	-1.02793	6.37052e-06	3.8325e-05	ELYS	KAF3763889.1 hypothetical protein M406DRAFT_75120 [Cryphonectria parasitica EP155]	-	-	-	-	GO:0005575//cellular_component;GO:0005622//intracellular;GO:0005623//cell;GO:0005634//nucleus;GO:0005635//nuclear envelope;GO:0005643//nuclear pore;GO:0012505//endomembrane system;GO:0031967//organelle envelope;GO:0031974//membrane-enclosed lumen;GO:0031975//envelope;GO:0031981//nuclear lumen;GO:0032991//macromolecular complex;GO:0034399//nuclear periphery;GO:0043226//organelle;GO:0043227//membra…	-	GO:0006403//RNA localization;GO:0006810//transport;GO:0006996//organelle organization;GO:0006997//nucleus organization;GO:0006999//nuclear pore organization;GO:0008104//protein localization;GO:0008150//biological_process;GO:0009987//cellular process;GO:0015031//protein transport;GO:0015833//peptide transport;GO:0015931//nucleobase-containing compound transport;GO:0016043//cellular component organ…
Crypa1.estExt_Genewise1Plus.C_110207	1046	959	1360	623	666	542	32.49	26.84	43.98	15.11	16.43	15.19	34.4367	15.5767	-1.14456	6.72092e-06	4.0212e-05	--	KAF3759989.1 hypothetical protein M406DRAFT_95615 [Cryphonectria parasitica EP155]	-	-	-	-	-	GO:0000981//RNA polymerase II transcription factor activity, sequence-specific DNA binding;GO:0003677//DNA binding;GO:0008270//zinc ion binding	GO:0006351//transcription, DNA-templated;GO:0006355//regulation of transcription, DNA-templated
Crypa1.fgenesh1_pm.C_scaffold_2000304	17	24	30	0	0	3	0.92	1.17	1.68	0	0	0.15	1.25667	0.05	-4.65153	8.34522e-06	4.92691e-05	gluP	KAF3765762.1 hypothetical protein M406DRAFT_60367 [Cryphonectria parasitica EP155]	-	-	-	-	GO:0005887//integral component of plasma membrane;GO:0016021//integral component of membrane	GO:0015535//fucose:proton symporter activity;GO:0016746//transferase activity, transferring acyl groups;GO:0022857//transmembrane transporter activity	GO:0006506//GPI anchor biosynthetic process;GO:0015756//fucose transport;GO:0055085//transmembrane transport
estExt_fgenesh1_kg.C_30098	6596	4768	5643	3300	3608	3012	742.64	483.83	661.59	290.16	322.76	306.11	629.353	306.343	-1.03872	8.91478e-06	5.22728e-05	DBI	KAF3766781.1 acyl-CoA binding protein [Cryphonectria parasitica EP155]	-	-	-	-	GO:0005575//cellular_component;GO:0005576//extracellular region;GO:0005615//extracellular space;GO:0005622//intracellular;GO:0005623//cell;GO:0005634//nucleus;GO:0005737//cytoplasm;GO:0005783//endoplasmic reticulum;GO:0005788//endoplasmic reticulum lumen;GO:0005794//Golgi apparatus;GO:0005829//cytosol;GO:0005886//plasma membrane;GO:0008021//synaptic vesicle;GO:0012505//endomembrane system;GO:0016…	GO:0000062//fatty-acyl-CoA binding;GO:0000166//nucleotide binding;GO:0003674//molecular_function;GO:0005102//receptor binding;GO:0005215//transporter activity;GO:0005319//lipid transporter activity;GO:0005324//long-chain fatty acid transporter activity;GO:0005488//binding;GO:0005515//protein binding;GO:0008289//lipid binding;GO:0017076//purine nucleotide binding;GO:0030156//benzodiazepine recepto…	GO:0000038//very long-chain fatty acid metabolic process;GO:0001300//chronological cell aging;GO:0001662//behavioral fear response;GO:0001942//hair follicle development;GO:0002209//behavioral defense response;GO:0003008//system process;GO:0006082//organic acid metabolic process;GO:0006139//nucleobase-containing compound metabolic process;GO:0006163//purine nucleotide metabolic process;GO:0006629/…
estExt_fgenesh1_kg.C_80093	159	137	168	85	65	68	17.61	13.67	19.37	7.35	5.72	6.8	16.8833	6.62333	-1.34997	9.95069e-06	5.80361e-05	--	KAF3761427.1 hypothetical protein M406DRAFT_357727 [Cryphonectria parasitica EP155]	-	-	-	-	-	GO:0004180//carboxypeptidase activity	-
fgenesh1_pm.3_501	528	568	527	368	286	219	29.61	28.71	30.78	16.12	12.74	11.09	29.7	13.3167	-1.15723	1.02555e-05	5.97271e-05	dbaD	KAF3767311.1 MFS general substrate transporter [Cryphonectria parasitica EP155]	-	-	-	-	-	GO:0022857//transmembrane transporter activity	GO:0055085//transmembrane transport
fgenesh1_pg.4_101	37	24	34	4	9	5	2.55	1.49	2.44	0.22	0.49	0.31	2.16	0.34	-2.66742	1.02957e-05	5.99319e-05	--	KAF3765377.1 LCCL domain-containing protein [Cryphonectria parasitica EP155]	-	-	-	-	-	-	-
e_gw1.9.1440.1	381	539	434	272	179	192	12.55	16	14.88	7	4.68	5.71	14.4767	5.79667	-1.32043	1.13642e-05	6.57072e-05	--	KAF3760817.1 hypothetical protein M406DRAFT_268409 [Cryphonectria parasitica EP155]	-	-	-	-	-	-	-
estExt_fgenesh1_pg.C_70456	1329	922	1252	679	679	544	105.13	65.73	103.13	41.94	42.67	38.84	91.33	41.15	-1.1502	1.21881e-05	6.99666e-05	fahd2	KAF3762555.1 hypothetical protein M406DRAFT_352821 [Cryphonectria parasitica EP155]	-	-	-	-	GO:0015627//type II protein secretion system complex	GO:0003824//catalytic activity;GO:0004334//fumarylacetoacetase activity	GO:0006559//L-phenylalanine catabolic process;GO:0006572//tyrosine catabolic process;GO:0015628//protein secretion by the type II secretion system
fgenesh1_pg.1_391	260	84	62	36	19	9	61.24	17.83	15.21	6.62	3.56	1.91	31.4267	4.03	-2.96314	1.42855e-05	8.10444e-05	--	KAF3769832.1 hypothetical protein M406DRAFT_325315 [Cryphonectria parasitica EP155]	-	-	-	-	-	GO:0016407//acetyltransferase activity	-
e_gw1.1.3242.1	40	9	20	0	1	0	4.64	0.94	2.42	0	0.09	0	2.66667	0.03	-6.47393	1.46707e-05	8.30693e-05	--	KAF3771405.1 hypothetical protein M406DRAFT_248090 [Cryphonectria parasitica EP155]	-	-	-	-	-	-	-
fgenesh1_pm.5_162	227	179	228	89	112	110	5.27	3.74	5.51	1.61	2.06	2.3	4.84	1.99	-1.28224	1.47523e-05	8.34504e-05	--	KAF3764304.1 hypothetical protein M406DRAFT_339937 [Cryphonectria parasitica EP155]	-	-	-	-	-	-	-
estExt_fgenesh1_kg.C_30400	18230	11130	11246	7016	7081	6039	802.26	441.45	515.35	241.13	247.59	239.89	586.353	242.87	-1.27159	1.47588e-05	8.34504e-05	GDI1	KAF3767686.1 rab GDP-dissociation inhibitor [Cryphonectria parasitica EP155]	-	-	-	-	GO:0005575//cellular_component;GO:0005622//intracellular;GO:0005623//cell;GO:0005737//cytoplasm;GO:0005794//Golgi apparatus;GO:0005829//cytosol;GO:0008021//synaptic vesicle;GO:0012505//endomembrane system;GO:0016020//membrane;GO:0030133//transport vesicle;GO:0030496//midbody;GO:0031410//cytoplasmic vesicle;GO:0031982//vesicle;GO:0043209//myelin sheath;GO:0043226//organelle;GO:0043227//membrane-bo…	GO:0003674//molecular_function;GO:0005092//GDP-dissociation inhibitor activity;GO:0005093//Rab GDP-dissociation inhibitor activity;GO:0005096//GTPase activator activity;GO:0008047//enzyme activator activity;GO:0008767//UDP-galactopyranose mutase activity;GO:0030234//enzyme regulator activity;GO:0030695//GTPase regulator activity;GO:0046608//carotenoid isomerase activity;GO:0060589//nucleoside-tri…	GO:0001505//regulation of neurotransmitter levels;GO:0006810//transport;GO:0006836//neurotransmitter transport;GO:0006886//intracellular protein transport;GO:0007154//cell communication;GO:0007165//signal transduction;GO:0007264//small GTPase mediated signal transduction;GO:0007265//Ras protein signal transduction;GO:0007267//cell-cell signaling;GO:0007268//synaptic transmission;GO:0007269//neuro…
fgenesh1_kg.4_141_2740_0_CCBI3658.g1_CCBH_CCBI_EXTA	172	129	181	87	57	39	18.8	12.7	20.6	7.42	4.95	3.85	17.3667	5.40667	-1.68351	1.49938e-05	8.4602e-05	--	KAF3765579.1 hypothetical protein M406DRAFT_322002 [Cryphonectria parasitica EP155]	-	-	-	-	-	-	-
gw1.6.2614.1	55	20	32	7	4	0	10.71	3.51	6.49	1.06	0.62	0	6.90333	0.56	-3.62379	1.52691e-05	8.60533e-05	--	KAF3763937.1 hypothetical protein M406DRAFT_243576, partial [Cryphonectria parasitica EP155]	-	-	-	-	-	-	-
fgenesh1_pm.5_177	489	457	629	257	330	263	17.66	14.87	23.65	7.25	9.47	8.57	18.7267	8.43	-1.15149	1.5733e-05	8.84607e-05	FRE3	KAF3764323.1 hypothetical protein M406DRAFT_339952 [Cryphonectria parasitica EP155]	-	-	-	-	-	GO:0016491//oxidoreductase activity	GO:0055114//oxidation-reduction process
Crypa1.e_gw1.6.1603.1	234	156	196	45	111	54	34.65	20.82	30.23	5.2	13.06	7.22	28.5667	8.49333	-1.74993	1.60223e-05	8.98714e-05	PEX4	KAF3762484.1 hypothetical protein M406DRAFT_45480 [Cryphonectria parasitica EP155]	-	-	-	-	GO:0005575//cellular_component;GO:0005622//intracellular;GO:0005623//cell;GO:0005737//cytoplasm;GO:0005777//peroxisome;GO:0005778//peroxisomal membrane;GO:0016020//membrane;GO:0031090//organelle membrane;GO:0031903//microbody membrane;GO:0042579//microbody;GO:0043226//organelle;GO:0043227//membrane-bounded organelle;GO:0043229//intracellular organelle;GO:0043231//intracellular membrane-bounded or…	GO:0000166//nucleotide binding;GO:0003674//molecular_function;GO:0003824//catalytic activity;GO:0004842//ubiquitin-protein transferase activity;GO:0005488//binding;GO:0005515//protein binding;GO:0005524//ATP binding;GO:0008144//drug binding;GO:0016740//transferase activity;GO:0017076//purine nucleotide binding;GO:0019787//ubiquitin-like protein transferase activity;GO:0019899//enzyme binding;GO:0…	GO:0001881//receptor recycling;GO:0006082//organic acid metabolic process;GO:0006464//cellular protein modification process;GO:0006513//protein monoubiquitination;GO:0006605//protein targeting;GO:0006625//protein targeting to peroxisome;GO:0006629//lipid metabolic process;GO:0006631//fatty acid metabolic process;GO:0006635//fatty acid beta-oxidation;GO:0006807//nitrogen compound metabolic process…
estExt_fgenesh1_pg.C_11301	135	19	21	2	5	6	16.81	2.13	2.72	0.19	0.49	0.67	7.22	0.45	-4.004	1.67167e-05	9.32511e-05	egl5	KAF3771436.1 family 45 glycoside hydrolase [Cryphonectria parasitica EP155]	Metabolism;Metabolism	Global and overview maps;Carbohydrate metabolism	ko01100//Metabolic pathways;ko00500//Starch and sucrose metabolism	K01179;K01179	GO:0005576//extracellular region	GO:0030248//cellulose binding	GO:0005975//carbohydrate metabolic process
fgenesh1_pm.7_599	34	17	3	0	0	0	1.77	0.8	0.16	0	0	0	0.91	0.001	-9.82972	1.75286e-05	9.72839e-05	gltA	KAF3762833.1 citrate synthase [Cryphonectria parasitica EP155]	Metabolism;Metabolism;Metabolism;Metabolism;Metabolism;Metabolism;Metabolism	Global and overview maps;Global and overview maps;Global and overview maps;Global and overview maps;Global and overview maps;Carbohydrate metabolism;Carbohydrate metabolism	ko01100//Metabolic pathways;ko01110//Biosynthesis of secondary metabolites;ko01230//Biosynthesis of amino acids;ko01200//Carbon metabolism;ko01210//2-Oxocarboxylic acid metabolism;ko00630//Glyoxylate and dicarboxylate metabolism;ko00020//Citrate cycle (TCA cycle)	K01647;K01647;K01647;K01647;K01647;K01647;K01647	-	GO:0004108//citrate (Si)-synthase activity;GO:0046912//transferase activity, transferring acyl groups, acyl groups converted into alkyl on transfer	GO:0006099//tricarboxylic acid cycle
estExt_fgenesh1_pg.C_70715	121	39	11	2	8	3	7.43	2.16	0.7	0.1	0.39	0.17	3.43	0.22	-3.96263	1.78374e-05	9.89067e-05	JLP1	KAF3762834.1 taurine catabolism dioxygenase [Cryphonectria parasitica EP155]	-	-	-	-	-	GO:0016491//oxidoreductase activity	GO:0055114//oxidation-reduction process
estExt_Genewise1.C_81616	15092	25818	28760	12774	8736	7944	454.83	701.26	902.54	300.64	209.18	216.1	686.21	241.973	-1.5038	1.8032e-05	9.9802e-05	cao1	KAF3761890.1 hypothetical protein M406DRAFT_281981 [Cryphonectria parasitica EP155]	Metabolism;Metabolism;Metabolism;Metabolism;Metabolism;Metabolism	Global and overview maps;Global and overview maps;Amino acid metabolism;Amino acid metabolism;Amino acid metabolism;Metabolism of other amino acids	ko01100//Metabolic pathways;ko01110//Biosynthesis of secondary metabolites;ko00260//Glycine, serine and threonine metabolism;ko00350//Tyrosine metabolism;ko00360//Phenylalanine metabolism;ko00410//beta-Alanine metabolism	K00276;K00276;K00276;K00276;K00276;K00276	-	GO:0005507//copper ion binding;GO:0008131//primary amine oxidase activity;GO:0048038//quinone binding	GO:0009308//amine metabolic process;GO:0055114//oxidation-reduction process
e_gw1.8.1866.1	797	620	885	459	440	301	52.7	36.95	60.94	23.7	23.12	17.97	50.1967	21.5967	-1.21678	1.80606e-05	9.9914e-05	--	KAF3762017.1 Clavaminate synthase-like protein [Cryphonectria parasitica EP155]	-	-	-	-	-	GO:0016491//oxidoreductase activity	GO:0055114//oxidation-reduction process
fgenesh1_kg.5_79_2868_1_CCBH_CCBI_EXTA	748	504	653	374	357	277	60.92	37	55.38	23.79	23.1	20.36	51.1	22.4167	-1.18875	1.87149e-05	0.000103391	scu	KAF3764254.1 NAD(P)-binding protein [Cryphonectria parasitica EP155]	-	-	-	-	-	GO:0003674//molecular_function;GO:0003854//3-beta-hydroxy-delta5-steroid dehydrogenase activity;GO:0003978//UDP-glucose 4-epimerase activity;GO:0004316//3-oxoacyl-[acyl-carrier-protein] reductase (NADPH) activity;GO:0004757//sepiapterin reductase activity;GO:0004764//shikimate 3-dehydrogenase (NADP+) activity;GO:0008667//2,3-dihydro-2,3-dihydroxybenzoate dehydrogenase activity;GO:0008678//2-deoxy…	GO:0000272//polysaccharide catabolic process;GO:0006012//galactose metabolic process;GO:0006633//fatty acid biosynthetic process;GO:0006694//steroid biosynthetic process;GO:0006729//tetrahydrobiopterin biosynthetic process;GO:0008152//metabolic process;GO:0009423//chorismate biosynthetic process;GO:0016226//iron-sulfur cluster assembly;GO:0055114//oxidation-reduction process
Crypa1.estExt_fgenesh1_pg.C_100233	188	243	174	118	72	55	10.92	12.73	10.53	5.35	3.32	2.88	11.3933	3.85	-1.56526	1.89232e-05	0.000104399	--	KAF3763969.1 hypothetical protein M406DRAFT_109108 [Cryphonectria parasitica EP155]	-	-	-	-	-	-	-
e_gw1.3.1651.1	41	25	14	4	2	3	1.67	0.92	0.59	0.13	0.06	0.11	1.06	0.1	-3.40599	1.90933e-05	0.000105289	AOD1	KAF3768163.1 alcohol dehydrogenase [Cryphonectria parasitica EP155]	Metabolism;Metabolism;Metabolism	Global and overview maps;Global and overview maps;Energy metabolism	ko01100//Metabolic pathways;ko01200//Carbon metabolism;ko00680//Methane metabolism	K17066;K17066;K17066	-	GO:0003824//catalytic activity;GO:0008812//choline dehydrogenase activity;GO:0016491//oxidoreductase activity;GO:0016614//oxidoreductase activity, acting on CH-OH group of donors;GO:0016701//oxidoreductase activity, acting on single donors with incorporation of molecular oxygen;GO:0045550//geranylgeranyl reductase activity;GO:0050660//flavin adenine dinucleotide binding	GO:0006744//ubiquinone biosynthetic process;GO:0009228//thiamine biosynthetic process;GO:0015995//chlorophyll biosynthetic process;GO:0019285//glycine betaine biosynthetic process from choline;GO:0030494//bacteriochlorophyll biosynthetic process;GO:0055114//oxidation-reduction process
Crypa1.fgenesh1_pg.C_scaffold_5000449	141	43	54	7	16	19	9.13	2.51	3.64	0.35	0.82	1.11	5.09333	0.76	-2.74454	2.03508e-05	0.000111711	--	KAF3768857.1 hypothetical protein M406DRAFT_71826 [Cryphonectria parasitica EP155]	-	-	-	-	-	-	-
gw1.1.3965.1	436	366	362	187	276	180	27.86	21.08	24.09	9.33	14.01	10.38	24.3433	11.24	-1.11488	2.08744e-05	0.000114377	Bbox1	KAF3771384.1 Clavaminate synthase-like protein, partial [Cryphonectria parasitica EP155]	Metabolism;Metabolism	Global and overview maps;Amino acid metabolism	ko01100//Metabolic pathways;ko00310//Lysine degradation	K00471;K00471	-	GO:0005506//iron ion binding;GO:0008198//ferrous iron binding;GO:0008336//gamma-butyrobetaine dioxygenase activity;GO:0016491//oxidoreductase activity;GO:0050498//oxidoreductase activity, acting on paired donors, with incorporation or reduction of molecular oxygen, with 2-oxoglutarate as one donor, and the other dehydrogenated	GO:0006525//arginine metabolic process;GO:0042398//cellular modified amino acid biosynthetic process;GO:0055114//oxidation-reduction process
fgenesh1_pg.7_598	72	57	86	30	30	16	7.01	5	8.72	2.28	2.32	1.41	6.91	2.00333	-1.78628	2.13123e-05	0.000116353	tsaC1	KAF3762696.1 oxidoreductase [Cryphonectria parasitica EP155]	-	-	-	-	-	GO:0003824//catalytic activity;GO:0003978//UDP-glucose 4-epimerase activity;GO:0004316//3-oxoacyl-[acyl-carrier-protein] reductase (NADPH) activity;GO:0004757//sepiapterin reductase activity;GO:0004764//shikimate 3-dehydrogenase (NADP+) activity;GO:0008667//2,3-dihydro-2,3-dihydroxybenzoate dehydrogenase activity;GO:0008678//2-deoxy-D-gluconate 3-dehydrogenase activity;GO:0016491//oxidoreductase …	GO:0000272//polysaccharide catabolic process;GO:0006012//galactose metabolic process;GO:0006633//fatty acid biosynthetic process;GO:0006729//tetrahydrobiopterin biosynthetic process;GO:0008152//metabolic process;GO:0009423//chorismate biosynthetic process;GO:0015995//chlorophyll biosynthetic process;GO:0055114//oxidation-reduction process
Crypa1.e_gw1.6.1121.1	72	64	65	17	36	16	3.57	2.86	3.35	0.66	1.42	0.72	3.26	0.933333	-1.80441	2.15741e-05	0.000117622	An02g11890	KAF3762129.1 family 79 glycoside hydrolase [Cryphonectria parasitica EP155]	-	-	-	-	-	-	-
fgenesh1_pm.8_182	807	1218	1195	465	629	567	8.78	11.94	13.53	3.95	5.44	5.57	11.4167	4.98667	-1.19499	2.59729e-05	0.00013927	Znfx1	KAF3761456.1 P-loop containing nucleoside triphosphate hydrolase protein [Cryphonectria parasitica EP155]	-	-	-	-	GO:0005737//cytoplasm;GO:0009338//exodeoxyribonuclease V complex;GO:0009360//DNA polymerase III complex;GO:0009368//endopeptidase Clp complex;GO:0009379//Holliday junction helicase complex	GO:0003676//nucleic acid binding;GO:0003677//DNA binding;GO:0003678//DNA helicase activity;GO:0003723//RNA binding;GO:0003724//RNA helicase activity;GO:0003887//DNA-directed DNA polymerase activity;GO:0003924//GTPase activity;GO:0003995//acyl-CoA dehydrogenase activity;GO:0004176//ATP-dependent peptidase activity;GO:0004222//metalloendopeptidase activity;GO:0004386//helicase activity;GO:0005047//…	GO:0006260//DNA replication;GO:0006281//DNA repair;GO:0006310//DNA recombination;GO:0006355//regulation of transcription, DNA-templated;GO:0006508//proteolysis;GO:0009306//protein secretion;GO:0030436//asexual sporulation;GO:0031412//gas vesicle organization;GO:0033539//fatty acid beta-oxidation using acyl-CoA dehydrogenase;GO:0042254//ribosome biogenesis;GO:0043335//protein unfolding;GO:0051301/…
estExt_fgenesh1_kg.C_50146	821	550	828	382	443	325	67.61	40.82	71	24.57	28.99	24.16	59.81	25.9067	-1.20706	2.6645e-05	0.000142493	SPBC216.03	KAF3764420.1 NAD(P)-binding protein [Cryphonectria parasitica EP155]	-	-	-	-	-	GO:0003824//catalytic activity	-
fgenesh1_pg.10_76	316	211	256	128	161	95	34.89	21	29.43	11.04	14.12	9.47	28.44	11.5433	-1.30086	3.10112e-05	0.000164094	--	KAF3760207.1 hypothetical protein M406DRAFT_334883 [Cryphonectria parasitica EP155]	-	-	-	-	-	-	-
fgenesh1_pg.8_111	34	75	106	15	22	4	1.65	3.27	5.34	0.57	0.85	0.17	3.42	0.53	-2.68993	3.37015e-05	0.000177161	SPCC18.02	KAF3761347.1 MFS general substrate transporter [Cryphonectria parasitica EP155]	-	-	-	-	GO:0005887//integral component of plasma membrane;GO:0015627//type II protein secretion system complex;GO:0016020//membrane;GO:0016021//integral component of membrane	GO:0008028//monocarboxylic acid transmembrane transporter activity;GO:0008565//protein transporter activity;GO:0015238//drug transmembrane transporter activity;GO:0015307//drug:proton antiporter activity;GO:0022857//transmembrane transporter activity;GO:0042910//xenobiotic transporter activity	GO:0006855//drug transmembrane transport;GO:0015628//protein secretion by the type II secretion system;GO:0015718//monocarboxylic acid transport;GO:0015893//drug transport;GO:0042493//response to drug;GO:0042908//xenobiotic transport;GO:0055085//transmembrane transport
estExt_fgenesh1_kg.C_60041	147	141	144	53	95	43	17.12	14.8	17.47	4.82	8.79	4.52	16.4633	6.04333	-1.44584	3.41694e-05	0.000179464	--	KAF3763101.1 hypothetical protein M406DRAFT_356933 [Cryphonectria parasitica EP155]	-	-	-	-	-	-	-
fgenesh1_pm.5_514	1766	1089	1183	699	816	563	255.42	141.96	178.17	78.95	93.77	73.5	191.85	82.0733	-1.22499	3.44609e-05	0.000180916	ubc11	KAF3764742.1 ubiquitin-conjugating enzyme [Cryphonectria parasitica EP155]	Genetic Information Processing	Folding, sorting and degradation	ko04120//Ubiquitin mediated proteolysis	K06688	GO:0000151//ubiquitin ligase complex;GO:0000152//nuclear ubiquitin ligase complex;GO:0005575//cellular_component;GO:0005622//intracellular;GO:0005623//cell;GO:0005634//nucleus;GO:0005654//nucleoplasm;GO:0005680//anaphase-promoting complex;GO:0005737//cytoplasm;GO:0005829//cytosol;GO:0005886//plasma membrane;GO:0016020//membrane;GO:0031461//cullin-RING ubiquitin ligase complex;GO:0031974//membrane…	GO:0000166//nucleotide binding;GO:0003674//molecular_function;GO:0003824//catalytic activity;GO:0004842//ubiquitin-protein transferase activity;GO:0005488//binding;GO:0005515//protein binding;GO:0005524//ATP binding;GO:0008144//drug binding;GO:0016740//transferase activity;GO:0017076//purine nucleotide binding;GO:0019787//ubiquitin-like protein transferase activity;GO:0019899//enzyme binding;GO:0…	GO:0000209//protein polyubiquitination;GO:0000278//mitotic cell cycle;GO:0000280//nuclear division;GO:0006464//cellular protein modification process;GO:0006508//proteolysis;GO:0006511//ubiquitin-dependent protein catabolic process;GO:0006513//protein monoubiquitination;GO:0006807//nitrogen compound metabolic process;GO:0006996//organelle organization;GO:0007049//cell cycle;GO:0007088//regulation …
Crypa1.estExt_Genewise1Plus.C_51146	319	315	290	204	139	147	31.6	28.12	29.91	15.78	10.94	13.14	29.8767	13.2867	-1.16904	3.67953e-05	0.000191999	--	KAF3769105.1 hypothetical protein M406DRAFT_92416, partial [Cryphonectria parasitica EP155]	-	-	-	-	-	-	-
Crypa1.fgenesh1_pg.C_scaffold_2000317	456	338	631	221	217	214	13.98	9.34	20.14	5.29	5.28	5.92	14.4867	5.49667	-1.3981	4.00384e-05	0.000206505	Fuca1	KAF3765619.1 family 29 glycoside hydrolase [Cryphonectria parasitica EP155]	Metabolism	Glycan biosynthesis and metabolism	ko00511//Other glycan degradation	K01206	-	GO:0004560//alpha-L-fucosidase activity	GO:0005975//carbohydrate metabolic process
estExt_Genewise1Plus.C_81242	314	34	21	2	3	0	29.16	2.85	2.03	0.15	0.22	0	11.3467	0.123333	-6.52356	4.05475e-05	0.000208951	P4H10	KAF3761728.1 hypothetical protein M406DRAFT_295411 [Cryphonectria parasitica EP155]	Metabolism;Metabolism	Global and overview maps;Amino acid metabolism	ko01100//Metabolic pathways;ko00330//Arginine and proline metabolism	K00472;K00472	-	GO:0016491//oxidoreductase activity	GO:0055114//oxidation-reduction process
fgenesh1_pg.7_634	16	6	11	0	0	0	1.36	0.46	0.98	0	0	0	0.933333	0.001	-9.86625	4.7392e-05	0.000241025	--	KAF3762734.1 hypothetical protein M406DRAFT_333102 [Cryphonectria parasitica EP155]	-	-	-	-	-	-	-
fgenesh1_pg.11_113	19	19	26	0	3	4	1.18	1.07	1.69	0	0.15	0.22	1.31333	0.123333	-3.4126	4.79219e-05	0.000243206	--	KAF3759993.1 hypothetical protein M406DRAFT_335205 [Cryphonectria parasitica EP155]	-	-	-	-	-	-	-
estExt_fgenesh1_kg.C_70326	89	28	31	3	3	12	11.02	3.13	4	0.29	0.3	1.34	6.05	0.643333	-3.2333	4.89251e-05	0.000247255	--	KAF3762919.1 hypothetical protein M406DRAFT_357636 [Cryphonectria parasitica EP155]	-	-	-	-	-	-	-
Crypa1.fgenesh1_pm.C_scaffold_3000003	476	373	378	259	264	180	31.31	22.11	25.89	13.3	13.8	10.69	26.4367	12.5967	-1.0695	5.01227e-05	0.000252459	dim-5	KAF3766746.1 putative Ash1 [Cryphonectria parasitica EP155]	Metabolism;Metabolism	Global and overview maps;Amino acid metabolism	ko01100//Metabolic pathways;ko00310//Lysine degradation	K11419;K11419	GO:0000151//ubiquitin ligase complex;GO:0000152//nuclear ubiquitin ligase complex;GO:0000228//nuclear chromosome;GO:0000775//chromosome, centromeric region;GO:0000781//chromosome, telomeric region;GO:0000785//chromatin;GO:0000790//nuclear chromatin;GO:0000792//heterochromatin;GO:0005575//cellular_component;GO:0005622//intracellular;GO:0005623//cell;GO:0005634//nucleus;GO:0005654//nucleoplasm;GO:0…	GO:0003674//molecular_function;GO:0003676//nucleic acid binding;GO:0003677//DNA binding;GO:0003690//double-stranded DNA binding;GO:0003697//single-stranded DNA binding;GO:0003723//RNA binding;GO:0003727//single-stranded RNA binding;GO:0003824//catalytic activity;GO:0005488//binding;GO:0005515//protein binding;GO:0008168//methyltransferase activity;GO:0008170//N-methyltransferase activity;GO:00082…	GO:0000003//reproduction;GO:0000122//negative regulation of transcription from RNA polymerase II promoter;GO:0000183//chromatin silencing at rDNA;GO:0000280//nuclear division;GO:0003006//developmental process involved in reproduction;GO:0006139//nucleobase-containing compound metabolic process;GO:0006259//DNA metabolic process;GO:0006304//DNA modification;GO:0006305//DNA alkylation;GO:0006306//DN…
e_gw1.2.207.1	113	136	166	67	70	66	4.77	5.17	7.3	2.21	2.35	2.51	5.74667	2.35667	-1.28598	5.09427e-05	0.000256105	moxY	KAF3769199.1 FAD/NAD(P)-binding domain-containing protein [Cryphonectria parasitica EP155]	-	-	-	-	-	GO:0004499//N,N-dimethylaniline monooxygenase activity;GO:0004729//oxygen-dependent protoporphyrinogen oxidase activity;GO:0004791//thioredoxin-disulfide reductase activity;GO:0015036//disulfide oxidoreductase activity;GO:0016491//oxidoreductase activity;GO:0016668//oxidoreductase activity, acting on a sulfur group of donors, NAD(P) as acceptor;GO:0050451//CoA-disulfide reductase activity;GO:0050…	GO:0006779//porphyrin-containing compound biosynthetic process;GO:0006790//sulfur compound metabolic process;GO:0006805//xenobiotic metabolic process;GO:0009398//FMN biosynthetic process;GO:0055114//oxidation-reduction process
fgenesh1_pm.9_275	817	717	1088	532	452	411	33.02	26.12	45.78	16.79	14.51	14.99	34.9733	15.43	-1.18052	5.55275e-05	0.000276558	ywrD	KAF3760783.1 gamma-glutamyltranspeptidase [Cryphonectria parasitica EP155]	Metabolism;Metabolism;Metabolism;Metabolism	Global and overview maps;Metabolism of other amino acids;Metabolism of other amino acids;Metabolism of other amino acids	ko01100//Metabolic pathways;ko00480//Glutathione metabolism;ko00460//Cyanoamino acid metabolism;ko00430//Taurine and hypotaurine metabolism	K00681;K00681;K00681;K00681	-	GO:0003840//gamma-glutamyltransferase activity	GO:0006750//glutathione biosynthetic process
Crypa1.e_gw1.3.1006.1	2725	1895	1912	1285	1366	1141	335.3	210.15	244.98	123.48	133.55	126.73	263.477	127.92	-1.04243	6.19675e-05	0.000305348	SPAC6F12.06	KAF3767091.1 hypothetical protein M406DRAFT_40411 [Cryphonectria parasitica EP155]	-	-	-	-	GO:0005575//cellular_component;GO:0005622//intracellular;GO:0005623//cell;GO:0005737//cytoplasm;GO:0005829//cytosol;GO:0005886//plasma membrane;GO:0005933//cellular bud;GO:0005934//cellular bud tip;GO:0005935//cellular bud neck;GO:0016020//membrane;GO:0030427//site of polarized growth;GO:0044424//intracellular part;GO:0044444//cytoplasmic part;GO:0044464//cell part;GO:0071944//cell periphery	GO:0003674//molecular_function;GO:0005092//GDP-dissociation inhibitor activity;GO:0005094//Rho GDP-dissociation inhibitor activity;GO:0005096//GTPase activator activity;GO:0005488//binding;GO:0005515//protein binding;GO:0008047//enzyme activator activity;GO:0017016//Ras GTPase binding;GO:0017048//Rho GTPase binding;GO:0019899//enzyme binding;GO:0030234//enzyme regulator activity;GO:0030695//GTPas…	GO:0000278//mitotic cell cycle;GO:0000281//mitotic cytokinesis;GO:0000902//cell morphogenesis;GO:0000910//cytokinesis;GO:0006810//transport;GO:0006897//endocytosis;GO:0006907//pinocytosis;GO:0006996//organelle organization;GO:0007010//cytoskeleton organization;GO:0007015//actin filament organization;GO:0007049//cell cycle;GO:0007154//cell communication;GO:0007165//signal transduction;GO:0007264//…
estExt_Genewise1Plus.C_40382	1992	2312	3164	1171	1555	1276	65.17	68.17	107.78	29.92	40.42	37.68	80.3733	36.0067	-1.15845	6.2713e-05	0.000308013	mirB	KAF3765443.1 putative MFS siderophore iron transporter [Cryphonectria parasitica EP155]	-	-	-	-	GO:0005887//integral component of plasma membrane	GO:0015307//drug:proton antiporter activity;GO:0022857//transmembrane transporter activity;GO:0042910//xenobiotic transporter activity	GO:0006855//drug transmembrane transport;GO:0042493//response to drug;GO:0042908//xenobiotic transport;GO:0055085//transmembrane transport
gw1.11.493.1	246	295	342	100	201	98	21.5	23.24	31.12	6.83	13.96	7.73	25.2867	9.50667	-1.41137	6.94482e-05	0.000338743	--	KAF3760050.1 hypothetical protein M406DRAFT_240277, partial [Cryphonectria parasitica EP155]	-	-	-	-	-	-	-
[truncated: 142 more rows]
