# Supplementary material for: m6A demethylase CpALKBH regulates CpZap1 mRNA stability to modulate the development and virulence of chestnut blight fungus
Source: mBio. 2024 Nov 29;16(1):e01844-24. doi: 10.1128/mbio.01844-24 (PMC11708048; doi:10.1128/mbio.01844-24)
Supplement: Table S6 — Primers used in this study. [file mbio.01844-24-s0004.xlsx]

## Sheet: Table S6
Table S6 Primers used in this study
Primer	Sequence (5'-3')	Description
CpALKBH left-F	TAGCGGTTGCAGTGGAGACA	Construction of CpALKBH deletion mutants
CpALKBH left-R	ATATCATCTTCTGTCGACCTGCAGGCTGTCCTGCTCCTCCaaaa
CpALKBH right-F	TCTTTCTAGAGGATCCCCGGGTACCGCGAACCTCCGAACTGGAC
CpALKBH right-R	TTCGCCCGCAGGATTAATAT
CpALKBH-all-F	ATCGCACAAGGTAATAGTCTGG
CpALKBH-all-R	GGAATTTGGACGGTAGCTTT
hph-F	CGGTACCCGGGGATCCTCTAG
hph-R	GCCTGCAGGTCGACAGAAGATG
CpALKBH-com F	tcagcatgcgttaacaagcttCGCAAGACCGAAATCAGCC	Construction of CpALKBH complemention vector
CpALKBH-com R	tcatcttctgtcgacgaattcTGTGGGAATACGACAACAAGAAACAACAG
Flag-CpALKBH-F	gaggtacgcggccgcaagcttATGGACTACAAAGACCATGACGGTGATTATAAAGATCATGACATCGACTACAAGGATGACGATGACAAGACGGTCGATCTCAGCACGC	Construction of pCPXG418-3flag-CpALKBH vector
Flag-CpALKBH-R	agatcaggtcagcatgcgttaacCTAACAGTCCCTCATCTGCCTCAC
RT-CpALKBH-F	GCCAGGGCTTCTCATCGTT	qRT-PCR for CpALKBH expression
RT-CpALKBH-R	TGGGTAGGGCAGGTCGTAAT
RT-18S-F	TCTCGAATCGCATGGCCT
RT-18S-R	TTACCCGTTGTAACCACGGC
RT-CpZap1-F	CCCCACATGAGCAGCGTC	qRT-PCR for CpZap1 expression
RT-CpZap1-R	GCAGCGTTTGTTGGATAGGAAG
CpZap1 left-F	TTGTACTACCAAAGGCAAAGCC	Construction of CpZap1 deletion mutants
CpZap1 left-R	ATATCATCTTCTGTCGACCTGCAGGCTCAATGGAGACGGGAGGG
CpZap1 right-F	TCTTTCTAGAGGATCCCCGGGTACCGAAAATGGCAATTCGGAAGTACA
CpZap1 right-R	GCCAGCCTGTGGAATAACG
CpZap1-all-F	CCCGACAACAAACGAGCAC
CpZap1-all-R	CCGTCACAACCCCGTCATAC
CpZap1-com F	tcatcttctgtcgacgaattcGACATTATCTTTGCCCAGTGCTATCGA	Construction of CpZap1complemention vector
CpZap1-com R	tcagcatgcgttaacaagcttCAGTCGCCTGTTGAGTGGG
MeRIP-CpZap1-peak-F	TTGATCTGCTAGAAACGGCG	MeRIP-qRT-PCR
MeRIP-CpZap1-peak-R	CCGAATTGCCATTTTATTTTTTGGTC
P1	TTGATCTGCTAGAAACGGCG	MazF assay
P2	TGTACTTCCGAATTGCCATTTT
P3	TTCCTTGCCGGCCCATATG
P4	CGCACCGTAAGCATTGGG
RIP-CpZap1-F	CCCCACATGAGCAGCGTC	RIP-qPCR
RIP-CpZap1-R	GCAGCGTTTGTTGGATAGGAAG
β-actin-F	CGTGGTATCCTGACTCTGCG
β-actin-R	CGGTTGGACTTGGGGTTGA
CpALKBH-probe-F	GCGTGTTTCTCAGGCTCAATG	Southern blot probe
CpALKBH-probe-R	TTTTCGCCCGCAGGATTA
CpZap1-probe-F	TTGGAGAAGTAGATCCCGAGTG
CpZap1-probe-R	GCCAGCCTGTGGAATAACG
hph-proe-F	CTCCATACAAGCCAACCACG
hph-proe-F	CCCTTCCTCCCTTTATTTCAGA
69386-F	CCCGCTCTATACCGACCTCT	qRT-PCR for Verification RNA-seq（KU80_vs_CpALKBH)
69386-R	CCTCCTCTACCAGCCAAACAT
107515-F	GCCCAGCGGAATAGCGTC
107515-R	CAGCCTGTACCACTCAAGCAAG
248043-F	GACTTTATGAACCTGCCGTTTG
248043-R	CGGGCTTGAGCACCTTGTAG
274011-F	GTTGCTGAGGCAGAACGATTG
274011-R	GGAAGGACTTGGAACGGTAGA
286303-F	AAATGCTACCATGACGATGCC
286303-R	ACACGCTGCCAGGAGGAA
346384-F	CGGGCATGTTCCATTACTCC
346384-R	AGGGAAGCCAGCCTCGTC
346479-F	CGCCAAAGAACTTCACCCTC
346479-R	CCTTGCCATTATCAACCTCATC
355549-F	GGCATTTATCCGCCCTACA
355549-R	TTCGTGGTGCGTTTCTGG
356898-F	GCACCGTAGACAAGGGAAACA
356898-R	TTGACTGGGGATGATGAGGA
358228-F	CACGGCACCAAGTCCTACG
358228-R	TCGCCTGTCTCGCCACTG
289221-F	TGAGCAGGGTGACGTTGAGT	qRT-PCR for Verification RNA-seq（KU80_vs_CpZap1)
289221-R	GGTCGGGTTGTAGAGGGTGT
291805-F	ATGGCGACGCAGAAAACC
291805-R	ACGACCGATATGCACGTAAAG
358087-F	TGTATGGAAGGACCCCAATTT
358087-R	CGCCAGCAGTCGTAGTCG
95868-F	CCTCGTAGGCTTCCCGTCC
95868-R	ATGATTCCAGGCAGATCCAGCAGCT
350192-F	CCTGTAAATGCGTTCCTGGTG
350192-R	AGTGGGTTCGCCCTTTGG
287230-F	GCTGCTCATCTTCCACCACG
287230-R	CGGGAGGCATAAGGCATCTT
356003-F	GACCCGCAGTACCCAACAA
356003-R	ACGGCTCCAGGTGAAGTGA
354471-F	TCGATCCGAGAAGATGGCC
354471-R	CGGTGGAAGAAGGAGTGGG
β-actin-F	CGTGGTATCCTGACTCTGCG
β-actin-R	CGGTTGGACTTGGGGTTGA
CpZap1-introns-F	GGCTGGTCTAATTCTTGATATAG	PCR for verification gDNA
CpZap1-introns-R	CTCCAAGAGCAAGCTCAC
CpALKBH/CpZap1OE-F	gaggtacgcggccgcaagcttATGAGCGGCCATCTCCAG	Construction of pCPXG418-CpZap1OE vector
CpALKBH/CpZap1OE-R	agatcaggtcagcatgcgttaacCTAAGCCGCCCAGAGCTCA
CpALKBH/CpZap1_3UTR-F	gaggtacgcggccgcaagcttATGAGCGGCCATCTCCAG
CpALKBH/CpZap1_3UTR-R	agatcaggtcagcatgcgttaacCTTGTGTACTTCCGAATTGCCATTT
CpZap1-A1935C-F	TTACATGTTGcTCTATATAATGGATAGGCACCCGGC
CpZap1-A1935C-R	ATTATATAGAgCAACATGTAAGACGGTTAACTTTTCGCC
CpZap1_GFP-F	tcatcttctgtcgacgaattcGACATTATCTTTGCCCAGTGCTATCGA	Construction of pCPXG418-GFP-CpZap1 vector
CpZap1_GFP-R	ctcgcccttgctcacaagcttAGCCGCCCAGAGCT
